# Supplementary material for: Structure–function analysis of oncogenic EGFR Kinase Domain Duplication reveals insights into activation and a potential approach for therapeutic targeting
Source: Nat Commun. 2021 Mar 2;12:1382. doi: 10.1038/s41467-021-21613-6 (PMC7925532; doi:10.1038/s41467-021-21613-6)
Supplement: Supplementary file 4 — Supplementary Data 1 [file 41467_2021_21613_MOESM4_ESM.zip]

Archive with 1 entries (1 files):
- EGFR-WT-dimer_MD_1-microsecond.pdb
