# Supplementary material for: Structure–function analysis of oncogenic EGFR Kinase Domain Duplication reveals insights into activation and a potential approach for therapeutic targeting
Source: Nat Commun. 2021 Mar 2;12:1382. doi: 10.1038/s41467-021-21613-6 (PMC7925532; doi:10.1038/s41467-021-21613-6)
Supplement: Supplementary file 4 — Supplementary Data 1 [file 41467_2021_21613_MOESM4_ESM.zip › EGFR-WT-dimer_MD_1-microsecond.pdb]

ATOM      1  N   GLY A   1      80.045  75.298  34.160  1.00  0.00           N  
ATOM      2  CA  GLY A   1      80.344  76.280  35.162  1.00  0.00           C  
ATOM      3  C   GLY A   1      79.230  77.282  35.245  1.00  0.00           C  
ATOM      4  O   GLY A   1      78.107  76.948  34.942  1.00  0.00           O  
ATOM      5  N   GLU A   2      79.520  78.511  35.660  1.00  0.00           N  
ATOM      6  CA  GLU A   2      78.586  79.677  35.767  1.00  0.00           C  
ATOM      7  C   GLU A   2      78.227  80.344  34.474  1.00  0.00           C  
ATOM      8  O   GLU A   2      77.309  81.168  34.411  1.00  0.00           O  
ATOM      9  CB  GLU A   2      79.177  80.745  36.690  1.00  0.00           C  
ATOM     10  CG  GLU A   2      80.397  81.459  36.123  1.00  0.00           C  
ATOM     11  CD  GLU A   2      81.678  80.708  36.364  1.00  0.00           C  
ATOM     12  OE1 GLU A   2      81.613  79.533  36.635  1.00  0.00           O  
ATOM     13  OE2 GLU A   2      82.721  81.310  36.275  1.00  0.00           O1-
ATOM     14  N   ALA A   3      78.873  79.935  33.359  1.00  0.00           N  
ATOM     15  CA  ALA A   3      78.622  80.556  32.071  1.00  0.00           C  
ATOM     16  C   ALA A   3      78.693  79.690  30.861  1.00  0.00           C  
ATOM     17  O   ALA A   3      79.325  78.618  30.982  1.00  0.00           O  
ATOM     18  CB  ALA A   3      79.658  81.773  32.064  1.00  0.00           C  
ATOM     19  N   PRO A   4      78.179  80.051  29.710  1.00  0.00           N  
ATOM     20  CA  PRO A   4      78.217  79.229  28.534  1.00  0.00           C  
ATOM     21  C   PRO A   4      79.604  79.248  27.966  1.00  0.00           C  
ATOM     22  O   PRO A   4      80.273  80.306  27.999  1.00  0.00           O  
ATOM     23  CB  PRO A   4      77.205  79.896  27.596  1.00  0.00           C  
ATOM     24  CG  PRO A   4      77.199  81.325  28.022  1.00  0.00           C  
ATOM     25  CD  PRO A   4      77.362  81.270  29.518  1.00  0.00           C  
ATOM     26  N   ASN A   5      80.006  78.120  27.341  1.00  0.00           N  
ATOM     27  CA  ASN A   5      81.226  77.916  26.648  1.00  0.00           C  
ATOM     28  C   ASN A   5      81.238  78.631  25.167  1.00  0.00           C  
ATOM     29  O   ASN A   5      80.466  78.244  24.259  1.00  0.00           O  
ATOM     30  CB  ASN A   5      81.473  76.421  26.578  1.00  0.00           C  
ATOM     31  CG  ASN A   5      82.794  76.082  25.946  1.00  0.00           C  
ATOM     32  ND2 ASN A   5      83.094  74.811  25.862  1.00  0.00           N  
ATOM     33  OD1 ASN A   5      83.545  76.974  25.531  1.00  0.00           O  
ATOM     34  N   GLN A   6      82.121  79.574  24.990  1.00  0.00           N  
ATOM     35  CA  GLN A   6      82.235  80.291  23.715  1.00  0.00           C  
ATOM     36  C   GLN A   6      82.428  79.362  22.500  1.00  0.00           C  
ATOM     37  O   GLN A   6      81.864  79.604  21.540  1.00  0.00           O  
ATOM     38  CB  GLN A   6      83.395  81.288  23.786  1.00  0.00           C  
ATOM     39  CG  GLN A   6      83.544  82.157  22.548  1.00  0.00           C  
ATOM     40  CD  GLN A   6      82.355  83.073  22.337  1.00  0.00           C  
ATOM     41  NE2 GLN A   6      81.804  83.058  21.128  1.00  0.00           N  
ATOM     42  OE1 GLN A   6      81.933  83.788  23.251  1.00  0.00           O  
ATOM     43  N   ALA A   7      83.083  78.220  22.701  1.00  0.00           N  
ATOM     44  CA  ALA A   7      83.290  77.101  21.724  1.00  0.00           C  
ATOM     45  C   ALA A   7      82.081  76.451  21.164  1.00  0.00           C  
ATOM     46  O   ALA A   7      82.117  75.956  20.029  1.00  0.00           O  
ATOM     47  CB  ALA A   7      84.341  76.116  22.355  1.00  0.00           C  
ATOM     48  N   LEU A   8      80.886  76.519  21.794  1.00  0.00           N  
ATOM     49  CA  LEU A   8      79.592  76.058  21.370  1.00  0.00           C  
ATOM     50  C   LEU A   8      78.725  77.172  20.689  1.00  0.00           C  
ATOM     51  O   LEU A   8      77.727  76.854  19.997  1.00  0.00           O  
ATOM     52  CB  LEU A   8      78.855  75.486  22.586  1.00  0.00           C  
ATOM     53  CG  LEU A   8      79.214  74.043  22.964  1.00  0.00           C  
ATOM     54  CD1 LEU A   8      80.662  73.984  23.431  1.00  0.00           C  
ATOM     55  CD2 LEU A   8      78.268  73.551  24.050  1.00  0.00           C  
ATOM     56  N   LEU A   9      79.063  78.485  20.878  1.00  0.00           N  
ATOM     57  CA  LEU A   9      78.378  79.673  20.434  1.00  0.00           C  
ATOM     58  C   LEU A   9      79.186  80.283  19.154  1.00  0.00           C  
ATOM     59  O   LEU A   9      78.829  81.331  18.634  1.00  0.00           O  
ATOM     60  CB  LEU A   9      78.289  80.674  21.592  1.00  0.00           C  
ATOM     61  CG  LEU A   9      77.534  80.188  22.836  1.00  0.00           C  
ATOM     62  CD1 LEU A   9      77.603  81.255  23.920  1.00  0.00           C  
ATOM     63  CD2 LEU A   9      76.094  79.874  22.465  1.00  0.00           C  
ATOM     64  N   ARG A  10      80.245  79.583  18.681  1.00  0.00           N  
ATOM     65  CA  ARG A  10      81.025  80.046  17.505  1.00  0.00           C  
ATOM     66  C   ARG A  10      80.231  79.878  16.249  1.00  0.00           C  
ATOM     67  O   ARG A  10      79.549  78.897  16.151  1.00  0.00           O  
ATOM     68  CB  ARG A  10      82.330  79.277  17.362  1.00  0.00           C  
ATOM     69  CG  ARG A  10      83.194  79.696  16.183  1.00  0.00           C  
ATOM     70  CD  ARG A  10      84.521  79.029  16.211  1.00  0.00           C  
ATOM     71  NE  ARG A  10      84.400  77.581  16.259  1.00  0.00           N  
ATOM     72  CZ  ARG A  10      84.216  76.792  15.181  1.00  0.00           C  
ATOM     73  NH1 ARG A  10      84.134  77.326  13.983  1.00  0.00           N1+
ATOM     74  NH2 ARG A  10      84.117  75.483  15.330  1.00  0.00           N  
ATOM     75  N   ILE A  11      80.283  80.819  15.315  1.00  0.00           N  
ATOM     76  CA  ILE A  11      79.610  80.833  14.060  1.00  0.00           C  
ATOM     77  C   ILE A  11      80.236  79.888  13.057  1.00  0.00           C  
ATOM     78  O   ILE A  11      81.419  80.077  12.751  1.00  0.00           O  
ATOM     79  CB  ILE A  11      79.593  82.261  13.482  1.00  0.00           C  
ATOM     80  CG1 ILE A  11      78.858  83.211  14.431  1.00  0.00           C  
ATOM     81  CG2 ILE A  11      78.945  82.270  12.106  1.00  0.00           C  
ATOM     82  CD1 ILE A  11      77.415  82.833  14.679  1.00  0.00           C  
ATOM     83  N   LEU A  12      79.515  78.985  12.435  1.00  0.00           N  
ATOM     84  CA  LEU A  12      80.012  77.961  11.433  1.00  0.00           C  
ATOM     85  C   LEU A  12      79.653  78.293   9.983  1.00  0.00           C  
ATOM     86  O   LEU A  12      78.594  78.837   9.702  1.00  0.00           O  
ATOM     87  CB  LEU A  12      79.445  76.575  11.765  1.00  0.00           C  
ATOM     88  CG  LEU A  12      80.210  75.781  12.832  1.00  0.00           C  
ATOM     89  CD1 LEU A  12      79.951  76.392  14.202  1.00  0.00           C  
ATOM     90  CD2 LEU A  12      79.772  74.325  12.792  1.00  0.00           C  
ATOM     91  N   LYS A  13      80.550  77.933   9.090  1.00  0.00           N  
ATOM     92  CA  LYS A  13      80.304  78.070   7.632  1.00  0.00           C  
ATOM     93  C   LYS A  13      80.045  76.719   6.972  1.00  0.00           C  
ATOM     94  O   LYS A  13      80.466  75.706   7.564  1.00  0.00           O  
ATOM     95  CB  LYS A  13      81.485  78.757   6.946  1.00  0.00           C  
ATOM     96  CG  LYS A  13      81.717  80.196   7.385  1.00  0.00           C  
ATOM     97  CD  LYS A  13      82.883  80.822   6.635  1.00  0.00           C  
ATOM     98  CE  LYS A  13      83.119  82.260   7.075  1.00  0.00           C  
ATOM     99  NZ  LYS A  13      84.263  82.881   6.357  1.00  0.00           N1+
ATOM    100  N   GLU A  14      79.428  76.734   5.789  1.00  0.00           N  
ATOM    101  CA  GLU A  14      79.056  75.479   5.068  1.00  0.00           C  
ATOM    102  C   GLU A  14      80.225  74.525   4.738  1.00  0.00           C  
ATOM    103  O   GLU A  14      79.900  73.591   3.939  1.00  0.00           O  
ATOM    104  CB  GLU A  14      78.338  75.837   3.765  1.00  0.00           C  
ATOM    105  CG  GLU A  14      79.213  76.542   2.738  1.00  0.00           C  
ATOM    106  CD  GLU A  14      79.275  78.030   2.946  1.00  0.00           C  
ATOM    107  OE1 GLU A  14      78.945  78.474   4.020  1.00  0.00           O  
ATOM    108  OE2 GLU A  14      79.653  78.721   2.031  1.00  0.00           O1-
ATOM    109  N   THR A  15      81.516  74.741   4.997  1.00  0.00           N  
ATOM    110  CA  THR A  15      82.587  73.869   4.741  1.00  0.00           C  
ATOM    111  C   THR A  15      82.944  72.987   6.058  1.00  0.00           C  
ATOM    112  O   THR A  15      83.639  71.968   6.001  1.00  0.00           O  
ATOM    113  CB  THR A  15      83.795  74.693   4.256  1.00  0.00           C  
ATOM    114  CG2 THR A  15      83.430  75.494   3.016  1.00  0.00           C  
ATOM    115  OG1 THR A  15      84.214  75.589   5.294  1.00  0.00           O  
ATOM    116  N   GLU A  16      82.502  73.449   7.186  1.00  0.00           N  
ATOM    117  CA  GLU A  16      82.715  72.762   8.512  1.00  0.00           C  
ATOM    118  C   GLU A  16      81.653  71.754   8.862  1.00  0.00           C  
ATOM    119  O   GLU A  16      81.846  70.857   9.687  1.00  0.00           O  
ATOM    120  CB  GLU A  16      82.786  73.788   9.645  1.00  0.00           C  
ATOM    121  CG  GLU A  16      83.048  73.189  11.019  1.00  0.00           C  
ATOM    122  CD  GLU A  16      83.385  74.226  12.054  1.00  0.00           C  
ATOM    123  OE1 GLU A  16      83.625  75.350  11.686  1.00  0.00           O  
ATOM    124  OE2 GLU A  16      83.402  73.892  13.216  1.00  0.00           O1-
ATOM    125  N   PHE A  17      80.435  71.812   8.237  1.00  0.00           N  
ATOM    126  CA  PHE A  17      79.341  70.875   8.499  1.00  0.00           C  
ATOM    127  C   PHE A  17      78.676  70.609   7.176  1.00  0.00           C  
ATOM    128  O   PHE A  17      78.843  71.389   6.300  1.00  0.00           O  
ATOM    129  CB  PHE A  17      78.332  71.437   9.502  1.00  0.00           C  
ATOM    130  CG  PHE A  17      77.596  72.650   9.008  1.00  0.00           C  
ATOM    131  CD1 PHE A  17      76.372  72.523   8.369  1.00  0.00           C  
ATOM    132  CD2 PHE A  17      78.128  73.919   9.178  1.00  0.00           C  
ATOM    133  CE1 PHE A  17      75.694  73.639   7.913  1.00  0.00           C  
ATOM    134  CE2 PHE A  17      77.453  75.035   8.724  1.00  0.00           C  
ATOM    135  CZ  PHE A  17      76.235  74.894   8.091  1.00  0.00           C  
ATOM    136  N   LYS A  18      77.980  69.486   7.072  1.00  0.00           N  
ATOM    137  CA  LYS A  18      77.252  68.899   5.902  1.00  0.00           C  
ATOM    138  C   LYS A  18      75.776  68.649   6.234  1.00  0.00           C  
ATOM    139  O   LYS A  18      75.439  68.406   7.427  1.00  0.00           O  
ATOM    140  CB  LYS A  18      77.907  67.593   5.451  1.00  0.00           C  
ATOM    141  CG  LYS A  18      79.363  67.732   5.025  1.00  0.00           C  
ATOM    142  CD  LYS A  18      79.488  68.543   3.743  1.00  0.00           C  
ATOM    143  CE  LYS A  18      80.932  68.614   3.271  1.00  0.00           C  
ATOM    144  NZ  LYS A  18      81.073  69.427   2.034  1.00  0.00           N1+
ATOM    145  N   LYS A  19      74.993  68.482   5.160  1.00  0.00           N  
ATOM    146  CA  LYS A  19      73.540  68.126   5.239  1.00  0.00           C  
ATOM    147  C   LYS A  19      73.203  66.816   4.549  1.00  0.00           C  
ATOM    148  O   LYS A  19      73.722  66.559   3.500  1.00  0.00           O  
ATOM    149  CB  LYS A  19      72.682  69.239   4.633  1.00  0.00           C  
ATOM    150  CG  LYS A  19      72.737  70.559   5.391  1.00  0.00           C  
ATOM    151  CD  LYS A  19      71.848  71.607   4.740  1.00  0.00           C  
ATOM    152  CE  LYS A  19      71.923  72.934   5.479  1.00  0.00           C  
ATOM    153  NZ  LYS A  19      71.105  73.987   4.817  1.00  0.00           N1+
ATOM    154  N   ILE A  20      72.408  65.966   5.209  1.00  0.00           N  
ATOM    155  CA  ILE A  20      71.872  64.690   4.783  1.00  0.00           C  
ATOM    156  C   ILE A  20      70.383  64.579   4.388  1.00  0.00           C  
ATOM    157  O   ILE A  20      70.157  64.394   3.186  1.00  0.00           O  
ATOM    158  CB  ILE A  20      72.141  63.666   5.901  1.00  0.00           C  
ATOM    159  CG1 ILE A  20      73.647  63.494   6.115  1.00  0.00           C  
ATOM    160  CG2 ILE A  20      71.492  62.331   5.568  1.00  0.00           C  
ATOM    161  CD1 ILE A  20      74.001  62.675   7.336  1.00  0.00           C  
ATOM    162  N   LYS A  21      69.451  64.969   5.238  1.00  0.00           N  
ATOM    163  CA  LYS A  21      67.993  64.882   4.947  1.00  0.00           C  
ATOM    164  C   LYS A  21      67.040  65.671   5.852  1.00  0.00           C  
ATOM    165  O   LYS A  21      67.507  66.365   6.797  1.00  0.00           O  
ATOM    166  CB  LYS A  21      67.566  63.413   4.973  1.00  0.00           C  
ATOM    167  CG  LYS A  21      67.626  62.765   6.350  1.00  0.00           C  
ATOM    168  CD  LYS A  21      67.143  61.323   6.304  1.00  0.00           C  
ATOM    169  CE  LYS A  21      67.023  60.734   7.702  1.00  0.00           C  
ATOM    170  NZ  LYS A  21      66.477  59.349   7.677  1.00  0.00           N1+
ATOM    171  N   VAL A  22      65.752  65.591   5.510  1.00  0.00           N  
ATOM    172  CA  VAL A  22      64.653  66.159   6.231  1.00  0.00           C  
ATOM    173  C   VAL A  22      64.231  65.258   7.445  1.00  0.00           C  
ATOM    174  O   VAL A  22      63.871  64.133   7.218  1.00  0.00           O  
ATOM    175  CB  VAL A  22      63.466  66.352   5.269  1.00  0.00           C  
ATOM    176  CG1 VAL A  22      62.249  66.870   6.022  1.00  0.00           C  
ATOM    177  CG2 VAL A  22      63.855  67.308   4.151  1.00  0.00           C  
ATOM    178  N   LEU A  23      64.303  65.735   8.657  1.00  0.00           N  
ATOM    179  CA  LEU A  23      63.821  65.067   9.839  1.00  0.00           C  
ATOM    180  C   LEU A  23      62.428  65.437  10.331  1.00  0.00           C  
ATOM    181  O   LEU A  23      61.671  64.553  10.758  1.00  0.00           O  
ATOM    182  CB  LEU A  23      64.820  65.321  10.975  1.00  0.00           C  
ATOM    183  CG  LEU A  23      66.226  64.746  10.764  1.00  0.00           C  
ATOM    184  CD1 LEU A  23      67.121  65.153  11.928  1.00  0.00           C  
ATOM    185  CD2 LEU A  23      66.144  63.233  10.640  1.00  0.00           C  
ATOM    186  N   GLY A  24      62.085  66.743  10.217  1.00  0.00           N  
ATOM    187  CA  GLY A  24      60.671  67.123  10.684  1.00  0.00           C  
ATOM    188  C   GLY A  24      60.229  68.578  10.422  1.00  0.00           C  
ATOM    189  O   GLY A  24      60.789  69.250   9.531  1.00  0.00           O  
ATOM    190  N   SER A  25      59.103  69.032  11.073  1.00  0.00           N  
ATOM    191  CA  SER A  25      58.544  70.390  10.863  1.00  0.00           C  
ATOM    192  C   SER A  25      58.186  71.001  12.214  1.00  0.00           C  
ATOM    193  O   SER A  25      58.686  70.757  13.318  1.00  0.00           O  
ATOM    194  CB  SER A  25      57.315  70.340   9.975  1.00  0.00           C  
ATOM    195  OG  SER A  25      56.903  71.630   9.617  1.00  0.00           O  
ATOM    196  N   GLY A  26      57.419  72.107  12.138  1.00  0.00           N  
ATOM    197  CA  GLY A  26      56.953  72.921  13.302  1.00  0.00           C  
ATOM    198  C   GLY A  26      56.838  74.505  13.089  1.00  0.00           C  
ATOM    199  O   GLY A  26      56.984  75.055  12.010  1.00  0.00           O  
ATOM    200  N   ALA A  27      56.661  75.160  14.238  1.00  0.00           N  
ATOM    201  CA  ALA A  27      56.483  76.601  14.264  1.00  0.00           C  
ATOM    202  C   ALA A  27      57.709  77.288  13.728  1.00  0.00           C  
ATOM    203  O   ALA A  27      57.594  78.362  13.264  1.00  0.00           O  
ATOM    204  CB  ALA A  27      56.094  77.013  15.650  1.00  0.00           C  
ATOM    205  N   PHE A  28      58.929  76.724  13.807  1.00  0.00           N  
ATOM    206  CA  PHE A  28      60.133  77.428  13.401  1.00  0.00           C  
ATOM    207  C   PHE A  28      60.661  76.796  12.063  1.00  0.00           C  
ATOM    208  O   PHE A  28      61.780  76.989  11.668  1.00  0.00           O  
ATOM    209  CB  PHE A  28      61.193  77.350  14.501  1.00  0.00           C  
ATOM    210  CG  PHE A  28      60.764  77.971  15.800  1.00  0.00           C  
ATOM    211  CD1 PHE A  28      60.325  77.179  16.851  1.00  0.00           C  
ATOM    212  CD2 PHE A  28      60.800  79.346  15.974  1.00  0.00           C  
ATOM    213  CE1 PHE A  28      59.930  77.749  18.047  1.00  0.00           C  
ATOM    214  CE2 PHE A  28      60.406  79.917  17.169  1.00  0.00           C  
ATOM    215  CZ  PHE A  28      59.972  79.117  18.207  1.00  0.00           C  
ATOM    216  N   GLY A  29      59.852  76.000  11.396  1.00  0.00           N  
ATOM    217  CA  GLY A  29      60.207  75.395  10.102  1.00  0.00           C  
ATOM    218  C   GLY A  29      60.678  73.944  10.126  1.00  0.00           C  
ATOM    219  O   GLY A  29      60.539  73.271  11.109  1.00  0.00           O  
ATOM    220  N   THR A  30      61.544  73.523   9.172  1.00  0.00           N  
ATOM    221  CA  THR A  30      61.960  72.173   8.931  1.00  0.00           C  
ATOM    222  C   THR A  30      63.267  71.855   9.764  1.00  0.00           C  
ATOM    223  O   THR A  30      64.114  72.690   9.944  1.00  0.00           O  
ATOM    224  CB  THR A  30      62.192  71.946   7.426  1.00  0.00           C  
ATOM    225  CG2 THR A  30      62.670  70.526   7.167  1.00  0.00           C  
ATOM    226  OG1 THR A  30      60.968  72.172   6.713  1.00  0.00           O  
ATOM    227  N   VAL A  31      63.362  70.678  10.325  1.00  0.00           N  
ATOM    228  CA  VAL A  31      64.620  70.146  11.040  1.00  0.00           C  
ATOM    229  C   VAL A  31      65.256  69.115  10.077  1.00  0.00           C  
ATOM    230  O   VAL A  31      64.627  68.328   9.475  1.00  0.00           O  
ATOM    231  CB  VAL A  31      64.283  69.654  12.440  1.00  0.00           C  
ATOM    232  CG1 VAL A  31      65.586  69.069  13.044  1.00  0.00           C  
ATOM    233  CG2 VAL A  31      63.938  70.801  13.351  1.00  0.00           C  
ATOM    234  N   TYR A  32      66.518  69.313   9.971  1.00  0.00           N  
ATOM    235  CA  TYR A  32      67.393  68.577   9.006  1.00  0.00           C  
ATOM    236  C   TYR A  32      68.404  67.731   9.764  1.00  0.00           C  
ATOM    237  O   TYR A  32      68.855  68.102  10.839  1.00  0.00           O  
ATOM    238  CB  TYR A  32      68.119  69.540   8.064  1.00  0.00           C  
ATOM    239  CG  TYR A  32      67.192  70.334   7.170  1.00  0.00           C  
ATOM    240  CD1 TYR A  32      66.748  71.586   7.570  1.00  0.00           C  
ATOM    241  CD2 TYR A  32      66.787  69.811   5.951  1.00  0.00           C  
ATOM    242  CE1 TYR A  32      65.902  72.312   6.754  1.00  0.00           C  
ATOM    243  CE2 TYR A  32      65.941  70.536   5.135  1.00  0.00           C  
ATOM    244  CZ  TYR A  32      65.499  71.781   5.533  1.00  0.00           C  
ATOM    245  OH  TYR A  32      64.656  72.504   4.720  1.00  0.00           O  
ATOM    246  N   LYS A  33      68.837  66.646   9.087  1.00  0.00           N  
ATOM    247  CA  LYS A  33      69.967  65.798   9.598  1.00  0.00           C  
ATOM    248  C   LYS A  33      71.178  66.206   8.843  1.00  0.00           C  
ATOM    249  O   LYS A  33      71.154  66.324   7.569  1.00  0.00           O  
ATOM    250  CB  LYS A  33      69.715  64.300   9.418  1.00  0.00           C  
ATOM    251  CG  LYS A  33      70.832  63.407   9.941  1.00  0.00           C  
ATOM    252  CD  LYS A  33      70.476  61.935   9.800  1.00  0.00           C  
ATOM    253  CE  LYS A  33      71.580  61.042  10.347  1.00  0.00           C  
ATOM    254  NZ  LYS A  33      71.207  59.603  10.297  1.00  0.00           N1+
ATOM    255  N   GLY A  34      72.276  66.456   9.548  1.00  0.00           N  
ATOM    256  CA  GLY A  34      73.582  66.823   9.073  1.00  0.00           C  
ATOM    257  C   GLY A  34      74.700  66.080   9.798  1.00  0.00           C  
ATOM    258  O   GLY A  34      74.578  65.184  10.543  1.00  0.00           O  
ATOM    259  N   LEU A  35      75.884  66.544   9.469  1.00  0.00           N  
ATOM    260  CA  LEU A  35      77.169  66.103  10.031  1.00  0.00           C  
ATOM    261  C   LEU A  35      77.998  67.336  10.424  1.00  0.00           C  
ATOM    262  O   LEU A  35      78.005  68.269   9.661  1.00  0.00           O  
ATOM    263  CB  LEU A  35      77.939  65.246   9.019  1.00  0.00           C  
ATOM    264  CG  LEU A  35      77.289  63.906   8.650  1.00  0.00           C  
ATOM    265  CD1 LEU A  35      78.039  63.283   7.480  1.00  0.00           C  
ATOM    266  CD2 LEU A  35      77.302  62.985   9.861  1.00  0.00           C  
ATOM    267  N   TRP A  36      78.721  67.259  11.502  1.00  0.00           N  
ATOM    268  CA  TRP A  36      79.721  68.253  11.947  1.00  0.00           C  
ATOM    269  C   TRP A  36      81.122  67.632  11.723  1.00  0.00           C  
ATOM    270  O   TRP A  36      81.396  66.487  12.085  1.00  0.00           O  
ATOM    271  CB  TRP A  36      79.523  68.622  13.419  1.00  0.00           C  
ATOM    272  CG  TRP A  36      80.510  69.632  13.920  1.00  0.00           C  
ATOM    273  CD1 TRP A  36      80.970  70.726  13.247  1.00  0.00           C  
ATOM    274  CD2 TRP A  36      81.166  69.651  15.210  1.00  0.00           C  
ATOM    275  CE2 TRP A  36      81.995  70.776  15.231  1.00  0.00           C  
ATOM    276  CE3 TRP A  36      81.117  68.815  16.333  1.00  0.00           C  
ATOM    277  NE1 TRP A  36      81.864  71.417  14.026  1.00  0.00           N  
ATOM    278  CZ2 TRP A  36      82.776  71.091  16.332  1.00  0.00           C  
ATOM    279  CZ3 TRP A  36      81.898  69.133  17.437  1.00  0.00           C  
ATOM    280  CH2 TRP A  36      82.706  70.243  17.436  1.00  0.00           C  
ATOM    281  N   ILE A  37      82.105  68.439  11.228  1.00  0.00           N  
ATOM    282  CA  ILE A  37      83.448  68.021  10.888  1.00  0.00           C  
ATOM    283  C   ILE A  37      84.398  68.783  11.829  1.00  0.00           C  
ATOM    284  O   ILE A  37      84.972  69.751  11.404  1.00  0.00           O  
ATOM    285  CB  ILE A  37      83.782  68.311   9.414  1.00  0.00           C  
ATOM    286  CG1 ILE A  37      82.741  67.667   8.494  1.00  0.00           C  
ATOM    287  CG2 ILE A  37      85.178  67.810   9.076  1.00  0.00           C  
ATOM    288  CD1 ILE A  37      82.857  68.092   7.047  1.00  0.00           C  
ATOM    289  N   PRO A  38      84.570  68.274  13.022  1.00  0.00           N  
ATOM    290  CA  PRO A  38      85.600  68.806  13.932  1.00  0.00           C  
ATOM    291  C   PRO A  38      87.095  68.375  13.689  1.00  0.00           C  
ATOM    292  O   PRO A  38      87.310  67.434  12.884  1.00  0.00           O  
ATOM    293  CB  PRO A  38      85.089  68.273  15.276  1.00  0.00           C  
ATOM    294  CG  PRO A  38      84.505  66.943  14.942  1.00  0.00           C  
ATOM    295  CD  PRO A  38      83.820  67.155  13.618  1.00  0.00           C  
ATOM    296  N   GLU A  39      88.052  68.992  14.341  1.00  0.00           N  
ATOM    297  CA  GLU A  39      89.475  68.674  14.343  1.00  0.00           C  
ATOM    298  C   GLU A  39      89.763  67.555  15.376  1.00  0.00           C  
ATOM    299  O   GLU A  39      90.673  66.768  15.074  1.00  0.00           O  
ATOM    300  CB  GLU A  39      90.300  69.924  14.660  1.00  0.00           C  
ATOM    301  CG  GLU A  39      90.245  71.002  13.587  1.00  0.00           C  
ATOM    302  CD  GLU A  39      91.045  72.224  13.944  1.00  0.00           C  
ATOM    303  OE1 GLU A  39      91.531  72.291  15.048  1.00  0.00           O  
ATOM    304  OE2 GLU A  39      91.169  73.092  13.113  1.00  0.00           O1-
ATOM    305  N   GLY A  40      89.002  67.488  16.469  1.00  0.00           N  
ATOM    306  CA  GLY A  40      89.179  66.543  17.548  1.00  0.00           C  
ATOM    307  C   GLY A  40      89.119  65.167  17.065  1.00  0.00           C  
ATOM    308  O   GLY A  40      88.037  64.720  16.658  1.00  0.00           O  
ATOM    309  N   GLU A  41      90.173  64.333  17.140  1.00  0.00           N  
ATOM    310  CA  GLU A  41      90.221  62.960  16.705  1.00  0.00           C  
ATOM    311  C   GLU A  41      89.951  62.670  15.234  1.00  0.00           C  
ATOM    312  O   GLU A  41      89.721  61.497  14.794  1.00  0.00           O  
ATOM    313  CB  GLU A  41      89.226  62.158  17.547  1.00  0.00           C  
ATOM    314  CG  GLU A  41      89.502  62.187  19.044  1.00  0.00           C  
ATOM    315  CD  GLU A  41      88.532  61.354  19.835  1.00  0.00           C  
ATOM    316  OE1 GLU A  41      87.586  60.873  19.259  1.00  0.00           O  
ATOM    317  OE2 GLU A  41      88.739  61.199  21.015  1.00  0.00           O1-
ATOM    318  N   LYS A  42      89.969  63.722  14.424  1.00  0.00           N  
ATOM    319  CA  LYS A  42      89.666  63.549  12.932  1.00  0.00           C  
ATOM    320  C   LYS A  42      88.396  62.786  12.539  1.00  0.00           C  
ATOM    321  O   LYS A  42      88.496  62.097  11.521  1.00  0.00           O  
ATOM    322  CB  LYS A  42      90.844  62.854  12.246  1.00  0.00           C  
ATOM    323  CG  LYS A  42      92.160  63.617  12.330  1.00  0.00           C  
ATOM    324  CD  LYS A  42      93.265  62.897  11.570  1.00  0.00           C  
ATOM    325  CE  LYS A  42      94.587  63.639  11.680  1.00  0.00           C  
ATOM    326  NZ  LYS A  42      95.685  62.930  10.969  1.00  0.00           N1+
ATOM    327  N   VAL A  43      87.291  62.968  13.244  1.00  0.00           N  
ATOM    328  CA  VAL A  43      86.031  62.265  12.845  1.00  0.00           C  
ATOM    329  C   VAL A  43      84.843  63.111  12.629  1.00  0.00           C  
ATOM    330  O   VAL A  43      84.814  64.174  13.189  1.00  0.00           O  
ATOM    331  CB  VAL A  43      85.641  61.224  13.910  1.00  0.00           C  
ATOM    332  CG1 VAL A  43      86.721  60.161  14.037  1.00  0.00           C  
ATOM    333  CG2 VAL A  43      85.404  61.915  15.245  1.00  0.00           C  
ATOM    334  N   LYS A  44      83.784  62.625  11.911  1.00  0.00           N  
ATOM    335  CA  LYS A  44      82.525  63.353  11.709  1.00  0.00           C  
ATOM    336  C   LYS A  44      81.413  63.021  12.719  1.00  0.00           C  
ATOM    337  O   LYS A  44      81.275  61.827  13.007  1.00  0.00           O  
ATOM    338  CB  LYS A  44      82.013  63.092  10.291  1.00  0.00           C  
ATOM    339  CG  LYS A  44      82.913  63.633   9.188  1.00  0.00           C  
ATOM    340  CD  LYS A  44      82.331  63.349   7.812  1.00  0.00           C  
ATOM    341  CE  LYS A  44      83.249  63.851   6.707  1.00  0.00           C  
ATOM    342  NZ  LYS A  44      82.738  63.498   5.355  1.00  0.00           N1+
ATOM    343  N   ILE A  45      80.724  63.979  13.234  1.00  0.00           N  
ATOM    344  CA  ILE A  45      79.718  63.892  14.298  1.00  0.00           C  
ATOM    345  C   ILE A  45      78.301  64.123  13.748  1.00  0.00           C  
ATOM    346  O   ILE A  45      78.031  65.158  13.166  1.00  0.00           O  
ATOM    347  CB  ILE A  45      80.012  64.912  15.412  1.00  0.00           C  
ATOM    348  CG1 ILE A  45      81.476  64.816  15.852  1.00  0.00           C  
ATOM    349  CG2 ILE A  45      79.083  64.689  16.596  1.00  0.00           C  
ATOM    350  CD1 ILE A  45      81.864  63.459  16.390  1.00  0.00           C  
ATOM    351  N   PRO A  46      77.322  63.134  13.988  1.00  0.00           N  
ATOM    352  CA  PRO A  46      75.947  63.443  13.535  1.00  0.00           C  
ATOM    353  C   PRO A  46      75.243  64.491  14.253  1.00  0.00           C  
ATOM    354  O   PRO A  46      75.317  64.476  15.512  1.00  0.00           O  
ATOM    355  CB  PRO A  46      75.213  62.113  13.734  1.00  0.00           C  
ATOM    356  CG  PRO A  46      75.959  61.445  14.839  1.00  0.00           C  
ATOM    357  CD  PRO A  46      77.400  61.796  14.583  1.00  0.00           C  
ATOM    358  N   VAL A  47      74.621  65.463  13.573  1.00  0.00           N  
ATOM    359  CA  VAL A  47      73.986  66.625  14.240  1.00  0.00           C  
ATOM    360  C   VAL A  47      72.622  66.894  13.680  1.00  0.00           C  
ATOM    361  O   VAL A  47      72.320  66.518  12.530  1.00  0.00           O  
ATOM    362  CB  VAL A  47      74.843  67.895  14.074  1.00  0.00           C  
ATOM    363  CG1 VAL A  47      76.201  67.710  14.735  1.00  0.00           C  
ATOM    364  CG2 VAL A  47      75.002  68.224  12.598  1.00  0.00           C  
ATOM    365  N   ALA A  48      71.738  67.659  14.384  1.00  0.00           N  
ATOM    366  CA  ALA A  48      70.452  68.115  13.989  1.00  0.00           C  
ATOM    367  C   ALA A  48      70.526  69.606  13.650  1.00  0.00           C  
ATOM    368  O   ALA A  48      71.056  70.490  14.348  1.00  0.00           O  
ATOM    369  CB  ALA A  48      69.572  67.852  15.183  1.00  0.00           C  
ATOM    370  N   ILE A  49      69.979  70.036  12.547  1.00  0.00           N  
ATOM    371  CA  ILE A  49      70.050  71.411  12.068  1.00  0.00           C  
ATOM    372  C   ILE A  49      68.648  72.040  12.002  1.00  0.00           C  
ATOM    373  O   ILE A  49      67.804  71.477  11.226  1.00  0.00           O  
ATOM    374  CB  ILE A  49      70.716  71.473  10.681  1.00  0.00           C  
ATOM    375  CG1 ILE A  49      72.135  70.901  10.745  1.00  0.00           C  
ATOM    376  CG2 ILE A  49      70.738  72.904  10.165  1.00  0.00           C  
ATOM    377  CD1 ILE A  49      72.786  70.733   9.390  1.00  0.00           C  
ATOM    378  N   LYS A  50      68.364  73.116  12.729  1.00  0.00           N  
ATOM    379  CA  LYS A  50      67.064  73.822  12.705  1.00  0.00           C  
ATOM    380  C   LYS A  50      66.962  74.876  11.709  1.00  0.00           C  
ATOM    381  O   LYS A  50      67.855  75.730  11.677  1.00  0.00           O  
ATOM    382  CB  LYS A  50      66.750  74.439  14.068  1.00  0.00           C  
ATOM    383  CG  LYS A  50      66.472  73.424  15.170  1.00  0.00           C  
ATOM    384  CD  LYS A  50      66.040  74.110  16.457  1.00  0.00           C  
ATOM    385  CE  LYS A  50      65.592  73.098  17.501  1.00  0.00           C  
ATOM    386  NZ  LYS A  50      65.029  73.758  18.710  1.00  0.00           N1+
ATOM    387  N   GLU A  51      65.961  74.929  10.794  1.00  0.00           N  
ATOM    388  CA  GLU A  51      65.749  75.977   9.845  1.00  0.00           C  
ATOM    389  C   GLU A  51      65.531  77.380  10.515  1.00  0.00           C  
ATOM    390  O   GLU A  51      66.251  78.262  10.130  1.00  0.00           O  
ATOM    391  CB  GLU A  51      64.550  75.609   8.967  1.00  0.00           C  
ATOM    392  CG  GLU A  51      64.202  76.649   7.912  1.00  0.00           C  
ATOM    393  CD  GLU A  51      63.036  76.243   7.054  1.00  0.00           C  
ATOM    394  OE1 GLU A  51      62.529  75.163   7.244  1.00  0.00           O  
ATOM    395  OE2 GLU A  51      62.651  77.014   6.206  1.00  0.00           O1-
ATOM    396  N   LEU A  52      64.641  77.543  11.461  1.00  0.00           N  
ATOM    397  CA  LEU A  52      64.299  78.715  12.262  1.00  0.00           C  
ATOM    398  C   LEU A  52      63.843  79.884  11.469  1.00  0.00           C  
ATOM    399  O   LEU A  52      64.526  80.911  11.302  1.00  0.00           O  
ATOM    400  CB  LEU A  52      65.507  79.146  13.105  1.00  0.00           C  
ATOM    401  CG  LEU A  52      66.057  78.086  14.068  1.00  0.00           C  
ATOM    402  CD1 LEU A  52      67.266  78.647  14.803  1.00  0.00           C  
ATOM    403  CD2 LEU A  52      64.966  77.674  15.045  1.00  0.00           C  
ATOM    404  N   ARG A  53      62.663  79.711  10.829  1.00  0.00           N  
ATOM    405  CA  ARG A  53      62.095  80.672   9.922  1.00  0.00           C  
ATOM    406  C   ARG A  53      61.817  82.082  10.471  1.00  0.00           C  
ATOM    407  O   ARG A  53      61.781  83.000   9.721  1.00  0.00           O  
ATOM    408  CB  ARG A  53      60.794  80.102   9.377  1.00  0.00           C  
ATOM    409  CG  ARG A  53      60.960  78.959   8.389  1.00  0.00           C  
ATOM    410  CD  ARG A  53      59.649  78.424   7.941  1.00  0.00           C  
ATOM    411  NE  ARG A  53      59.802  77.392   6.929  1.00  0.00           N  
ATOM    412  CZ  ARG A  53      58.801  76.615   6.472  1.00  0.00           C  
ATOM    413  NH1 ARG A  53      57.584  76.763   6.947  1.00  0.00           N1+
ATOM    414  NH2 ARG A  53      59.042  75.702   5.547  1.00  0.00           N  
ATOM    415  N   GLU A  54      61.650  82.186  11.761  1.00  0.00           N  
ATOM    416  CA  GLU A  54      61.368  83.507  12.507  1.00  0.00           C  
ATOM    417  C   GLU A  54      62.620  84.324  12.818  1.00  0.00           C  
ATOM    418  O   GLU A  54      62.548  85.494  13.105  1.00  0.00           O  
ATOM    419  CB  GLU A  54      60.640  83.242  13.827  1.00  0.00           C  
ATOM    420  CG  GLU A  54      59.239  82.667  13.668  1.00  0.00           C  
ATOM    421  CD  GLU A  54      58.529  82.487  14.981  1.00  0.00           C  
ATOM    422  OE1 GLU A  54      59.109  82.792  15.996  1.00  0.00           O  
ATOM    423  OE2 GLU A  54      57.404  82.044  14.969  1.00  0.00           O1-
ATOM    424  N   ALA A  55      63.808  83.774  12.526  1.00  0.00           N  
ATOM    425  CA  ALA A  55      65.196  84.251  12.757  1.00  0.00           C  
ATOM    426  C   ALA A  55      65.455  85.621  12.063  1.00  0.00           C  
ATOM    427  O   ALA A  55      66.265  86.385  12.554  1.00  0.00           O  
ATOM    428  CB  ALA A  55      66.186  83.281  12.177  1.00  0.00           C  
ATOM    429  N   THR A  56      64.567  85.986  11.127  1.00  0.00           N  
ATOM    430  CA  THR A  56      64.670  87.391  10.428  1.00  0.00           C  
ATOM    431  C   THR A  56      64.435  88.570  11.393  1.00  0.00           C  
ATOM    432  O   THR A  56      64.945  89.657  11.197  1.00  0.00           O  
ATOM    433  CB  THR A  56      63.668  87.532   9.267  1.00  0.00           C  
ATOM    434  CG2 THR A  56      63.915  86.463   8.215  1.00  0.00           C  
ATOM    435  OG1 THR A  56      62.332  87.404   9.769  1.00  0.00           O  
ATOM    436  N   SER A  57      63.783  88.294  12.527  1.00  0.00           N  
ATOM    437  CA  SER A  57      63.590  89.333  13.568  1.00  0.00           C  
ATOM    438  C   SER A  57      64.728  89.352  14.651  1.00  0.00           C  
ATOM    439  O   SER A  57      65.035  88.331  15.261  1.00  0.00           O  
ATOM    440  CB  SER A  57      62.249  89.117  14.243  1.00  0.00           C  
ATOM    441  OG  SER A  57      62.075  90.009  15.309  1.00  0.00           O  
ATOM    442  N   PRO A  58      65.140  90.545  15.025  1.00  0.00           N  
ATOM    443  CA  PRO A  58      66.098  90.604  16.128  1.00  0.00           C  
ATOM    444  C   PRO A  58      65.491  89.954  17.386  1.00  0.00           C  
ATOM    445  O   PRO A  58      66.263  89.428  18.176  1.00  0.00           O  
ATOM    446  CB  PRO A  58      66.327  92.108  16.311  1.00  0.00           C  
ATOM    447  CG  PRO A  58      66.088  92.681  14.955  1.00  0.00           C  
ATOM    448  CD  PRO A  58      64.944  91.873  14.403  1.00  0.00           C  
ATOM    449  N   LYS A  59      64.182  90.009  17.630  1.00  0.00           N  
ATOM    450  CA  LYS A  59      63.663  89.342  18.787  1.00  0.00           C  
ATOM    451  C   LYS A  59      63.943  87.805  18.834  1.00  0.00           C  
ATOM    452  O   LYS A  59      64.379  87.375  19.883  1.00  0.00           O  
ATOM    453  CB  LYS A  59      62.160  89.610  18.866  1.00  0.00           C  
ATOM    454  CG  LYS A  59      61.462  88.939  20.043  1.00  0.00           C  
ATOM    455  CD  LYS A  59      59.979  89.282  20.074  1.00  0.00           C  
ATOM    456  CE  LYS A  59      59.298  88.680  21.295  1.00  0.00           C  
ATOM    457  NZ  LYS A  59      59.223  87.197  21.216  1.00  0.00           N1+
ATOM    458  N   ALA A  60      63.629  87.160  17.753  1.00  0.00           N  
ATOM    459  CA  ALA A  60      63.865  85.754  17.449  1.00  0.00           C  
ATOM    460  C   ALA A  60      65.411  85.389  17.488  1.00  0.00           C  
ATOM    461  O   ALA A  60      65.752  84.385  18.073  1.00  0.00           O  
ATOM    462  CB  ALA A  60      63.217  85.377  16.100  1.00  0.00           C  
ATOM    463  N   ASN A  61      66.234  86.206  16.895  1.00  0.00           N  
ATOM    464  CA  ASN A  61      67.746  85.972  17.001  1.00  0.00           C  
ATOM    465  C   ASN A  61      68.276  85.941  18.481  1.00  0.00           C  
ATOM    466  O   ASN A  61      69.006  85.037  18.867  1.00  0.00           O  
ATOM    467  CB  ASN A  61      68.500  87.030  16.214  1.00  0.00           C  
ATOM    468  CG  ASN A  61      68.467  86.780  14.732  1.00  0.00           C  
ATOM    469  ND2 ASN A  61      68.548  87.835  13.960  1.00  0.00           N  
ATOM    470  OD1 ASN A  61      68.369  85.632  14.285  1.00  0.00           O  
ATOM    471  N   LYS A  62      67.729  86.880  19.358  1.00  0.00           N  
ATOM    472  CA  LYS A  62      68.034  86.748  20.774  1.00  0.00           C  
ATOM    473  C   LYS A  62      67.368  85.435  21.318  1.00  0.00           C  
ATOM    474  O   LYS A  62      68.055  84.667  22.059  1.00  0.00           O  
ATOM    475  CB  LYS A  62      67.551  87.978  21.544  1.00  0.00           C  
ATOM    476  CG  LYS A  62      67.831  87.934  23.040  1.00  0.00           C  
ATOM    477  CD  LYS A  62      67.323  89.189  23.735  1.00  0.00           C  
ATOM    478  CE  LYS A  62      67.638  89.165  25.223  1.00  0.00           C  
ATOM    479  NZ  LYS A  62      66.930  88.060  25.925  1.00  0.00           N1+
ATOM    480  N   GLU A  63      66.100  85.052  20.995  1.00  0.00           N  
ATOM    481  CA  GLU A  63      65.541  83.796  21.625  1.00  0.00           C  
ATOM    482  C   GLU A  63      66.361  82.586  21.170  1.00  0.00           C  
ATOM    483  O   GLU A  63      66.567  81.589  21.896  1.00  0.00           O  
ATOM    484  CB  GLU A  63      64.071  83.588  21.255  1.00  0.00           C  
ATOM    485  CG  GLU A  63      63.121  84.622  21.846  1.00  0.00           C  
ATOM    486  CD  GLU A  63      61.699  84.435  21.395  1.00  0.00           C  
ATOM    487  OE1 GLU A  63      61.433  83.471  20.716  1.00  0.00           O  
ATOM    488  OE2 GLU A  63      60.879  85.256  21.729  1.00  0.00           O1-
ATOM    489  N   ILE A  64      66.828  82.533  19.909  1.00  0.00           N  
ATOM    490  CA  ILE A  64      67.630  81.512  19.276  1.00  0.00           C  
ATOM    491  C   ILE A  64      69.021  81.455  20.026  1.00  0.00           C  
ATOM    492  O   ILE A  64      69.430  80.414  20.528  1.00  0.00           O  
ATOM    493  CB  ILE A  64      67.815  81.810  17.777  1.00  0.00           C  
ATOM    494  CG1 ILE A  64      66.485  81.655  17.034  1.00  0.00           C  
ATOM    495  CG2 ILE A  64      68.871  80.894  17.179  1.00  0.00           C  
ATOM    496  CD1 ILE A  64      66.494  82.234  15.638  1.00  0.00           C  
ATOM    497  N   LEU A  65      69.712  82.605  20.225  1.00  0.00           N  
ATOM    498  CA  LEU A  65      71.035  82.704  20.923  1.00  0.00           C  
ATOM    499  C   LEU A  65      70.790  82.391  22.468  1.00  0.00           C  
ATOM    500  O   LEU A  65      71.597  81.861  23.186  1.00  0.00           O  
ATOM    501  CB  LEU A  65      71.647  84.098  20.737  1.00  0.00           C  
ATOM    502  CG  LEU A  65      72.101  84.441  19.312  1.00  0.00           C  
ATOM    503  CD1 LEU A  65      72.544  85.897  19.256  1.00  0.00           C  
ATOM    504  CD2 LEU A  65      73.232  83.509  18.901  1.00  0.00           C  
ATOM    505  N   ASP A  66      69.597  82.701  23.033  1.00  0.00           N  
ATOM    506  CA  ASP A  66      69.248  82.297  24.473  1.00  0.00           C  
ATOM    507  C   ASP A  66      69.009  80.800  24.604  1.00  0.00           C  
ATOM    508  O   ASP A  66      69.328  80.210  25.617  1.00  0.00           O  
ATOM    509  CB  ASP A  66      67.999  83.029  24.973  1.00  0.00           C  
ATOM    510  CG  ASP A  66      68.241  84.509  25.229  1.00  0.00           C  
ATOM    511  OD1 ASP A  66      69.382  84.894  25.342  1.00  0.00           O  
ATOM    512  OD2 ASP A  66      67.286  85.242  25.311  1.00  0.00           O1-
ATOM    513  N   GLU A  67      68.427  80.124  23.584  1.00  0.00           N  
ATOM    514  CA  GLU A  67      68.292  78.651  23.546  1.00  0.00           C  
ATOM    515  C   GLU A  67      69.714  78.037  23.638  1.00  0.00           C  
ATOM    516  O   GLU A  67      70.033  77.262  24.591  1.00  0.00           O  
ATOM    517  CB  GLU A  67      67.585  78.191  22.268  1.00  0.00           C  
ATOM    518  CG  GLU A  67      67.344  76.690  22.189  1.00  0.00           C  
ATOM    519  CD  GLU A  67      66.661  76.274  20.916  1.00  0.00           C  
ATOM    520  OE1 GLU A  67      66.222  77.135  20.192  1.00  0.00           O  
ATOM    521  OE2 GLU A  67      66.578  75.094  20.668  1.00  0.00           O1-
ATOM    522  N   ALA A  68      70.539  78.536  22.833  1.00  0.00           N  
ATOM    523  CA  ALA A  68      71.983  78.224  22.739  1.00  0.00           C  
ATOM    524  C   ALA A  68      72.785  78.591  24.011  1.00  0.00           C  
ATOM    525  O   ALA A  68      73.619  77.807  24.520  1.00  0.00           O  
ATOM    526  CB  ALA A  68      72.494  78.914  21.475  1.00  0.00           C  
ATOM    527  N   TYR A  69      72.415  79.729  24.599  1.00  0.00           N  
ATOM    528  CA  TYR A  69      73.002  80.159  25.853  1.00  0.00           C  
ATOM    529  C   TYR A  69      72.788  79.053  26.903  1.00  0.00           C  
ATOM    530  O   TYR A  69      73.796  78.583  27.495  1.00  0.00           O  
ATOM    531  CB  TYR A  69      72.394  81.486  26.313  1.00  0.00           C  
ATOM    532  CG  TYR A  69      72.902  81.957  27.658  1.00  0.00           C  
ATOM    533  CD1 TYR A  69      73.886  82.932  27.725  1.00  0.00           C  
ATOM    534  CD2 TYR A  69      72.382  81.414  28.823  1.00  0.00           C  
ATOM    535  CE1 TYR A  69      74.349  83.361  28.954  1.00  0.00           C  
ATOM    536  CE2 TYR A  69      72.845  81.844  30.052  1.00  0.00           C  
ATOM    537  CZ  TYR A  69      73.825  82.814  30.119  1.00  0.00           C  
ATOM    538  OH  TYR A  69      74.287  83.242  31.342  1.00  0.00           O  
ATOM    539  N   VAL A  70      71.555  78.522  27.113  1.00  0.00           N  
ATOM    540  CA  VAL A  70      71.307  77.461  28.118  1.00  0.00           C  
ATOM    541  C   VAL A  70      72.086  76.152  27.845  1.00  0.00           C  
ATOM    542  O   VAL A  70      72.746  75.673  28.783  1.00  0.00           O  
ATOM    543  CB  VAL A  70      69.802  77.140  28.168  1.00  0.00           C  
ATOM    544  CG1 VAL A  70      69.545  75.926  29.048  1.00  0.00           C  
ATOM    545  CG2 VAL A  70      69.031  78.348  28.678  1.00  0.00           C  
ATOM    546  N   MET A  71      72.088  75.695  26.594  1.00  0.00           N  
ATOM    547  CA  MET A  71      72.750  74.474  26.152  1.00  0.00           C  
ATOM    548  C   MET A  71      74.209  74.542  26.328  1.00  0.00           C  
ATOM    549  O   MET A  71      74.776  73.553  26.744  1.00  0.00           O  
ATOM    550  CB  MET A  71      72.429  74.183  24.687  1.00  0.00           C  
ATOM    551  CG  MET A  71      70.984  73.784  24.426  1.00  0.00           C  
ATOM    552  SD  MET A  71      70.718  73.198  22.741  1.00  0.00           S  
ATOM    553  CE  MET A  71      70.874  74.728  21.823  1.00  0.00           C  
ATOM    554  N   ALA A  72      74.826  75.680  26.098  1.00  0.00           N  
ATOM    555  CA  ALA A  72      76.238  75.811  26.348  1.00  0.00           C  
ATOM    556  C   ALA A  72      76.524  76.105  27.815  1.00  0.00           C  
ATOM    557  O   ALA A  72      77.740  75.924  28.228  1.00  0.00           O  
ATOM    558  CB  ALA A  72      76.650  76.930  25.435  1.00  0.00           C  
ATOM    559  N   SER A  73      75.658  76.579  28.679  1.00  0.00           N  
ATOM    560  CA  SER A  73      75.951  76.853  30.069  1.00  0.00           C  
ATOM    561  C   SER A  73      75.753  75.679  31.017  1.00  0.00           C  
ATOM    562  O   SER A  73      76.414  75.657  32.033  1.00  0.00           O  
ATOM    563  CB  SER A  73      75.092  78.013  30.532  1.00  0.00           C  
ATOM    564  OG  SER A  73      73.737  77.655  30.560  1.00  0.00           O  
ATOM    565  N   VAL A  74      74.903  74.771  30.685  1.00  0.00           N  
ATOM    566  CA  VAL A  74      74.641  73.587  31.559  1.00  0.00           C  
ATOM    567  C   VAL A  74      75.607  72.432  31.218  1.00  0.00           C  
ATOM    568  O   VAL A  74      75.522  71.874  30.114  1.00  0.00           O  
ATOM    569  CB  VAL A  74      73.189  73.099  31.393  1.00  0.00           C  
ATOM    570  CG1 VAL A  74      72.954  71.839  32.214  1.00  0.00           C  
ATOM    571  CG2 VAL A  74      72.223  74.200  31.806  1.00  0.00           C  
ATOM    572  N   ASP A  75      76.240  71.772  32.107  1.00  0.00           N  
ATOM    573  CA  ASP A  75      77.186  70.745  31.892  1.00  0.00           C  
ATOM    574  C   ASP A  75      76.611  69.348  31.892  1.00  0.00           C  
ATOM    575  O   ASP A  75      77.277  68.371  31.566  1.00  0.00           O  
ATOM    576  CB  ASP A  75      78.279  70.845  32.957  1.00  0.00           C  
ATOM    577  CG  ASP A  75      79.050  72.157  32.895  1.00  0.00           C  
ATOM    578  OD1 ASP A  75      79.080  72.854  33.881  1.00  0.00           O  
ATOM    579  OD2 ASP A  75      79.603  72.449  31.862  1.00  0.00           O1-
ATOM    580  N   ASN A  76      75.415  69.160  32.500  1.00  0.00           N  
ATOM    581  CA  ASN A  76      74.818  67.870  32.667  1.00  0.00           C  
ATOM    582  C   ASN A  76      74.148  67.447  31.308  1.00  0.00           C  
ATOM    583  O   ASN A  76      73.728  68.346  30.573  1.00  0.00           O  
ATOM    584  CB  ASN A  76      73.826  67.895  33.816  1.00  0.00           C  
ATOM    585  CG  ASN A  76      74.493  68.074  35.150  1.00  0.00           C  
ATOM    586  ND2 ASN A  76      74.258  69.200  35.775  1.00  0.00           N  
ATOM    587  OD1 ASN A  76      75.222  67.191  35.618  1.00  0.00           O  
ATOM    588  N   PRO A  77      74.088  66.138  30.944  1.00  0.00           N  
ATOM    589  CA  PRO A  77      73.563  65.608  29.692  1.00  0.00           C  
ATOM    590  C   PRO A  77      72.021  65.726  29.642  1.00  0.00           C  
ATOM    591  O   PRO A  77      71.456  65.615  28.553  1.00  0.00           O  
ATOM    592  CB  PRO A  77      74.025  64.148  29.726  1.00  0.00           C  
ATOM    593  CG  PRO A  77      74.128  63.831  31.179  1.00  0.00           C  
ATOM    594  CD  PRO A  77      74.657  65.095  31.801  1.00  0.00           C  
ATOM    595  N   HIS A  78      71.380  66.131  30.766  1.00  0.00           N  
ATOM    596  CA  HIS A  78      69.938  66.323  30.851  1.00  0.00           C  
ATOM    597  C   HIS A  78      69.407  67.485  30.022  1.00  0.00           C  
ATOM    598  O   HIS A  78      68.180  67.597  29.794  1.00  0.00           O  
ATOM    599  CB  HIS A  78      69.528  66.529  32.312  1.00  0.00           C  
ATOM    600  CG  HIS A  78      69.725  65.316  33.168  1.00  0.00           C  
ATOM    601  CD2 HIS A  78      70.622  65.052  34.147  1.00  0.00           C  
ATOM    602  ND1 HIS A  78      68.933  64.193  33.061  1.00  0.00           N  
ATOM    603  CE1 HIS A  78      69.336  63.288  33.936  1.00  0.00           C  
ATOM    604  NE2 HIS A  78      70.358  63.786  34.607  1.00  0.00           N  
ATOM    605  N   VAL A  79      70.242  68.332  29.569  1.00  0.00           N  
ATOM    606  CA  VAL A  79      69.993  69.407  28.625  1.00  0.00           C  
ATOM    607  C   VAL A  79      70.609  69.039  27.252  1.00  0.00           C  
ATOM    608  O   VAL A  79      71.810  68.718  27.243  1.00  0.00           O  
ATOM    609  CB  VAL A  79      70.594  70.727  29.144  1.00  0.00           C  
ATOM    610  CG1 VAL A  79      70.483  71.815  28.086  1.00  0.00           C  
ATOM    611  CG2 VAL A  79      69.895  71.146  30.427  1.00  0.00           C  
ATOM    612  N   CYS A  80      69.805  68.993  26.185  1.00  0.00           N  
ATOM    613  CA  CYS A  80      70.294  68.663  24.851  1.00  0.00           C  
ATOM    614  C   CYS A  80      71.606  69.468  24.490  1.00  0.00           C  
ATOM    615  O   CYS A  80      71.594  70.698  24.667  1.00  0.00           O  
ATOM    616  CB  CYS A  80      69.205  68.953  23.818  1.00  0.00           C  
ATOM    617  SG  CYS A  80      69.681  68.572  22.114  1.00  0.00           S  
ATOM    618  N   ARG A  81      72.617  68.777  23.990  1.00  0.00           N  
ATOM    619  CA  ARG A  81      73.859  69.445  23.695  1.00  0.00           C  
ATOM    620  C   ARG A  81      73.714  70.335  22.361  1.00  0.00           C  
ATOM    621  O   ARG A  81      72.899  70.005  21.528  1.00  0.00           O  
ATOM    622  CB  ARG A  81      74.965  68.411  23.544  1.00  0.00           C  
ATOM    623  CG  ARG A  81      75.185  67.527  24.761  1.00  0.00           C  
ATOM    624  CD  ARG A  81      75.792  68.282  25.886  1.00  0.00           C  
ATOM    625  NE  ARG A  81      76.083  67.423  27.023  1.00  0.00           N  
ATOM    626  CZ  ARG A  81      76.554  67.857  28.208  1.00  0.00           C  
ATOM    627  NH1 ARG A  81      76.782  69.137  28.396  1.00  0.00           N1+
ATOM    628  NH2 ARG A  81      76.787  66.993  29.181  1.00  0.00           N  
ATOM    629  N   LEU A  82      74.485  71.441  22.407  1.00  0.00           N  
ATOM    630  CA  LEU A  82      74.723  72.418  21.331  1.00  0.00           C  
ATOM    631  C   LEU A  82      76.109  72.170  20.621  1.00  0.00           C  
ATOM    632  O   LEU A  82      77.075  72.381  21.315  1.00  0.00           O  
ATOM    633  CB  LEU A  82      74.668  73.839  21.906  1.00  0.00           C  
ATOM    634  CG  LEU A  82      75.034  74.966  20.931  1.00  0.00           C  
ATOM    635  CD1 LEU A  82      74.045  74.977  19.774  1.00  0.00           C  
ATOM    636  CD2 LEU A  82      75.028  76.297  21.669  1.00  0.00           C  
ATOM    637  N   LEU A  83      76.221  71.766  19.358  1.00  0.00           N  
ATOM    638  CA  LEU A  83      77.539  71.584  18.715  1.00  0.00           C  
ATOM    639  C   LEU A  83      77.906  72.721  17.740  1.00  0.00           C  
ATOM    640  O   LEU A  83      78.554  72.417  16.800  1.00  0.00           O  
ATOM    641  CB  LEU A  83      77.563  70.248  17.963  1.00  0.00           C  
ATOM    642  CG  LEU A  83      78.007  69.030  18.783  1.00  0.00           C  
ATOM    643  CD1 LEU A  83      77.168  68.938  20.050  1.00  0.00           C  
ATOM    644  CD2 LEU A  83      77.864  67.771  17.940  1.00  0.00           C  
ATOM    645  N   GLY A  84      77.491  73.970  17.967  1.00  0.00           N  
ATOM    646  CA  GLY A  84      77.787  75.045  17.016  1.00  0.00           C  
ATOM    647  C   GLY A  84      76.501  75.764  16.547  1.00  0.00           C  
ATOM    648  O   GLY A  84      75.452  75.194  16.520  1.00  0.00           O  
ATOM    649  N   ILE A  85      76.757  77.014  16.139  1.00  0.00           N  
ATOM    650  CA  ILE A  85      75.773  77.945  15.544  1.00  0.00           C  
ATOM    651  C   ILE A  85      76.280  78.264  14.150  1.00  0.00           C  
ATOM    652  O   ILE A  85      77.466  78.619  14.065  1.00  0.00           O  
ATOM    653  CB  ILE A  85      75.610  79.238  16.364  1.00  0.00           C  
ATOM    654  CG1 ILE A  85      75.140  78.914  17.785  1.00  0.00           C  
ATOM    655  CG2 ILE A  85      74.634  80.183  15.679  1.00  0.00           C  
ATOM    656  CD1 ILE A  85      75.092  80.115  18.701  1.00  0.00           C  
ATOM    657  N   CYS A  86      75.497  78.221  13.014  1.00  0.00           N  
ATOM    658  CA  CYS A  86      75.911  78.533  11.614  1.00  0.00           C  
ATOM    659  C   CYS A  86      75.257  79.788  11.058  1.00  0.00           C  
ATOM    660  O   CYS A  86      74.152  80.121  11.537  1.00  0.00           O  
ATOM    661  CB  CYS A  86      75.578  77.368  10.683  1.00  0.00           C  
ATOM    662  SG  CYS A  86      73.809  77.016  10.544  1.00  0.00           S  
ATOM    663  N   LEU A  87      75.846  80.425  10.009  1.00  0.00           N  
ATOM    664  CA  LEU A  87      75.311  81.756   9.463  1.00  0.00           C  
ATOM    665  C   LEU A  87      75.479  81.945   7.938  1.00  0.00           C  
ATOM    666  O   LEU A  87      76.334  82.758   7.460  1.00  0.00           O  
ATOM    667  CB  LEU A  87      76.005  82.930  10.165  1.00  0.00           C  
ATOM    668  CG  LEU A  87      75.406  84.317   9.892  1.00  0.00           C  
ATOM    669  CD1 LEU A  87      73.956  84.343  10.352  1.00  0.00           C  
ATOM    670  CD2 LEU A  87      76.228  85.375  10.613  1.00  0.00           C  
ATOM    671  N   THR A  88      74.720  81.200   7.138  1.00  0.00           N  
ATOM    672  CA  THR A  88      74.743  81.428   5.653  1.00  0.00           C  
ATOM    673  C   THR A  88      73.728  82.530   5.149  1.00  0.00           C  
ATOM    674  O   THR A  88      73.879  83.060   4.072  1.00  0.00           O  
ATOM    675  CB  THR A  88      74.459  80.109   4.912  1.00  0.00           C  
ATOM    676  CG2 THR A  88      75.490  79.055   5.287  1.00  0.00           C  
ATOM    677  OG1 THR A  88      73.150  79.636   5.256  1.00  0.00           O  
ATOM    678  N   SER A  89      72.760  82.930   6.033  1.00  0.00           N  
ATOM    679  CA  SER A  89      71.745  83.968   5.834  1.00  0.00           C  
ATOM    680  C   SER A  89      71.258  84.661   7.133  1.00  0.00           C  
ATOM    681  O   SER A  89      71.597  85.820   7.379  1.00  0.00           O  
ATOM    682  CB  SER A  89      70.557  83.359   5.117  1.00  0.00           C  
ATOM    683  OG  SER A  89      69.948  82.371   5.903  1.00  0.00           O  
ATOM    684  N   THR A  90      70.457  83.978   7.945  1.00  0.00           N  
ATOM    685  CA  THR A  90      69.939  84.302   9.228  1.00  0.00           C  
ATOM    686  C   THR A  90      70.551  83.269  10.214  1.00  0.00           C  
ATOM    687  O   THR A  90      71.169  82.268   9.798  1.00  0.00           O  
ATOM    688  CB  THR A  90      68.399  84.267   9.244  1.00  0.00           C  
ATOM    689  CG2 THR A  90      67.833  85.208   8.193  1.00  0.00           C  
ATOM    690  OG1 THR A  90      67.947  82.932   8.979  1.00  0.00           O  
ATOM    691  N   VAL A  91      70.481  83.490  11.589  1.00  0.00           N  
ATOM    692  CA  VAL A  91      71.075  82.529  12.642  1.00  0.00           C  
ATOM    693  C   VAL A  91      70.279  81.220  12.805  1.00  0.00           C  
ATOM    694  O   VAL A  91      69.040  81.167  13.005  1.00  0.00           O  
ATOM    695  CB  VAL A  91      71.143  83.209  14.022  1.00  0.00           C  
ATOM    696  CG1 VAL A  91      71.634  82.228  15.076  1.00  0.00           C  
ATOM    697  CG2 VAL A  91      72.050  84.428  13.955  1.00  0.00           C  
ATOM    698  N   GLN A  92      70.942  80.051  12.558  1.00  0.00           N  
ATOM    699  CA  GLN A  92      70.522  78.683  12.594  1.00  0.00           C  
ATOM    700  C   GLN A  92      71.395  77.887  13.583  1.00  0.00           C  
ATOM    701  O   GLN A  92      72.595  78.147  13.684  1.00  0.00           O  
ATOM    702  CB  GLN A  92      70.594  78.072  11.191  1.00  0.00           C  
ATOM    703  CG  GLN A  92      69.621  78.684  10.196  1.00  0.00           C  
ATOM    704  CD  GLN A  92      69.682  78.011   8.839  1.00  0.00           C  
ATOM    705  NE2 GLN A  92      68.518  77.755   8.253  1.00  0.00           N  
ATOM    706  OE1 GLN A  92      70.765  77.724   8.320  1.00  0.00           O  
ATOM    707  N   LEU A  93      70.800  76.885  14.258  1.00  0.00           N  
ATOM    708  CA  LEU A  93      71.455  76.112  15.261  1.00  0.00           C  
ATOM    709  C   LEU A  93      71.754  74.702  14.771  1.00  0.00           C  
ATOM    710  O   LEU A  93      70.981  74.035  14.057  1.00  0.00           O  
ATOM    711  CB  LEU A  93      70.582  76.059  16.521  1.00  0.00           C  
ATOM    712  CG  LEU A  93      70.226  77.416  17.141  1.00  0.00           C  
ATOM    713  CD1 LEU A  93      69.303  77.204  18.333  1.00  0.00           C  
ATOM    714  CD2 LEU A  93      71.500  78.136  17.555  1.00  0.00           C  
ATOM    715  N   ILE A  94      72.917  74.236  15.183  1.00  0.00           N  
ATOM    716  CA  ILE A  94      73.406  72.836  15.008  1.00  0.00           C  
ATOM    717  C   ILE A  94      73.515  72.057  16.341  1.00  0.00           C  
ATOM    718  O   ILE A  94      74.330  72.386  17.209  1.00  0.00           O  
ATOM    719  CB  ILE A  94      74.780  72.827  14.313  1.00  0.00           C  
ATOM    720  CG1 ILE A  94      74.689  73.494  12.939  1.00  0.00           C  
ATOM    721  CG2 ILE A  94      75.303  71.405  14.186  1.00  0.00           C  
ATOM    722  CD1 ILE A  94      76.030  73.725  12.282  1.00  0.00           C  
ATOM    723  N   THR A  95      72.605  71.113  16.721  1.00  0.00           N  
ATOM    724  CA  THR A  95      72.471  70.651  18.109  1.00  0.00           C  
ATOM    725  C   THR A  95      72.604  69.137  18.126  1.00  0.00           C  
ATOM    726  O   THR A  95      72.821  68.564  17.067  1.00  0.00           O  
ATOM    727  CB  THR A  95      71.126  71.071  18.731  1.00  0.00           C  
ATOM    728  CG2 THR A  95      70.918  72.571  18.587  1.00  0.00           C  
ATOM    729  OG1 THR A  95      70.055  70.379  18.076  1.00  0.00           O  
ATOM    730  N   GLN A  96      72.513  68.464  19.309  1.00  0.00           N  
ATOM    731  CA  GLN A  96      72.682  67.033  19.425  1.00  0.00           C  
ATOM    732  C   GLN A  96      71.574  66.306  18.632  1.00  0.00           C  
ATOM    733  O   GLN A  96      70.406  66.726  18.673  1.00  0.00           O  
ATOM    734  CB  GLN A  96      72.661  66.611  20.897  1.00  0.00           C  
ATOM    735  CG  GLN A  96      72.930  65.133  21.125  1.00  0.00           C  
ATOM    736  CD  GLN A  96      72.991  64.777  22.599  1.00  0.00           C  
ATOM    737  NE2 GLN A  96      73.433  63.559  22.894  1.00  0.00           N  
ATOM    738  OE1 GLN A  96      72.643  65.587  23.462  1.00  0.00           O  
ATOM    739  N   LEU A  97      71.895  65.294  17.844  1.00  0.00           N  
ATOM    740  CA  LEU A  97      70.906  64.509  17.173  1.00  0.00           C  
ATOM    741  C   LEU A  97      70.458  63.209  17.913  1.00  0.00           C  
ATOM    742  O   LEU A  97      71.245  62.380  18.315  1.00  0.00           O  
ATOM    743  CB  LEU A  97      71.450  64.152  15.785  1.00  0.00           C  
ATOM    744  CG  LEU A  97      70.538  63.277  14.917  1.00  0.00           C  
ATOM    745  CD1 LEU A  97      69.269  64.047  14.575  1.00  0.00           C  
ATOM    746  CD2 LEU A  97      71.280  62.860  13.656  1.00  0.00           C  
ATOM    747  N   MET A  98      69.138  63.042  18.093  1.00  0.00           N  
ATOM    748  CA  MET A  98      68.547  61.824  18.811  1.00  0.00           C  
ATOM    749  C   MET A  98      68.456  60.664  17.779  1.00  0.00           C  
ATOM    750  O   MET A  98      67.737  60.804  16.835  1.00  0.00           O  
ATOM    751  CB  MET A  98      67.172  62.128  19.406  1.00  0.00           C  
ATOM    752  CG  MET A  98      67.176  63.203  20.483  1.00  0.00           C  
ATOM    753  SD  MET A  98      68.046  62.688  21.977  1.00  0.00           S  
ATOM    754  CE  MET A  98      69.614  63.523  21.761  1.00  0.00           C  
ATOM    755  N   PRO A  99      68.968  59.436  18.029  1.00  0.00           N  
ATOM    756  CA  PRO A  99      68.729  58.240  17.190  1.00  0.00           C  
ATOM    757  C   PRO A  99      67.298  57.588  17.338  1.00  0.00           C  
ATOM    758  O   PRO A  99      66.870  56.922  16.387  1.00  0.00           O  
ATOM    759  CB  PRO A  99      69.825  57.294  17.692  1.00  0.00           C  
ATOM    760  CG  PRO A  99      70.023  57.685  19.117  1.00  0.00           C  
ATOM    761  CD  PRO A  99      69.913  59.187  19.111  1.00  0.00           C  
ATOM    762  N   PHE A 100      66.564  57.905  18.387  1.00  0.00           N  
ATOM    763  CA  PHE A 100      65.119  57.489  18.554  1.00  0.00           C  
ATOM    764  C   PHE A 100      64.080  58.628  18.572  1.00  0.00           C  
ATOM    765  O   PHE A 100      62.888  58.297  18.768  1.00  0.00           O  
ATOM    766  CB  PHE A 100      64.960  56.692  19.850  1.00  0.00           C  
ATOM    767  CG  PHE A 100      65.773  55.429  19.888  1.00  0.00           C  
ATOM    768  CD1 PHE A 100      66.995  55.393  20.542  1.00  0.00           C  
ATOM    769  CD2 PHE A 100      65.317  54.276  19.267  1.00  0.00           C  
ATOM    770  CE1 PHE A 100      67.743  54.231  20.577  1.00  0.00           C  
ATOM    771  CE2 PHE A 100      66.063  53.113  19.301  1.00  0.00           C  
ATOM    772  CZ  PHE A 100      67.277  53.091  19.957  1.00  0.00           C  
ATOM    773  N   GLY A 101      64.451  59.843  18.214  1.00  0.00           N  
ATOM    774  CA  GLY A 101      63.620  61.035  18.140  1.00  0.00           C  
ATOM    775  C   GLY A 101      63.022  61.503  19.537  1.00  0.00           C  
ATOM    776  O   GLY A 101      63.744  61.445  20.536  1.00  0.00           O  
ATOM    777  N   CYS A 102      61.836  62.061  19.559  1.00  0.00           N  
ATOM    778  CA  CYS A 102      61.047  62.538  20.706  1.00  0.00           C  
ATOM    779  C   CYS A 102      60.450  61.442  21.614  1.00  0.00           C  
ATOM    780  O   CYS A 102      59.687  60.604  21.026  1.00  0.00           O  
ATOM    781  CB  CYS A 102      59.901  63.413  20.198  1.00  0.00           C  
ATOM    782  SG  CYS A 102      58.857  64.095  21.508  1.00  0.00           S  
ATOM    783  N   LEU A 103      60.585  61.459  22.888  1.00  0.00           N  
ATOM    784  CA  LEU A 103      60.115  60.432  23.839  1.00  0.00           C  
ATOM    785  C   LEU A 103      58.635  60.244  23.700  1.00  0.00           C  
ATOM    786  O   LEU A 103      58.107  59.124  23.800  1.00  0.00           O  
ATOM    787  CB  LEU A 103      60.445  60.824  25.284  1.00  0.00           C  
ATOM    788  CG  LEU A 103      60.069  59.793  26.356  1.00  0.00           C  
ATOM    789  CD1 LEU A 103      60.778  58.477  26.066  1.00  0.00           C  
ATOM    790  CD2 LEU A 103      60.446  60.326  27.730  1.00  0.00           C  
ATOM    791  N   LEU A 104      57.870  61.350  23.454  1.00  0.00           N  
ATOM    792  CA  LEU A 104      56.427  61.254  23.215  1.00  0.00           C  
ATOM    793  C   LEU A 104      55.983  60.406  22.058  1.00  0.00           C  
ATOM    794  O   LEU A 104      55.110  59.582  22.190  1.00  0.00           O  
ATOM    795  CB  LEU A 104      55.858  62.663  23.010  1.00  0.00           C  
ATOM    796  CG  LEU A 104      54.358  62.736  22.703  1.00  0.00           C  
ATOM    797  CD1 LEU A 104      53.573  62.127  23.856  1.00  0.00           C  
ATOM    798  CD2 LEU A 104      53.956  64.186  22.473  1.00  0.00           C  
ATOM    799  N   ASP A 105      56.624  60.597  20.878  1.00  0.00           N  
ATOM    800  CA  ASP A 105      56.353  59.783  19.679  1.00  0.00           C  
ATOM    801  C   ASP A 105      56.833  58.311  19.962  1.00  0.00           C  
ATOM    802  O   ASP A 105      56.162  57.394  19.587  1.00  0.00           O  
ATOM    803  CB  ASP A 105      57.066  60.361  18.453  1.00  0.00           C  
ATOM    804  CG  ASP A 105      56.435  61.656  17.959  1.00  0.00           C  
ATOM    805  OD1 ASP A 105      55.289  61.890  18.262  1.00  0.00           O  
ATOM    806  OD2 ASP A 105      57.107  62.400  17.284  1.00  0.00           O1-
ATOM    807  N   TYR A 106      57.946  58.216  20.642  1.00  0.00           N  
ATOM    808  CA  TYR A 106      58.526  56.966  21.080  1.00  0.00           C  
ATOM    809  C   TYR A 106      57.620  56.153  22.028  1.00  0.00           C  
ATOM    810  O   TYR A 106      57.442  54.956  21.817  1.00  0.00           O  
ATOM    811  CB  TYR A 106      59.873  57.246  21.751  1.00  0.00           C  
ATOM    812  CG  TYR A 106      60.638  55.997  22.130  1.00  0.00           C  
ATOM    813  CD1 TYR A 106      61.486  55.397  21.210  1.00  0.00           C  
ATOM    814  CD2 TYR A 106      60.491  55.451  23.396  1.00  0.00           C  
ATOM    815  CE1 TYR A 106      62.184  54.256  21.555  1.00  0.00           C  
ATOM    816  CE2 TYR A 106      61.189  54.311  23.742  1.00  0.00           C  
ATOM    817  CZ  TYR A 106      62.032  53.714  22.827  1.00  0.00           C  
ATOM    818  OH  TYR A 106      62.728  52.578  23.172  1.00  0.00           O  
ATOM    819  N   VAL A 107      56.981  56.778  23.074  1.00  0.00           N  
ATOM    820  CA  VAL A 107      56.045  55.957  23.894  1.00  0.00           C  
ATOM    821  C   VAL A 107      54.731  55.652  23.165  1.00  0.00           C  
ATOM    822  O   VAL A 107      54.205  54.569  23.468  1.00  0.00           O  
ATOM    823  CB  VAL A 107      55.716  56.683  25.212  1.00  0.00           C  
ATOM    824  CG1 VAL A 107      56.982  56.910  26.025  1.00  0.00           C  
ATOM    825  CG2 VAL A 107      55.019  58.003  24.918  1.00  0.00           C  
ATOM    826  N   ARG A 108      54.244  56.429  22.149  1.00  0.00           N  
ATOM    827  CA  ARG A 108      53.053  56.029  21.307  1.00  0.00           C  
ATOM    828  C   ARG A 108      53.478  54.835  20.488  1.00  0.00           C  
ATOM    829  O   ARG A 108      52.817  53.832  20.536  1.00  0.00           O  
ATOM    830  CB  ARG A 108      52.590  57.143  20.379  1.00  0.00           C  
ATOM    831  CG  ARG A 108      51.902  58.308  21.072  1.00  0.00           C  
ATOM    832  CD  ARG A 108      51.553  59.389  20.115  1.00  0.00           C  
ATOM    833  NE  ARG A 108      50.778  60.444  20.747  1.00  0.00           N  
ATOM    834  CZ  ARG A 108      50.573  61.666  20.217  1.00  0.00           C  
ATOM    835  NH1 ARG A 108      51.091  61.969  19.048  1.00  0.00           N1+
ATOM    836  NH2 ARG A 108      49.851  62.558  20.872  1.00  0.00           N  
ATOM    837  N   GLU A 109      54.629  54.944  19.854  1.00  0.00           N  
ATOM    838  CA  GLU A 109      55.233  53.870  19.041  1.00  0.00           C  
ATOM    839  C   GLU A 109      55.441  52.499  19.814  1.00  0.00           C  
ATOM    840  O   GLU A 109      54.963  51.483  19.308  1.00  0.00           O  
ATOM    841  CB  GLU A 109      56.574  54.362  18.493  1.00  0.00           C  
ATOM    842  CG  GLU A 109      57.320  53.340  17.646  1.00  0.00           C  
ATOM    843  CD  GLU A 109      58.631  53.859  17.125  1.00  0.00           C  
ATOM    844  OE1 GLU A 109      58.916  55.014  17.329  1.00  0.00           O  
ATOM    845  OE2 GLU A 109      59.351  53.097  16.522  1.00  0.00           O1-
ATOM    846  N   HIS A 110      56.051  52.502  21.002  1.00  0.00           N  
ATOM    847  CA  HIS A 110      56.263  51.293  21.775  1.00  0.00           C  
ATOM    848  C   HIS A 110      55.248  51.051  22.951  1.00  0.00           C  
ATOM    849  O   HIS A 110      55.627  50.244  23.784  1.00  0.00           O  
ATOM    850  CB  HIS A 110      57.692  51.313  22.327  1.00  0.00           C  
ATOM    851  CG  HIS A 110      58.747  51.207  21.271  1.00  0.00           C  
ATOM    852  CD2 HIS A 110      59.514  52.152  20.678  1.00  0.00           C  
ATOM    853  ND1 HIS A 110      59.115  50.004  20.706  1.00  0.00           N  
ATOM    854  CE1 HIS A 110      60.063  50.214  19.809  1.00  0.00           C  
ATOM    855  NE2 HIS A 110      60.324  51.508  19.774  1.00  0.00           N  
ATOM    856  N   LYS A 111      54.069  51.601  22.986  1.00  0.00           N  
ATOM    857  CA  LYS A 111      53.036  51.440  24.019  1.00  0.00           C  
ATOM    858  C   LYS A 111      52.891  50.043  24.646  1.00  0.00           C  
ATOM    859  O   LYS A 111      52.984  49.948  25.889  1.00  0.00           O  
ATOM    860  CB  LYS A 111      51.686  51.860  23.437  1.00  0.00           C  
ATOM    861  CG  LYS A 111      50.504  51.643  24.370  1.00  0.00           C  
ATOM    862  CD  LYS A 111      49.217  52.189  23.768  1.00  0.00           C  
ATOM    863  CE  LYS A 111      48.687  51.276  22.672  1.00  0.00           C  
ATOM    864  NZ  LYS A 111      48.125  50.013  23.222  1.00  0.00           N1+
ATOM    865  N   ASP A 112      52.874  48.986  23.863  1.00  0.00           N  
ATOM    866  CA  ASP A 112      52.720  47.606  24.347  1.00  0.00           C  
ATOM    867  C   ASP A 112      54.037  46.730  24.613  1.00  0.00           C  
ATOM    868  O   ASP A 112      53.985  45.543  24.844  1.00  0.00           O  
ATOM    869  CB  ASP A 112      51.828  46.871  23.343  1.00  0.00           C  
ATOM    870  CG  ASP A 112      50.420  47.447  23.270  1.00  0.00           C  
ATOM    871  OD1 ASP A 112      50.013  48.091  24.208  1.00  0.00           O  
ATOM    872  OD2 ASP A 112      49.764  47.236  22.277  1.00  0.00           O1-
ATOM    873  N   ASN A 113      55.123  47.378  24.451  1.00  0.00           N  
ATOM    874  CA  ASN A 113      56.535  47.028  24.576  1.00  0.00           C  
ATOM    875  C   ASN A 113      57.189  47.692  25.787  1.00  0.00           C  
ATOM    876  O   ASN A 113      58.062  47.067  26.418  1.00  0.00           O  
ATOM    877  CB  ASN A 113      57.282  47.393  23.305  1.00  0.00           C  
ATOM    878  CG  ASN A 113      56.824  46.596  22.117  1.00  0.00           C  
ATOM    879  ND2 ASN A 113      56.873  47.198  20.956  1.00  0.00           N  
ATOM    880  OD1 ASN A 113      56.426  45.432  22.249  1.00  0.00           O  
ATOM    881  N   ILE A 114      56.799  48.868  26.164  1.00  0.00           N  
ATOM    882  CA  ILE A 114      57.348  49.602  27.327  1.00  0.00           C  
ATOM    883  C   ILE A 114      56.801  49.025  28.678  1.00  0.00           C  
ATOM    884  O   ILE A 114      55.609  49.016  28.983  1.00  0.00           O  
ATOM    885  CB  ILE A 114      57.012  51.102  27.227  1.00  0.00           C  
ATOM    886  CG1 ILE A 114      57.649  51.709  25.975  1.00  0.00           C  
ATOM    887  CG2 ILE A 114      57.479  51.835  28.475  1.00  0.00           C  
ATOM    888  CD1 ILE A 114      57.175  53.112  25.668  1.00  0.00           C  
ATOM    889  N   GLY A 115      57.681  48.553  29.546  1.00  0.00           N  
ATOM    890  CA  GLY A 115      57.587  47.990  30.897  1.00  0.00           C  
ATOM    891  C   GLY A 115      57.510  49.050  31.965  1.00  0.00           C  
ATOM    892  O   GLY A 115      57.787  50.259  31.639  1.00  0.00           O  
ATOM    893  N   SER A 116      57.117  48.727  33.181  1.00  0.00           N  
ATOM    894  CA  SER A 116      56.994  49.660  34.334  1.00  0.00           C  
ATOM    895  C   SER A 116      58.391  50.309  34.802  1.00  0.00           C  
ATOM    896  O   SER A 116      58.356  51.429  35.302  1.00  0.00           O  
ATOM    897  CB  SER A 116      56.355  48.916  35.490  1.00  0.00           C  
ATOM    898  OG  SER A 116      57.174  47.863  35.922  1.00  0.00           O  
ATOM    899  N   GLN A 117      59.504  49.631  34.650  1.00  0.00           N  
ATOM    900  CA  GLN A 117      60.898  50.113  34.934  1.00  0.00           C  
ATOM    901  C   GLN A 117      61.327  51.245  34.043  1.00  0.00           C  
ATOM    902  O   GLN A 117      61.788  52.320  34.561  1.00  0.00           O  
ATOM    903  CB  GLN A 117      61.909  48.973  34.790  1.00  0.00           C  
ATOM    904  CG  GLN A 117      61.802  47.906  35.866  1.00  0.00           C  
ATOM    905  CD  GLN A 117      62.731  46.733  35.614  1.00  0.00           C  
ATOM    906  NE2 GLN A 117      62.309  45.544  36.027  1.00  0.00           N  
ATOM    907  OE1 GLN A 117      63.819  46.896  35.053  1.00  0.00           O  
ATOM    908  N   TYR A 118      61.124  51.175  32.714  1.00  0.00           N  
ATOM    909  CA  TYR A 118      61.355  52.187  31.716  1.00  0.00           C  
ATOM    910  C   TYR A 118      60.652  53.512  32.081  1.00  0.00           C  
ATOM    911  O   TYR A 118      61.406  54.500  32.216  1.00  0.00           O  
ATOM    912  CB  TYR A 118      60.890  51.685  30.347  1.00  0.00           C  
ATOM    913  CG  TYR A 118      61.780  50.617  29.753  1.00  0.00           C  
ATOM    914  CD1 TYR A 118      61.300  49.327  29.584  1.00  0.00           C  
ATOM    915  CD2 TYR A 118      63.080  50.928  29.378  1.00  0.00           C  
ATOM    916  CE1 TYR A 118      62.114  48.351  29.043  1.00  0.00           C  
ATOM    917  CE2 TYR A 118      63.893  49.951  28.836  1.00  0.00           C  
ATOM    918  CZ  TYR A 118      63.414  48.668  28.667  1.00  0.00           C  
ATOM    919  OH  TYR A 118      64.225  47.696  28.128  1.00  0.00           O  
ATOM    920  N   LEU A 119      59.346  53.529  32.240  1.00  0.00           N  
ATOM    921  CA  LEU A 119      58.620  54.746  32.565  1.00  0.00           C  
ATOM    922  C   LEU A 119      59.029  55.447  33.920  1.00  0.00           C  
ATOM    923  O   LEU A 119      59.300  56.661  33.907  1.00  0.00           O  
ATOM    924  CB  LEU A 119      57.124  54.410  32.591  1.00  0.00           C  
ATOM    925  CG  LEU A 119      56.486  54.110  31.228  1.00  0.00           C  
ATOM    926  CD1 LEU A 119      55.092  53.533  31.436  1.00  0.00           C  
ATOM    927  CD2 LEU A 119      56.432  55.385  30.400  1.00  0.00           C  
ATOM    928  N   LEU A 120      59.241  54.680  34.944  1.00  0.00           N  
ATOM    929  CA  LEU A 120      59.507  55.300  36.304  1.00  0.00           C  
ATOM    930  C   LEU A 120      60.951  55.878  36.291  1.00  0.00           C  
ATOM    931  O   LEU A 120      61.154  56.987  36.754  1.00  0.00           O  
ATOM    932  CB  LEU A 120      59.362  54.267  37.431  1.00  0.00           C  
ATOM    933  CG  LEU A 120      57.945  53.726  37.657  1.00  0.00           C  
ATOM    934  CD1 LEU A 120      57.993  52.578  38.656  1.00  0.00           C  
ATOM    935  CD2 LEU A 120      57.046  54.848  38.156  1.00  0.00           C  
ATOM    936  N   ASN A 121      61.878  55.212  35.621  1.00  0.00           N  
ATOM    937  CA  ASN A 121      63.170  55.729  35.493  1.00  0.00           C  
ATOM    938  C   ASN A 121      63.229  56.911  34.529  1.00  0.00           C  
ATOM    939  O   ASN A 121      63.969  57.847  34.731  1.00  0.00           O  
ATOM    940  CB  ASN A 121      64.146  54.504  35.162  1.00  0.00           C  
ATOM    941  CG  ASN A 121      64.454  53.724  36.347  1.00  0.00           C  
ATOM    942  ND2 ASN A 121      63.733  52.617  36.454  1.00  0.00           N  
ATOM    943  OD1 ASN A 121      65.188  54.106  37.171  1.00  0.00           O  
ATOM    944  N   TRP A 122      62.422  56.987  33.488  1.00  0.00           N  
ATOM    945  CA  TRP A 122      62.445  58.217  32.646  1.00  0.00           C  
ATOM    946  C   TRP A 122      62.010  59.536  33.424  1.00  0.00           C  
ATOM    947  O   TRP A 122      62.682  60.536  33.399  1.00  0.00           O  
ATOM    948  CB  TRP A 122      61.531  58.015  31.436  1.00  0.00           C  
ATOM    949  CG  TRP A 122      62.024  56.969  30.482  1.00  0.00           C  
ATOM    950  CD1 TRP A 122      63.307  56.532  30.343  1.00  0.00           C  
ATOM    951  CD2 TRP A 122      61.238  56.215  29.527  1.00  0.00           C  
ATOM    952  CE2 TRP A 122      62.118  55.358  28.861  1.00  0.00           C  
ATOM    953  CE3 TRP A 122      59.879  56.199  29.189  1.00  0.00           C  
ATOM    954  NE1 TRP A 122      63.376  55.567  29.370  1.00  0.00           N  
ATOM    955  CZ2 TRP A 122      61.688  54.490  27.870  1.00  0.00           C  
ATOM    956  CZ3 TRP A 122      59.447  55.328  28.197  1.00  0.00           C  
ATOM    957  CH2 TRP A 122      60.329  54.495  27.555  1.00  0.00           C  
ATOM    958  N   CYS A 123      61.042  59.353  34.318  1.00  0.00           N  
ATOM    959  CA  CYS A 123      60.543  60.359  35.274  1.00  0.00           C  
ATOM    960  C   CYS A 123      61.535  60.824  36.349  1.00  0.00           C  
ATOM    961  O   CYS A 123      61.502  61.977  36.645  1.00  0.00           O  
ATOM    962  CB  CYS A 123      59.304  59.809  35.981  1.00  0.00           C  
ATOM    963  SG  CYS A 123      57.850  59.661  34.917  1.00  0.00           S  
ATOM    964  N   VAL A 124      62.385  59.880  36.810  1.00  0.00           N  
ATOM    965  CA  VAL A 124      63.469  60.234  37.692  1.00  0.00           C  
ATOM    966  C   VAL A 124      64.490  61.145  36.945  1.00  0.00           C  
ATOM    967  O   VAL A 124      64.803  62.265  37.289  1.00  0.00           O  
ATOM    968  CB  VAL A 124      64.163  58.959  38.207  1.00  0.00           C  
ATOM    969  CG1 VAL A 124      65.435  59.314  38.963  1.00  0.00           C  
ATOM    970  CG2 VAL A 124      63.211  58.172  39.094  1.00  0.00           C  
ATOM    971  N   GLN A 125      64.897  60.770  35.693  1.00  0.00           N  
ATOM    972  CA  GLN A 125      65.866  61.547  34.864  1.00  0.00           C  
ATOM    973  C   GLN A 125      65.340  62.926  34.500  1.00  0.00           C  
ATOM    974  O   GLN A 125      66.180  63.869  34.437  1.00  0.00           O  
ATOM    975  CB  GLN A 125      66.210  60.789  33.578  1.00  0.00           C  
ATOM    976  CG  GLN A 125      67.044  59.539  33.797  1.00  0.00           C  
ATOM    977  CD  GLN A 125      67.376  58.829  32.498  1.00  0.00           C  
ATOM    978  NE2 GLN A 125      67.863  57.599  32.604  1.00  0.00           N  
ATOM    979  OE1 GLN A 125      67.198  59.383  31.409  1.00  0.00           O  
ATOM    980  N   ILE A 126      64.098  63.073  34.204  1.00  0.00           N  
ATOM    981  CA  ILE A 126      63.389  64.374  33.918  1.00  0.00           C  
ATOM    982  C   ILE A 126      63.306  65.198  35.167  1.00  0.00           C  
ATOM    983  O   ILE A 126      63.807  66.323  35.175  1.00  0.00           O  
ATOM    984  CB  ILE A 126      61.965  64.157  33.375  1.00  0.00           C  
ATOM    985  CG1 ILE A 126      62.014  63.474  32.005  1.00  0.00           C  
ATOM    986  CG2 ILE A 126      61.221  65.481  33.287  1.00  0.00           C  
ATOM    987  CD1 ILE A 126      60.674  62.959  31.532  1.00  0.00           C  
ATOM    988  N   ALA A 127      62.917  64.671  36.393  1.00  0.00           N  
ATOM    989  CA  ALA A 127      62.894  65.531  37.591  1.00  0.00           C  
ATOM    990  C   ALA A 127      64.371  65.938  37.892  1.00  0.00           C  
ATOM    991  O   ALA A 127      64.611  67.060  38.311  1.00  0.00           O  
ATOM    992  CB  ALA A 127      62.267  64.860  38.786  1.00  0.00           C  
ATOM    993  N   LYS A 128      65.391  65.010  37.692  1.00  0.00           N  
ATOM    994  CA  LYS A 128      66.786  65.192  37.900  1.00  0.00           C  
ATOM    995  C   LYS A 128      67.406  66.390  37.059  1.00  0.00           C  
ATOM    996  O   LYS A 128      68.089  67.253  37.631  1.00  0.00           O  
ATOM    997  CB  LYS A 128      67.491  63.873  37.580  1.00  0.00           C  
ATOM    998  CG  LYS A 128      68.992  63.881  37.843  1.00  0.00           C  
ATOM    999  CD  LYS A 128      69.597  62.501  37.633  1.00  0.00           C  
ATOM   1000  CE  LYS A 128      71.104  62.519  37.842  1.00  0.00           C  
ATOM   1001  NZ  LYS A 128      71.711  61.176  37.639  1.00  0.00           N1+
ATOM   1002  N   GLY A 129      67.027  66.397  35.794  1.00  0.00           N  
ATOM   1003  CA  GLY A 129      67.317  67.454  34.883  1.00  0.00           C  
ATOM   1004  C   GLY A 129      66.735  68.786  35.289  1.00  0.00           C  
ATOM   1005  O   GLY A 129      67.447  69.801  35.466  1.00  0.00           O  
ATOM   1006  N   MET A 130      65.443  68.765  35.708  1.00  0.00           N  
ATOM   1007  CA  MET A 130      64.740  69.957  36.156  1.00  0.00           C  
ATOM   1008  C   MET A 130      65.337  70.452  37.554  1.00  0.00           C  
ATOM   1009  O   MET A 130      65.372  71.667  37.685  1.00  0.00           O  
ATOM   1010  CB  MET A 130      63.245  69.661  36.250  1.00  0.00           C  
ATOM   1011  CG  MET A 130      62.558  69.455  34.907  1.00  0.00           C  
ATOM   1012  SD  MET A 130      62.814  70.838  33.777  1.00  0.00           S  
ATOM   1013  CE  MET A 130      62.060  72.174  34.700  1.00  0.00           C  
ATOM   1014  N   ASN A 131      65.761  69.541  38.438  1.00  0.00           N  
ATOM   1015  CA  ASN A 131      66.485  69.816  39.687  1.00  0.00           C  
ATOM   1016  C   ASN A 131      67.935  70.478  39.442  1.00  0.00           C  
ATOM   1017  O   ASN A 131      68.176  71.425  40.162  1.00  0.00           O  
ATOM   1018  CB  ASN A 131      66.595  68.529  40.484  1.00  0.00           C  
ATOM   1019  CG  ASN A 131      67.156  68.749  41.862  1.00  0.00           C  
ATOM   1020  ND2 ASN A 131      68.220  68.055  42.176  1.00  0.00           N  
ATOM   1021  OD1 ASN A 131      66.624  69.547  42.642  1.00  0.00           O  
ATOM   1022  N   TYR A 132      68.756  70.105  38.404  1.00  0.00           N  
ATOM   1023  CA  TYR A 132      69.979  70.834  38.044  1.00  0.00           C  
ATOM   1024  C   TYR A 132      69.610  72.201  37.507  1.00  0.00           C  
ATOM   1025  O   TYR A 132      70.325  73.183  37.604  1.00  0.00           O  
ATOM   1026  CB  TYR A 132      70.805  70.059  37.015  1.00  0.00           C  
ATOM   1027  CG  TYR A 132      71.418  68.788  37.557  1.00  0.00           C  
ATOM   1028  CD1 TYR A 132      71.137  67.570  36.955  1.00  0.00           C  
ATOM   1029  CD2 TYR A 132      72.263  68.839  38.655  1.00  0.00           C  
ATOM   1030  CE1 TYR A 132      71.697  66.408  37.450  1.00  0.00           C  
ATOM   1031  CE2 TYR A 132      72.823  67.678  39.151  1.00  0.00           C  
ATOM   1032  CZ  TYR A 132      72.543  66.466  38.553  1.00  0.00           C  
ATOM   1033  OH  TYR A 132      73.102  65.309  39.045  1.00  0.00           O  
ATOM   1034  N   LEU A 133      68.498  72.384  36.800  1.00  0.00           N  
ATOM   1035  CA  LEU A 133      67.983  73.700  36.293  1.00  0.00           C  
ATOM   1036  C   LEU A 133      67.472  74.492  37.460  1.00  0.00           C  
ATOM   1037  O   LEU A 133      67.565  75.696  37.414  1.00  0.00           O  
ATOM   1038  CB  LEU A 133      66.857  73.518  35.267  1.00  0.00           C  
ATOM   1039  CG  LEU A 133      67.258  72.834  33.953  1.00  0.00           C  
ATOM   1040  CD1 LEU A 133      66.020  72.624  33.092  1.00  0.00           C  
ATOM   1041  CD2 LEU A 133      68.290  73.687  33.231  1.00  0.00           C  
ATOM   1042  N   GLU A 134      66.905  73.837  38.512  1.00  0.00           N  
ATOM   1043  CA  GLU A 134      66.624  74.574  39.781  1.00  0.00           C  
ATOM   1044  C   GLU A 134      67.920  75.100  40.396  1.00  0.00           C  
ATOM   1045  O   GLU A 134      67.857  76.253  40.893  1.00  0.00           O  
ATOM   1046  CB  GLU A 134      65.907  73.676  40.791  1.00  0.00           C  
ATOM   1047  CG  GLU A 134      65.500  74.378  42.079  1.00  0.00           C  
ATOM   1048  CD  GLU A 134      64.807  73.463  43.050  1.00  0.00           C  
ATOM   1049  OE1 GLU A 134      65.469  72.643  43.640  1.00  0.00           O  
ATOM   1050  OE2 GLU A 134      63.614  73.585  43.202  1.00  0.00           O1-
ATOM   1051  N   ASP A 135      69.024  74.321  40.521  1.00  0.00           N  
ATOM   1052  CA  ASP A 135      70.319  74.928  40.999  1.00  0.00           C  
ATOM   1053  C   ASP A 135      70.784  76.141  40.110  1.00  0.00           C  
ATOM   1054  O   ASP A 135      71.311  77.169  40.616  1.00  0.00           O  
ATOM   1055  CB  ASP A 135      71.421  73.865  41.023  1.00  0.00           C  
ATOM   1056  CG  ASP A 135      71.263  72.873  42.168  1.00  0.00           C  
ATOM   1057  OD1 ASP A 135      70.519  73.158  43.076  1.00  0.00           O  
ATOM   1058  OD2 ASP A 135      71.888  71.842  42.124  1.00  0.00           O1-
ATOM   1059  N   ARG A 136      70.631  75.975  38.782  1.00  0.00           N  
ATOM   1060  CA  ARG A 136      70.796  77.037  37.755  1.00  0.00           C  
ATOM   1061  C   ARG A 136      69.846  78.197  37.793  1.00  0.00           C  
ATOM   1062  O   ARG A 136      70.291  79.242  37.335  1.00  0.00           O  
ATOM   1063  CB  ARG A 136      70.690  76.426  36.366  1.00  0.00           C  
ATOM   1064  CG  ARG A 136      70.924  77.398  35.220  1.00  0.00           C  
ATOM   1065  CD  ARG A 136      72.330  77.875  35.183  1.00  0.00           C  
ATOM   1066  NE  ARG A 136      73.265  76.792  34.923  1.00  0.00           N  
ATOM   1067  CZ  ARG A 136      74.605  76.914  34.956  1.00  0.00           C  
ATOM   1068  NH1 ARG A 136      75.153  78.076  35.238  1.00  0.00           N1+
ATOM   1069  NH2 ARG A 136      75.371  75.866  34.705  1.00  0.00           N  
ATOM   1070  N   ARG A 137      68.635  78.024  38.285  1.00  0.00           N  
ATOM   1071  CA  ARG A 137      67.507  78.997  38.492  1.00  0.00           C  
ATOM   1072  C   ARG A 137      66.898  79.382  37.149  1.00  0.00           C  
ATOM   1073  O   ARG A 137      66.607  80.606  37.020  1.00  0.00           O  
ATOM   1074  CB  ARG A 137      67.977  80.259  39.202  1.00  0.00           C  
ATOM   1075  CG  ARG A 137      68.613  80.026  40.564  1.00  0.00           C  
ATOM   1076  CD  ARG A 137      68.960  81.306  41.232  1.00  0.00           C  
ATOM   1077  NE  ARG A 137      67.776  82.040  41.648  1.00  0.00           N  
ATOM   1078  CZ  ARG A 137      67.058  81.771  42.756  1.00  0.00           C  
ATOM   1079  NH1 ARG A 137      67.417  80.785  43.548  1.00  0.00           N1+
ATOM   1080  NH2 ARG A 137      65.995  82.499  43.048  1.00  0.00           N  
ATOM   1081  N   LEU A 138      66.702  78.492  36.250  1.00  0.00           N  
ATOM   1082  CA  LEU A 138      66.115  78.650  34.922  1.00  0.00           C  
ATOM   1083  C   LEU A 138      64.705  78.041  34.969  1.00  0.00           C  
ATOM   1084  O   LEU A 138      64.628  76.810  35.121  1.00  0.00           O  
ATOM   1085  CB  LEU A 138      66.971  77.961  33.852  1.00  0.00           C  
ATOM   1086  CG  LEU A 138      66.430  78.035  32.419  1.00  0.00           C  
ATOM   1087  CD1 LEU A 138      66.466  79.478  31.935  1.00  0.00           C  
ATOM   1088  CD2 LEU A 138      67.261  77.135  31.516  1.00  0.00           C  
ATOM   1089  N   VAL A 139      63.630  78.814  34.593  1.00  0.00           N  
ATOM   1090  CA  VAL A 139      62.240  78.396  34.397  1.00  0.00           C  
ATOM   1091  C   VAL A 139      61.922  78.097  32.955  1.00  0.00           C  
ATOM   1092  O   VAL A 139      62.045  78.973  32.139  1.00  0.00           O  
ATOM   1093  CB  VAL A 139      61.278  79.491  34.896  1.00  0.00           C  
ATOM   1094  CG1 VAL A 139      59.832  79.080  34.657  1.00  0.00           C  
ATOM   1095  CG2 VAL A 139      61.524  79.764  36.372  1.00  0.00           C  
ATOM   1096  N   HIS A 140      61.490  76.825  32.648  1.00  0.00           N  
ATOM   1097  CA  HIS A 140      61.345  76.333  31.275  1.00  0.00           C  
ATOM   1098  C   HIS A 140      60.117  77.010  30.469  1.00  0.00           C  
ATOM   1099  O   HIS A 140      60.283  77.584  29.386  1.00  0.00           O  
ATOM   1100  CB  HIS A 140      61.181  74.810  31.315  1.00  0.00           C  
ATOM   1101  CG  HIS A 140      61.284  74.158  29.971  1.00  0.00           C  
ATOM   1102  CD2 HIS A 140      62.297  73.477  29.386  1.00  0.00           C  
ATOM   1103  ND1 HIS A 140      60.251  74.169  29.058  1.00  0.00           N  
ATOM   1104  CE1 HIS A 140      60.624  73.522  27.968  1.00  0.00           C  
ATOM   1105  NE2 HIS A 140      61.861  73.091  28.142  1.00  0.00           N  
ATOM   1106  N   ARG A 141      58.960  77.024  31.112  1.00  0.00           N  
ATOM   1107  CA  ARG A 141      57.613  77.548  30.709  1.00  0.00           C  
ATOM   1108  C   ARG A 141      56.854  76.780  29.620  1.00  0.00           C  
ATOM   1109  O   ARG A 141      55.608  76.954  29.578  1.00  0.00           O  
ATOM   1110  CB  ARG A 141      57.754  78.986  30.231  1.00  0.00           C  
ATOM   1111  CG  ARG A 141      56.441  79.681  29.901  1.00  0.00           C  
ATOM   1112  CD  ARG A 141      56.655  81.095  29.500  1.00  0.00           C  
ATOM   1113  NE  ARG A 141      55.398  81.788  29.265  1.00  0.00           N  
ATOM   1114  CZ  ARG A 141      55.282  82.961  28.611  1.00  0.00           C  
ATOM   1115  NH1 ARG A 141      56.353  83.557  28.136  1.00  0.00           N1+
ATOM   1116  NH2 ARG A 141      54.092  83.511  28.449  1.00  0.00           N  
ATOM   1117  N   ASP A 142      57.441  76.055  28.764  1.00  0.00           N  
ATOM   1118  CA  ASP A 142      56.813  75.224  27.717  1.00  0.00           C  
ATOM   1119  C   ASP A 142      57.131  73.729  27.943  1.00  0.00           C  
ATOM   1120  O   ASP A 142      57.359  73.092  26.912  1.00  0.00           O  
ATOM   1121  CB  ASP A 142      57.290  75.652  26.327  1.00  0.00           C  
ATOM   1122  CG  ASP A 142      56.411  75.115  25.206  1.00  0.00           C  
ATOM   1123  OD1 ASP A 142      55.249  74.887  25.447  1.00  0.00           O  
ATOM   1124  OD2 ASP A 142      56.910  74.936  24.121  1.00  0.00           O1-
ATOM   1125  N   LEU A 143      57.370  73.321  29.162  1.00  0.00           N  
ATOM   1126  CA  LEU A 143      57.770  71.955  29.501  1.00  0.00           C  
ATOM   1127  C   LEU A 143      56.600  70.962  29.138  1.00  0.00           C  
ATOM   1128  O   LEU A 143      55.515  71.151  29.712  1.00  0.00           O  
ATOM   1129  CB  LEU A 143      58.121  71.864  30.992  1.00  0.00           C  
ATOM   1130  CG  LEU A 143      58.681  70.515  31.462  1.00  0.00           C  
ATOM   1131  CD1 LEU A 143      60.033  70.270  30.808  1.00  0.00           C  
ATOM   1132  CD2 LEU A 143      58.799  70.516  32.979  1.00  0.00           C  
ATOM   1133  N   ALA A 144      56.882  69.956  28.381  1.00  0.00           N  
ATOM   1134  CA  ALA A 144      55.885  68.869  27.920  1.00  0.00           C  
ATOM   1135  C   ALA A 144      56.595  67.619  27.296  1.00  0.00           C  
ATOM   1136  O   ALA A 144      57.770  67.616  26.842  1.00  0.00           O  
ATOM   1137  CB  ALA A 144      54.998  69.666  26.962  1.00  0.00           C  
ATOM   1138  N   ALA A 145      55.898  66.447  27.208  1.00  0.00           N  
ATOM   1139  CA  ALA A 145      56.435  65.249  26.615  1.00  0.00           C  
ATOM   1140  C   ALA A 145      56.952  65.405  25.181  1.00  0.00           C  
ATOM   1141  O   ALA A 145      57.894  64.655  24.761  1.00  0.00           O  
ATOM   1142  CB  ALA A 145      55.294  64.161  26.713  1.00  0.00           C  
ATOM   1143  N   ARG A 146      56.418  66.329  24.359  1.00  0.00           N  
ATOM   1144  CA  ARG A 146      56.870  66.712  23.014  1.00  0.00           C  
ATOM   1145  C   ARG A 146      58.286  67.343  22.999  1.00  0.00           C  
ATOM   1146  O   ARG A 146      59.013  67.140  22.047  1.00  0.00           O  
ATOM   1147  CB  ARG A 146      55.884  67.694  22.398  1.00  0.00           C  
ATOM   1148  CG  ARG A 146      56.339  68.325  21.092  1.00  0.00           C  
ATOM   1149  CD  ARG A 146      56.718  67.298  20.088  1.00  0.00           C  
ATOM   1150  NE  ARG A 146      55.596  66.439  19.741  1.00  0.00           N  
ATOM   1151  CZ  ARG A 146      55.687  65.336  18.974  1.00  0.00           C  
ATOM   1152  NH1 ARG A 146      56.850  64.970  18.483  1.00  0.00           N1+
ATOM   1153  NH2 ARG A 146      54.606  64.621  18.715  1.00  0.00           N  
ATOM   1154  N   ASN A 147      58.634  68.012  24.141  1.00  0.00           N  
ATOM   1155  CA  ASN A 147      59.937  68.693  24.401  1.00  0.00           C  
ATOM   1156  C   ASN A 147      60.870  67.835  25.226  1.00  0.00           C  
ATOM   1157  O   ASN A 147      61.947  68.265  25.737  1.00  0.00           O  
ATOM   1158  CB  ASN A 147      59.726  70.028  25.092  1.00  0.00           C  
ATOM   1159  CG  ASN A 147      59.062  71.042  24.200  1.00  0.00           C  
ATOM   1160  ND2 ASN A 147      58.239  71.877  24.779  1.00  0.00           N  
ATOM   1161  OD1 ASN A 147      59.296  71.067  22.987  1.00  0.00           O  
ATOM   1162  N   VAL A 148      60.651  66.542  25.379  1.00  0.00           N  
ATOM   1163  CA  VAL A 148      61.412  65.437  26.029  1.00  0.00           C  
ATOM   1164  C   VAL A 148      61.858  64.451  24.977  1.00  0.00           C  
ATOM   1165  O   VAL A 148      61.054  63.979  24.148  1.00  0.00           O  
ATOM   1166  CB  VAL A 148      60.864  64.722  27.273  1.00  0.00           C  
ATOM   1167  CG1 VAL A 148      61.784  63.626  27.753  1.00  0.00           C  
ATOM   1168  CG2 VAL A 148      60.403  65.631  28.411  1.00  0.00           C  
ATOM   1169  N   LEU A 149      63.167  64.300  24.932  1.00  0.00           N  
ATOM   1170  CA  LEU A 149      63.852  63.478  23.912  1.00  0.00           C  
ATOM   1171  C   LEU A 149      64.332  62.109  24.431  1.00  0.00           C  
ATOM   1172  O   LEU A 149      64.606  62.063  25.699  1.00  0.00           O  
ATOM   1173  CB  LEU A 149      65.054  64.250  23.356  1.00  0.00           C  
ATOM   1174  CG  LEU A 149      64.736  65.604  22.711  1.00  0.00           C  
ATOM   1175  CD1 LEU A 149      66.030  66.278  22.275  1.00  0.00           C  
ATOM   1176  CD2 LEU A 149      63.803  65.395  21.527  1.00  0.00           C  
ATOM   1177  N   VAL A 150      64.550  61.219  23.528  1.00  0.00           N  
ATOM   1178  CA  VAL A 150      65.106  59.886  23.847  1.00  0.00           C  
ATOM   1179  C   VAL A 150      66.295  59.600  22.925  1.00  0.00           C  
ATOM   1180  O   VAL A 150      66.258  59.800  21.714  1.00  0.00           O  
ATOM   1181  CB  VAL A 150      64.109  58.760  23.940  1.00  0.00           C  
ATOM   1182  CG1 VAL A 150      63.289  58.684  22.612  1.00  0.00           C  
ATOM   1183  CG2 VAL A 150      64.694  57.361  24.219  1.00  0.00           C  
ATOM   1184  N   LYS A 151      67.370  59.205  23.508  1.00  0.00           N  
ATOM   1185  CA  LYS A 151      68.651  58.842  22.900  1.00  0.00           C  
ATOM   1186  C   LYS A 151      68.922  57.333  22.952  1.00  0.00           C  
ATOM   1187  O   LYS A 151      69.569  56.785  22.059  1.00  0.00           O  
ATOM   1188  CB  LYS A 151      69.791  59.596  23.586  1.00  0.00           C  
ATOM   1189  CG  LYS A 151      71.150  59.424  22.922  1.00  0.00           C  
ATOM   1190  CD  LYS A 151      72.219  60.242  23.631  1.00  0.00           C  
ATOM   1191  CE  LYS A 151      72.773  59.502  24.840  1.00  0.00           C  
ATOM   1192  NZ  LYS A 151      73.965  60.183  25.411  1.00  0.00           N1+
ATOM   1193  N   THR A 152      68.671  56.711  24.135  1.00  0.00           N  
ATOM   1194  CA  THR A 152      68.667  55.149  24.274  1.00  0.00           C  
ATOM   1195  C   THR A 152      67.457  54.712  25.080  1.00  0.00           C  
ATOM   1196  O   THR A 152      66.848  55.571  25.610  1.00  0.00           O  
ATOM   1197  CB  THR A 152      69.930  54.600  24.961  1.00  0.00           C  
ATOM   1198  CG2 THR A 152      71.182  55.185  24.324  1.00  0.00           C  
ATOM   1199  OG1 THR A 152      69.906  54.937  26.354  1.00  0.00           O  
ATOM   1200  N   PRO A 153      67.041  53.417  25.115  1.00  0.00           N  
ATOM   1201  CA  PRO A 153      65.794  53.009  25.893  1.00  0.00           C  
ATOM   1202  C   PRO A 153      65.824  53.454  27.326  1.00  0.00           C  
ATOM   1203  O   PRO A 153      64.792  53.679  27.917  1.00  0.00           O  
ATOM   1204  CB  PRO A 153      65.799  51.480  25.812  1.00  0.00           C  
ATOM   1205  CG  PRO A 153      66.498  51.183  24.529  1.00  0.00           C  
ATOM   1206  CD  PRO A 153      67.614  52.192  24.469  1.00  0.00           C  
ATOM   1207  N   GLN A 154      67.009  53.637  27.927  1.00  0.00           N  
ATOM   1208  CA  GLN A 154      67.245  53.917  29.328  1.00  0.00           C  
ATOM   1209  C   GLN A 154      67.671  55.375  29.627  1.00  0.00           C  
ATOM   1210  O   GLN A 154      67.934  55.708  30.781  1.00  0.00           O  
ATOM   1211  CB  GLN A 154      68.308  52.950  29.857  1.00  0.00           C  
ATOM   1212  CG  GLN A 154      67.883  51.491  29.843  1.00  0.00           C  
ATOM   1213  CD  GLN A 154      68.990  50.563  30.308  1.00  0.00           C  
ATOM   1214  NE2 GLN A 154      68.606  49.435  30.897  1.00  0.00           N  
ATOM   1215  OE1 GLN A 154      70.177  50.855  30.141  1.00  0.00           O  
ATOM   1216  N   HIS A 155      67.913  56.157  28.629  1.00  0.00           N  
ATOM   1217  CA  HIS A 155      68.474  57.478  28.567  1.00  0.00           C  
ATOM   1218  C   HIS A 155      67.524  58.471  27.789  1.00  0.00           C  
ATOM   1219  O   HIS A 155      67.482  58.405  26.590  1.00  0.00           O  
ATOM   1220  CB  HIS A 155      69.855  57.417  27.906  1.00  0.00           C  
ATOM   1221  CG  HIS A 155      70.644  58.681  28.043  1.00  0.00           C  
ATOM   1222  CD2 HIS A 155      71.929  58.895  28.413  1.00  0.00           C  
ATOM   1223  ND1 HIS A 155      70.109  59.924  27.781  1.00  0.00           N  
ATOM   1224  CE1 HIS A 155      71.032  60.849  27.986  1.00  0.00           C  
ATOM   1225  NE2 HIS A 155      72.144  60.250  28.369  1.00  0.00           N  
ATOM   1226  N   VAL A 156      66.909  59.400  28.491  1.00  0.00           N  
ATOM   1227  CA  VAL A 156      65.965  60.481  27.906  1.00  0.00           C  
ATOM   1228  C   VAL A 156      66.485  61.854  28.412  1.00  0.00           C  
ATOM   1229  O   VAL A 156      67.274  61.852  29.360  1.00  0.00           O  
ATOM   1230  CB  VAL A 156      64.505  60.285  28.352  1.00  0.00           C  
ATOM   1231  CG1 VAL A 156      63.983  58.933  27.892  1.00  0.00           C  
ATOM   1232  CG2 VAL A 156      64.403  60.416  29.865  1.00  0.00           C  
ATOM   1233  N   LYS A 157      66.115  63.069  27.878  1.00  0.00           N  
ATOM   1234  CA  LYS A 157      66.519  64.416  28.268  1.00  0.00           C  
ATOM   1235  C   LYS A 157      65.558  65.506  27.753  1.00  0.00           C  
ATOM   1236  O   LYS A 157      64.773  65.243  26.893  1.00  0.00           O  
ATOM   1237  CB  LYS A 157      67.937  64.694  27.768  1.00  0.00           C  
ATOM   1238  CG  LYS A 157      68.060  64.806  26.254  1.00  0.00           C  
ATOM   1239  CD  LYS A 157      69.454  65.261  25.845  1.00  0.00           C  
ATOM   1240  CE  LYS A 157      70.471  64.140  26.002  1.00  0.00           C  
ATOM   1241  NZ  LYS A 157      71.868  64.653  26.003  1.00  0.00           N1+
ATOM   1242  N   ILE A 158      65.777  66.746  28.320  1.00  0.00           N  
ATOM   1243  CA  ILE A 158      64.922  67.886  28.011  1.00  0.00           C  
ATOM   1244  C   ILE A 158      65.594  68.821  27.023  1.00  0.00           C  
ATOM   1245  O   ILE A 158      66.842  69.072  27.144  1.00  0.00           O  
ATOM   1246  CB  ILE A 158      64.558  68.666  29.287  1.00  0.00           C  
ATOM   1247  CG1 ILE A 158      63.812  67.760  30.271  1.00  0.00           C  
ATOM   1248  CG2 ILE A 158      63.721  69.888  28.944  1.00  0.00           C  
ATOM   1249  CD1 ILE A 158      63.659  68.355  31.652  1.00  0.00           C  
ATOM   1250  N   THR A 159      64.849  69.358  26.047  1.00  0.00           N  
ATOM   1251  CA  THR A 159      65.322  70.290  25.026  1.00  0.00           C  
ATOM   1252  C   THR A 159      64.410  71.564  24.941  1.00  0.00           C  
ATOM   1253  O   THR A 159      63.477  71.788  25.695  1.00  0.00           O  
ATOM   1254  CB  THR A 159      65.390  69.594  23.654  1.00  0.00           C  
ATOM   1255  CG2 THR A 159      63.991  69.290  23.140  1.00  0.00           C  
ATOM   1256  OG1 THR A 159      66.066  70.441  22.718  1.00  0.00           O  
ATOM   1257  N   ASP A 160      64.698  72.424  23.907  1.00  0.00           N  
ATOM   1258  CA  ASP A 160      64.111  73.675  23.520  1.00  0.00           C  
ATOM   1259  C   ASP A 160      63.926  74.684  24.640  1.00  0.00           C  
ATOM   1260  O   ASP A 160      62.797  74.922  25.078  1.00  0.00           O  
ATOM   1261  CB  ASP A 160      62.754  73.407  22.865  1.00  0.00           C  
ATOM   1262  CG  ASP A 160      62.871  72.639  21.554  1.00  0.00           C  
ATOM   1263  OD1 ASP A 160      63.950  72.589  21.012  1.00  0.00           O  
ATOM   1264  OD2 ASP A 160      61.880  72.112  21.108  1.00  0.00           O1-
ATOM   1265  N   PHE A 161      64.995  75.337  24.930  1.00  0.00           N  
ATOM   1266  CA  PHE A 161      65.128  76.317  26.055  1.00  0.00           C  
ATOM   1267  C   PHE A 161      65.127  77.803  25.636  1.00  0.00           C  
ATOM   1268  O   PHE A 161      65.603  78.668  26.285  1.00  0.00           O  
ATOM   1269  CB  PHE A 161      66.417  76.035  26.830  1.00  0.00           C  
ATOM   1270  CG  PHE A 161      66.421  74.710  27.536  1.00  0.00           C  
ATOM   1271  CD1 PHE A 161      66.929  73.578  26.915  1.00  0.00           C  
ATOM   1272  CD2 PHE A 161      65.918  74.591  28.823  1.00  0.00           C  
ATOM   1273  CE1 PHE A 161      66.933  72.357  27.563  1.00  0.00           C  
ATOM   1274  CE2 PHE A 161      65.922  73.372  29.474  1.00  0.00           C  
ATOM   1275  CZ  PHE A 161      66.430  72.254  28.844  1.00  0.00           C  
ATOM   1276  N   GLY A 162      64.692  78.055  24.419  1.00  0.00           N  
ATOM   1277  CA  GLY A 162      64.444  79.408  23.738  1.00  0.00           C  
ATOM   1278  C   GLY A 162      63.380  80.267  24.334  1.00  0.00           C  
ATOM   1279  O   GLY A 162      63.593  81.466  24.556  1.00  0.00           O  
ATOM   1280  N   LEU A 163      62.233  79.753  24.839  1.00  0.00           N  
ATOM   1281  CA  LEU A 163      61.151  80.526  25.643  1.00  0.00           C  
ATOM   1282  C   LEU A 163      61.499  80.834  27.096  1.00  0.00           C  
ATOM   1283  O   LEU A 163      61.125  81.889  27.642  1.00  0.00           O  
ATOM   1284  CB  LEU A 163      59.832  79.743  25.652  1.00  0.00           C  
ATOM   1285  CG  LEU A 163      58.635  80.464  26.286  1.00  0.00           C  
ATOM   1286  CD1 LEU A 163      58.351  81.748  25.519  1.00  0.00           C  
ATOM   1287  CD2 LEU A 163      57.425  79.543  26.279  1.00  0.00           C  
ATOM   1288  N   ALA A 164      62.224  79.946  27.774  1.00  0.00           N  
ATOM   1289  CA  ALA A 164      62.737  79.842  29.209  1.00  0.00           C  
ATOM   1290  C   ALA A 164      63.466  81.095  29.697  1.00  0.00           C  
ATOM   1291  O   ALA A 164      64.280  81.769  29.028  1.00  0.00           O  
ATOM   1292  CB  ALA A 164      63.675  78.667  29.330  1.00  0.00           C  
ATOM   1293  N   LYS A 165      63.316  81.393  30.977  1.00  0.00           N  
ATOM   1294  CA  LYS A 165      63.865  82.614  31.714  1.00  0.00           C  
ATOM   1295  C   LYS A 165      64.426  82.329  33.155  1.00  0.00           C  
ATOM   1296  O   LYS A 165      63.694  81.753  33.939  1.00  0.00           O  
ATOM   1297  CB  LYS A 165      62.780  83.687  31.813  1.00  0.00           C  
ATOM   1298  CG  LYS A 165      63.231  84.979  32.484  1.00  0.00           C  
ATOM   1299  CD  LYS A 165      62.164  86.057  32.382  1.00  0.00           C  
ATOM   1300  CE  LYS A 165      62.619  87.352  33.038  1.00  0.00           C  
ATOM   1301  NZ  LYS A 165      61.611  88.437  32.887  1.00  0.00           N1+
ATOM   1302  N   LEU A 166      65.533  83.006  33.523  1.00  0.00           N  
ATOM   1303  CA  LEU A 166      66.259  82.932  34.804  1.00  0.00           C  
ATOM   1304  C   LEU A 166      65.625  83.724  35.930  1.00  0.00           C  
ATOM   1305  O   LEU A 166      65.019  84.738  35.637  1.00  0.00           O  
ATOM   1306  CB  LEU A 166      67.699  83.426  34.612  1.00  0.00           C  
ATOM   1307  CG  LEU A 166      68.571  82.582  33.674  1.00  0.00           C  
ATOM   1308  CD1 LEU A 166      69.892  83.300  33.426  1.00  0.00           C  
ATOM   1309  CD2 LEU A 166      68.802  81.211  34.292  1.00  0.00           C  
ATOM   1310  N   LEU A 167      65.692  83.258  37.188  1.00  0.00           N  
ATOM   1311  CA  LEU A 167      65.204  83.974  38.392  1.00  0.00           C  
ATOM   1312  C   LEU A 167      66.386  84.548  39.181  1.00  0.00           C  
ATOM   1313  O   LEU A 167      67.441  83.908  39.375  1.00  0.00           O  
ATOM   1314  CB  LEU A 167      64.388  83.036  39.291  1.00  0.00           C  
ATOM   1315  CG  LEU A 167      63.112  82.458  38.664  1.00  0.00           C  
ATOM   1316  CD1 LEU A 167      62.481  81.462  39.627  1.00  0.00           C  
ATOM   1317  CD2 LEU A 167      62.150  83.589  38.338  1.00  0.00           C  
ATOM   1318  N   GLY A 168      66.276  85.777  39.747  1.00  0.00           N  
ATOM   1319  CA  GLY A 168      67.313  86.380  40.543  1.00  0.00           C  
ATOM   1320  C   GLY A 168      67.345  85.661  41.938  1.00  0.00           C  
ATOM   1321  O   GLY A 168      66.415  84.957  42.395  1.00  0.00           O  
ATOM   1322  N   ALA A 169      68.406  85.905  42.739  1.00  0.00           N  
ATOM   1323  CA  ALA A 169      68.677  85.250  44.040  1.00  0.00           C  
ATOM   1324  C   ALA A 169      67.539  85.306  45.121  1.00  0.00           C  
ATOM   1325  O   ALA A 169      67.321  84.367  45.867  1.00  0.00           O  
ATOM   1326  CB  ALA A 169      70.012  85.682  44.650  1.00  0.00           C  
ATOM   1327  N   GLU A 170      66.824  86.426  45.198  1.00  0.00           N  
ATOM   1328  CA  GLU A 170      65.734  86.626  46.098  1.00  0.00           C  
ATOM   1329  C   GLU A 170      64.329  86.612  45.478  1.00  0.00           C  
ATOM   1330  O   GLU A 170      63.346  87.044  46.056  1.00  0.00           O  
ATOM   1331  CB  GLU A 170      65.951  87.954  46.828  1.00  0.00           C  
ATOM   1332  CG  GLU A 170      67.199  87.995  47.700  1.00  0.00           C  
ATOM   1333  CD  GLU A 170      67.373  89.308  48.411  1.00  0.00           C  
ATOM   1334  OE1 GLU A 170      66.571  90.186  48.200  1.00  0.00           O  
ATOM   1335  OE2 GLU A 170      68.307  89.433  49.166  1.00  0.00           O1-
ATOM   1336  N   GLU A 171      64.253  86.191  44.195  1.00  0.00           N  
ATOM   1337  CA  GLU A 171      63.026  86.139  43.343  1.00  0.00           C  
ATOM   1338  C   GLU A 171      62.508  84.715  43.338  1.00  0.00           C  
ATOM   1339  O   GLU A 171      63.327  83.777  43.258  1.00  0.00           O  
ATOM   1340  CB  GLU A 171      63.309  86.594  41.910  1.00  0.00           C  
ATOM   1341  CG  GLU A 171      63.700  88.060  41.782  1.00  0.00           C  
ATOM   1342  CD  GLU A 171      63.983  88.469  40.363  1.00  0.00           C  
ATOM   1343  OE1 GLU A 171      64.153  87.603  39.539  1.00  0.00           O  
ATOM   1344  OE2 GLU A 171      64.027  89.648  40.104  1.00  0.00           O1-
ATOM   1345  N   LYS A 172      61.132  84.469  43.387  1.00  0.00           N  
ATOM   1346  CA  LYS A 172      60.563  83.137  43.323  1.00  0.00           C  
ATOM   1347  C   LYS A 172      59.818  82.848  41.925  1.00  0.00           C  
ATOM   1348  O   LYS A 172      59.666  81.724  41.440  1.00  0.00           O  
ATOM   1349  CB  LYS A 172      59.608  82.956  44.504  1.00  0.00           C  
ATOM   1350  CG  LYS A 172      60.289  82.947  45.867  1.00  0.00           C  
ATOM   1351  CD  LYS A 172      59.269  82.870  46.993  1.00  0.00           C  
ATOM   1352  CE  LYS A 172      58.567  81.521  47.014  1.00  0.00           C  
ATOM   1353  NZ  LYS A 172      57.646  81.391  48.175  1.00  0.00           N1+
ATOM   1354  N   GLU A 173      59.314  83.925  41.246  1.00  0.00           N  
ATOM   1355  CA  GLU A 173      58.491  83.922  40.017  1.00  0.00           C  
ATOM   1356  C   GLU A 173      58.661  85.226  39.155  1.00  0.00           C  
ATOM   1357  O   GLU A 173      59.244  86.236  39.602  1.00  0.00           O  
ATOM   1358  CB  GLU A 173      57.019  83.736  40.390  1.00  0.00           C  
ATOM   1359  CG  GLU A 173      56.424  84.883  41.193  1.00  0.00           C  
ATOM   1360  CD  GLU A 173      55.015  84.615  41.642  1.00  0.00           C  
ATOM   1361  OE1 GLU A 173      54.646  83.467  41.724  1.00  0.00           O  
ATOM   1362  OE2 GLU A 173      54.305  85.558  41.900  1.00  0.00           O1-
ATOM   1363  N   TYR A 174      58.143  85.157  37.924  1.00  0.00           N  
ATOM   1364  CA  TYR A 174      58.190  86.400  37.036  1.00  0.00           C  
ATOM   1365  C   TYR A 174      56.860  86.564  36.230  1.00  0.00           C  
ATOM   1366  O   TYR A 174      56.078  85.634  36.123  1.00  0.00           O  
ATOM   1367  CB  TYR A 174      59.378  86.342  36.074  1.00  0.00           C  
ATOM   1368  CG  TYR A 174      59.251  85.271  35.012  1.00  0.00           C  
ATOM   1369  CD1 TYR A 174      58.600  85.550  33.820  1.00  0.00           C  
ATOM   1370  CD2 TYR A 174      59.785  84.010  35.232  1.00  0.00           C  
ATOM   1371  CE1 TYR A 174      58.485  84.573  32.850  1.00  0.00           C  
ATOM   1372  CE2 TYR A 174      59.670  83.032  34.263  1.00  0.00           C  
ATOM   1373  CZ  TYR A 174      59.023  83.311  33.076  1.00  0.00           C  
ATOM   1374  OH  TYR A 174      58.908  82.337  32.111  1.00  0.00           O  
ATOM   1375  N   HIS A 175      56.688  87.810  35.672  1.00  0.00           N  
ATOM   1376  CA  HIS A 175      55.421  88.026  34.959  1.00  0.00           C  
ATOM   1377  C   HIS A 175      55.617  88.087  33.461  1.00  0.00           C  
ATOM   1378  O   HIS A 175      56.640  88.566  32.961  1.00  0.00           O  
ATOM   1379  CB  HIS A 175      54.744  89.319  35.430  1.00  0.00           C  
ATOM   1380  CG  HIS A 175      54.390  89.317  36.884  1.00  0.00           C  
ATOM   1381  CD2 HIS A 175      53.190  89.294  37.509  1.00  0.00           C  
ATOM   1382  ND1 HIS A 175      55.342  89.341  37.881  1.00  0.00           N  
ATOM   1383  CE1 HIS A 175      54.742  89.333  39.058  1.00  0.00           C  
ATOM   1384  NE2 HIS A 175      53.436  89.304  38.859  1.00  0.00           N  
ATOM   1385  N   ALA A 176      54.676  87.694  32.645  1.00  0.00           N  
ATOM   1386  CA  ALA A 176      54.671  87.830  31.142  1.00  0.00           C  
ATOM   1387  C   ALA A 176      53.251  87.766  30.715  1.00  0.00           C  
ATOM   1388  O   ALA A 176      52.587  86.739  30.755  1.00  0.00           O  
ATOM   1389  CB  ALA A 176      55.325  86.563  30.561  1.00  0.00           C  
ATOM   1390  N   GLU A 177      52.753  88.880  30.166  1.00  0.00           N  
ATOM   1391  CA  GLU A 177      51.357  88.904  29.697  1.00  0.00           C  
ATOM   1392  C   GLU A 177      51.146  88.245  28.359  1.00  0.00           C  
ATOM   1393  O   GLU A 177      50.100  87.716  28.084  1.00  0.00           O  
ATOM   1394  CB  GLU A 177      50.855  90.347  29.613  1.00  0.00           C  
ATOM   1395  CG  GLU A 177      50.707  91.041  30.959  1.00  0.00           C  
ATOM   1396  CD  GLU A 177      50.238  92.464  30.837  1.00  0.00           C  
ATOM   1397  OE1 GLU A 177      50.151  92.948  29.734  1.00  0.00           O  
ATOM   1398  OE2 GLU A 177      49.963  93.067  31.847  1.00  0.00           O1-
ATOM   1399  N   GLY A 178      52.221  88.351  27.560  1.00  0.00           N  
ATOM   1400  CA  GLY A 178      52.437  87.794  26.211  1.00  0.00           C  
ATOM   1401  C   GLY A 178      53.293  86.516  26.266  1.00  0.00           C  
ATOM   1402  O   GLY A 178      53.637  85.928  27.268  1.00  0.00           O  
ATOM   1403  N   GLY A 179      53.615  86.199  25.069  1.00  0.00           N  
ATOM   1404  CA  GLY A 179      54.420  84.997  24.786  1.00  0.00           C  
ATOM   1405  C   GLY A 179      53.619  83.684  24.697  1.00  0.00           C  
ATOM   1406  O   GLY A 179      52.419  83.650  24.845  1.00  0.00           O  
ATOM   1407  N   LYS A 180      54.323  82.617  24.292  1.00  0.00           N  
ATOM   1408  CA  LYS A 180      53.677  81.248  24.191  1.00  0.00           C  
ATOM   1409  C   LYS A 180      53.299  80.739  25.503  1.00  0.00           C  
ATOM   1410  O   LYS A 180      54.218  80.554  26.406  1.00  0.00           O  
ATOM   1411  CB  LYS A 180      54.595  80.219  23.529  1.00  0.00           C  
ATOM   1412  CG  LYS A 180      53.969  78.842  23.346  1.00  0.00           C  
ATOM   1413  CD  LYS A 180      54.948  77.871  22.704  1.00  0.00           C  
ATOM   1414  CE  LYS A 180      54.298  76.521  22.440  1.00  0.00           C  
ATOM   1415  NZ  LYS A 180      55.271  75.529  21.907  1.00  0.00           N1+
ATOM   1416  N   VAL A 181      52.105  80.317  25.677  1.00  0.00           N  
ATOM   1417  CA  VAL A 181      51.665  79.654  26.959  1.00  0.00           C  
ATOM   1418  C   VAL A 181      50.840  78.359  26.597  1.00  0.00           C  
ATOM   1419  O   VAL A 181      49.784  78.471  26.116  1.00  0.00           O  
ATOM   1420  CB  VAL A 181      50.805  80.608  27.808  1.00  0.00           C  
ATOM   1421  CG1 VAL A 181      49.607  81.099  27.007  1.00  0.00           C  
ATOM   1422  CG2 VAL A 181      50.353  79.906  29.079  1.00  0.00           C  
ATOM   1423  N   PRO A 182      51.384  77.135  26.790  1.00  0.00           N  
ATOM   1424  CA  PRO A 182      50.654  75.886  26.507  1.00  0.00           C  
ATOM   1425  C   PRO A 182      49.586  75.699  27.543  1.00  0.00           C  
ATOM   1426  O   PRO A 182      49.736  75.080  28.561  1.00  0.00           O  
ATOM   1427  CB  PRO A 182      51.727  74.798  26.598  1.00  0.00           C  
ATOM   1428  CG  PRO A 182      52.710  75.334  27.583  1.00  0.00           C  
ATOM   1429  CD  PRO A 182      52.751  76.812  27.304  1.00  0.00           C  
ATOM   1430  N   ILE A 183      48.519  76.333  27.188  1.00  0.00           N  
ATOM   1431  CA  ILE A 183      47.464  76.423  28.149  1.00  0.00           C  
ATOM   1432  C   ILE A 183      47.218  75.099  29.025  1.00  0.00           C  
ATOM   1433  O   ILE A 183      47.374  75.108  30.215  1.00  0.00           O  
ATOM   1434  CB  ILE A 183      46.175  76.815  27.404  1.00  0.00           C  
ATOM   1435  CG1 ILE A 183      46.310  78.217  26.805  1.00  0.00           C  
ATOM   1436  CG2 ILE A 183      44.977  76.744  28.338  1.00  0.00           C  
ATOM   1437  CD1 ILE A 183      46.518  79.303  27.836  1.00  0.00           C  
ATOM   1438  N   LYS A 184      46.998  73.960  28.352  1.00  0.00           N  
ATOM   1439  CA  LYS A 184      46.649  72.612  28.982  1.00  0.00           C  
ATOM   1440  C   LYS A 184      47.803  71.967  29.805  1.00  0.00           C  
ATOM   1441  O   LYS A 184      47.622  71.155  30.623  1.00  0.00           O  
ATOM   1442  CB  LYS A 184      46.207  71.625  27.902  1.00  0.00           C  
ATOM   1443  CG  LYS A 184      44.882  71.973  27.236  1.00  0.00           C  
ATOM   1444  CD  LYS A 184      44.540  70.981  26.133  1.00  0.00           C  
ATOM   1445  CE  LYS A 184      43.190  71.292  25.506  1.00  0.00           C  
ATOM   1446  NZ  LYS A 184      42.869  70.366  24.386  1.00  0.00           N1+
ATOM   1447  N   TRP A 185      48.997  72.575  29.670  1.00  0.00           N  
ATOM   1448  CA  TRP A 185      50.188  72.159  30.349  1.00  0.00           C  
ATOM   1449  C   TRP A 185      50.679  73.076  31.522  1.00  0.00           C  
ATOM   1450  O   TRP A 185      51.663  72.743  32.208  1.00  0.00           O  
ATOM   1451  CB  TRP A 185      51.298  72.029  29.305  1.00  0.00           C  
ATOM   1452  CG  TRP A 185      51.056  70.939  28.306  1.00  0.00           C  
ATOM   1453  CD1 TRP A 185      51.550  69.669  28.348  1.00  0.00           C  
ATOM   1454  CD2 TRP A 185      50.252  71.017  27.104  1.00  0.00           C  
ATOM   1455  CE2 TRP A 185      50.316  69.763  26.488  1.00  0.00           C  
ATOM   1456  CE3 TRP A 185      49.494  72.033  26.510  1.00  0.00           C  
ATOM   1457  NE1 TRP A 185      51.113  68.955  27.261  1.00  0.00           N  
ATOM   1458  CZ2 TRP A 185      49.651  69.493  25.304  1.00  0.00           C  
ATOM   1459  CZ3 TRP A 185      48.827  71.762  25.322  1.00  0.00           C  
ATOM   1460  CH2 TRP A 185      48.903  70.524  24.734  1.00  0.00           C  
ATOM   1461  N   MET A 186      50.014  74.178  31.718  1.00  0.00           N  
ATOM   1462  CA  MET A 186      50.390  75.204  32.669  1.00  0.00           C  
ATOM   1463  C   MET A 186      49.383  75.362  33.778  1.00  0.00           C  
ATOM   1464  O   MET A 186      48.244  74.920  33.588  1.00  0.00           O  
ATOM   1465  CB  MET A 186      50.585  76.536  31.948  1.00  0.00           C  
ATOM   1466  CG  MET A 186      51.622  76.502  30.835  1.00  0.00           C  
ATOM   1467  SD  MET A 186      53.260  76.029  31.423  1.00  0.00           S  
ATOM   1468  CE  MET A 186      53.692  77.459  32.409  1.00  0.00           C  
ATOM   1469  N   ALA A 187      49.768  75.905  34.945  1.00  0.00           N  
ATOM   1470  CA  ALA A 187      48.839  76.154  36.064  1.00  0.00           C  
ATOM   1471  C   ALA A 187      47.915  77.285  35.779  1.00  0.00           C  
ATOM   1472  O   ALA A 187      48.214  78.233  35.018  1.00  0.00           O  
ATOM   1473  CB  ALA A 187      49.686  76.428  37.241  1.00  0.00           C  
ATOM   1474  N   LEU A 188      46.837  77.356  36.603  1.00  0.00           N  
ATOM   1475  CA  LEU A 188      45.782  78.373  36.403  1.00  0.00           C  
ATOM   1476  C   LEU A 188      46.455  79.858  36.450  1.00  0.00           C  
ATOM   1477  O   LEU A 188      46.174  80.690  35.548  1.00  0.00           O  
ATOM   1478  CB  LEU A 188      44.701  78.216  37.479  1.00  0.00           C  
ATOM   1479  CG  LEU A 188      43.568  79.251  37.441  1.00  0.00           C  
ATOM   1480  CD1 LEU A 188      42.854  79.174  36.099  1.00  0.00           C  
ATOM   1481  CD2 LEU A 188      42.604  78.991  38.589  1.00  0.00           C  
ATOM   1482  N   GLU A 189      47.286  80.048  37.435  1.00  0.00           N  
ATOM   1483  CA  GLU A 189      47.922  81.448  37.690  1.00  0.00           C  
ATOM   1484  C   GLU A 189      48.940  81.853  36.631  1.00  0.00           C  
ATOM   1485  O   GLU A 189      49.383  82.987  36.509  1.00  0.00           O  
ATOM   1486  CB  GLU A 189      48.627  81.378  39.094  1.00  0.00           C  
ATOM   1487  CG  GLU A 189      49.856  80.500  39.230  1.00  0.00           C  
ATOM   1488  CD  GLU A 189      49.479  79.029  39.554  1.00  0.00           C  
ATOM   1489  OE1 GLU A 189      50.365  78.188  39.905  1.00  0.00           O  
ATOM   1490  OE2 GLU A 189      48.285  78.580  39.475  1.00  0.00           O1-
ATOM   1491  N   SER A 190      49.394  80.807  35.770  1.00  0.00           N  
ATOM   1492  CA  SER A 190      50.335  81.013  34.681  1.00  0.00           C  
ATOM   1493  C   SER A 190      49.502  81.370  33.391  1.00  0.00           C  
ATOM   1494  O   SER A 190      50.021  81.894  32.398  1.00  0.00           O  
ATOM   1495  CB  SER A 190      51.180  79.772  34.473  1.00  0.00           C  
ATOM   1496  OG  SER A 190      51.993  79.525  35.586  1.00  0.00           O  
ATOM   1497  N   ILE A 191      48.177  81.255  33.492  1.00  0.00           N  
ATOM   1498  CA  ILE A 191      47.236  81.575  32.387  1.00  0.00           C  
ATOM   1499  C   ILE A 191      46.470  82.910  32.617  1.00  0.00           C  
ATOM   1500  O   ILE A 191      46.490  83.761  31.730  1.00  0.00           O  
ATOM   1501  CB  ILE A 191      46.219  80.434  32.202  1.00  0.00           C  
ATOM   1502  CG1 ILE A 191      46.936  79.136  31.822  1.00  0.00           C  
ATOM   1503  CG2 ILE A 191      45.190  80.806  31.146  1.00  0.00           C  
ATOM   1504  CD1 ILE A 191      46.054  77.910  31.887  1.00  0.00           C  
ATOM   1505  N   LEU A 192      45.874  83.099  33.754  1.00  0.00           N  
ATOM   1506  CA  LEU A 192      45.040  84.293  33.967  1.00  0.00           C  
ATOM   1507  C   LEU A 192      45.738  85.430  34.680  1.00  0.00           C  
ATOM   1508  O   LEU A 192      45.386  86.647  34.626  1.00  0.00           O  
ATOM   1509  CB  LEU A 192      43.789  83.913  34.769  1.00  0.00           C  
ATOM   1510  CG  LEU A 192      42.864  82.881  34.109  1.00  0.00           C  
ATOM   1511  CD1 LEU A 192      41.704  82.566  35.044  1.00  0.00           C  
ATOM   1512  CD2 LEU A 192      42.363  83.426  32.780  1.00  0.00           C  
ATOM   1513  N   HIS A 193      46.625  85.032  35.564  1.00  0.00           N  
ATOM   1514  CA  HIS A 193      47.398  85.858  36.421  1.00  0.00           C  
ATOM   1515  C   HIS A 193      48.865  86.046  35.952  1.00  0.00           C  
ATOM   1516  O   HIS A 193      49.606  86.958  36.349  1.00  0.00           O  
ATOM   1517  CB  HIS A 193      47.368  85.269  37.835  1.00  0.00           C  
ATOM   1518  CG  HIS A 193      45.998  85.218  38.436  1.00  0.00           C  
ATOM   1519  CD2 HIS A 193      45.166  84.177  38.675  1.00  0.00           C  
ATOM   1520  ND1 HIS A 193      45.335  86.346  38.872  1.00  0.00           N  
ATOM   1521  CE1 HIS A 193      44.153  86.000  39.352  1.00  0.00           C  
ATOM   1522  NE2 HIS A 193      44.027  84.689  39.245  1.00  0.00           N  
ATOM   1523  N   ARG A 194      49.125  85.423  34.803  1.00  0.00           N  
ATOM   1524  CA  ARG A 194      50.392  85.522  34.145  1.00  0.00           C  
ATOM   1525  C   ARG A 194      51.707  85.498  34.944  1.00  0.00           C  
ATOM   1526  O   ARG A 194      52.671  86.203  34.604  1.00  0.00           O  
ATOM   1527  CB  ARG A 194      50.371  86.808  33.331  1.00  0.00           C  
ATOM   1528  CG  ARG A 194      49.097  87.039  32.535  1.00  0.00           C  
ATOM   1529  CD  ARG A 194      48.787  85.889  31.647  1.00  0.00           C  
ATOM   1530  NE  ARG A 194      49.804  85.703  30.625  1.00  0.00           N  
ATOM   1531  CZ  ARG A 194      49.743  84.782  29.644  1.00  0.00           C  
ATOM   1532  NH1 ARG A 194      48.710  83.973  29.565  1.00  0.00           N1+
ATOM   1533  NH2 ARG A 194      50.722  84.693  28.760  1.00  0.00           N  
ATOM   1534  N   ILE A 195      51.841  84.549  35.879  1.00  0.00           N  
ATOM   1535  CA  ILE A 195      53.071  84.305  36.655  1.00  0.00           C  
ATOM   1536  C   ILE A 195      53.598  82.896  36.461  1.00  0.00           C  
ATOM   1537  O   ILE A 195      52.891  81.959  36.255  1.00  0.00           O  
ATOM   1538  CB  ILE A 195      52.834  84.547  38.157  1.00  0.00           C  
ATOM   1539  CG1 ILE A 195      51.697  83.657  38.667  1.00  0.00           C  
ATOM   1540  CG2 ILE A 195      52.525  86.013  38.418  1.00  0.00           C  
ATOM   1541  CD1 ILE A 195      51.520  83.694  40.169  1.00  0.00           C  
ATOM   1542  N   TYR A 196      54.936  82.778  36.394  1.00  0.00           N  
ATOM   1543  CA  TYR A 196      55.708  81.551  36.012  1.00  0.00           C  
ATOM   1544  C   TYR A 196      56.878  81.321  37.012  1.00  0.00           C  
ATOM   1545  O   TYR A 196      57.512  82.270  37.484  1.00  0.00           O  
ATOM   1546  CB  TYR A 196      56.242  81.664  34.582  1.00  0.00           C  
ATOM   1547  CG  TYR A 196      55.173  81.957  33.552  1.00  0.00           C  
ATOM   1548  CD1 TYR A 196      54.837  83.270  33.255  1.00  0.00           C  
ATOM   1549  CD2 TYR A 196      54.528  80.913  32.906  1.00  0.00           C  
ATOM   1550  CE1 TYR A 196      53.861  83.537  32.314  1.00  0.00           C  
ATOM   1551  CE2 TYR A 196      53.551  81.180  31.966  1.00  0.00           C  
ATOM   1552  CZ  TYR A 196      53.218  82.486  31.670  1.00  0.00           C  
ATOM   1553  OH  TYR A 196      52.245  82.752  30.734  1.00  0.00           O  
ATOM   1554  N   THR A 197      57.169  80.083  37.394  1.00  0.00           N  
ATOM   1555  CA  THR A 197      58.161  79.640  38.429  1.00  0.00           C  
ATOM   1556  C   THR A 197      58.514  78.182  38.287  1.00  0.00           C  
ATOM   1557  O   THR A 197      57.802  77.394  37.574  1.00  0.00           O  
ATOM   1558  CB  THR A 197      57.641  79.880  39.857  1.00  0.00           C  
ATOM   1559  CG2 THR A 197      56.394  79.048  40.118  1.00  0.00           C  
ATOM   1560  OG1 THR A 197      58.655  79.524  40.805  1.00  0.00           O  
ATOM   1561  N   HIS A 198      59.515  77.615  38.986  1.00  0.00           N  
ATOM   1562  CA  HIS A 198      59.933  76.203  38.868  1.00  0.00           C  
ATOM   1563  C   HIS A 198      58.668  75.375  39.349  1.00  0.00           C  
ATOM   1564  O   HIS A 198      58.494  74.260  38.781  1.00  0.00           O  
ATOM   1565  CB  HIS A 198      61.174  75.896  39.713  1.00  0.00           C  
ATOM   1566  CG  HIS A 198      62.439  76.470  39.155  1.00  0.00           C  
ATOM   1567  CD2 HIS A 198      63.397  75.922  38.371  1.00  0.00           C  
ATOM   1568  ND1 HIS A 198      62.833  77.770  39.392  1.00  0.00           N  
ATOM   1569  CE1 HIS A 198      63.983  77.996  38.777  1.00  0.00           C  
ATOM   1570  NE2 HIS A 198      64.344  76.891  38.152  1.00  0.00           N  
ATOM   1571  N   GLN A 199      57.887  75.860  40.285  1.00  0.00           N  
ATOM   1572  CA  GLN A 199      56.712  75.149  40.597  1.00  0.00           C  
ATOM   1573  C   GLN A 199      55.590  75.065  39.496  1.00  0.00           C  
ATOM   1574  O   GLN A 199      54.751  74.163  39.574  1.00  0.00           O  
ATOM   1575  CB  GLN A 199      56.145  75.772  41.876  1.00  0.00           C  
ATOM   1576  CG  GLN A 199      56.976  75.507  43.119  1.00  0.00           C  
ATOM   1577  CD  GLN A 199      57.122  74.026  43.414  1.00  0.00           C  
ATOM   1578  NE2 GLN A 199      58.284  73.637  43.927  1.00  0.00           N  
ATOM   1579  OE1 GLN A 199      56.199  73.240  43.184  1.00  0.00           O  
ATOM   1580  N   SER A 200      55.556  75.933  38.450  1.00  0.00           N  
ATOM   1581  CA  SER A 200      54.748  75.812  37.259  1.00  0.00           C  
ATOM   1582  C   SER A 200      55.288  74.810  36.220  1.00  0.00           C  
ATOM   1583  O   SER A 200      54.585  74.191  35.404  1.00  0.00           O  
ATOM   1584  CB  SER A 200      54.612  77.181  36.620  1.00  0.00           C  
ATOM   1585  OG  SER A 200      55.846  77.632  36.134  1.00  0.00           O  
ATOM   1586  N   ASP A 201      56.624  74.634  36.346  1.00  0.00           N  
ATOM   1587  CA  ASP A 201      57.321  73.546  35.621  1.00  0.00           C  
ATOM   1588  C   ASP A 201      56.964  72.219  36.422  1.00  0.00           C  
ATOM   1589  O   ASP A 201      56.859  71.209  35.741  1.00  0.00           O  
ATOM   1590  CB  ASP A 201      58.833  73.783  35.561  1.00  0.00           C  
ATOM   1591  CG  ASP A 201      59.219  74.909  34.613  1.00  0.00           C  
ATOM   1592  OD1 ASP A 201      58.412  75.268  33.788  1.00  0.00           O  
ATOM   1593  OD2 ASP A 201      60.317  75.401  34.722  1.00  0.00           O1-
ATOM   1594  N   VAL A 202      56.831  72.237  37.775  1.00  0.00           N  
ATOM   1595  CA  VAL A 202      56.450  71.032  38.540  1.00  0.00           C  
ATOM   1596  C   VAL A 202      55.083  70.698  38.072  1.00  0.00           C  
ATOM   1597  O   VAL A 202      54.865  69.575  37.745  1.00  0.00           O  
ATOM   1598  CB  VAL A 202      56.446  71.270  40.062  1.00  0.00           C  
ATOM   1599  CG1 VAL A 202      55.794  70.099  40.782  1.00  0.00           C  
ATOM   1600  CG2 VAL A 202      57.868  71.483  40.556  1.00  0.00           C  
ATOM   1601  N   TRP A 203      54.176  71.669  37.924  1.00  0.00           N  
ATOM   1602  CA  TRP A 203      52.823  71.403  37.286  1.00  0.00           C  
ATOM   1603  C   TRP A 203      52.938  70.710  35.904  1.00  0.00           C  
ATOM   1604  O   TRP A 203      52.531  69.576  35.685  1.00  0.00           O  
ATOM   1605  CB  TRP A 203      52.045  72.710  37.116  1.00  0.00           C  
ATOM   1606  CG  TRP A 203      50.691  72.524  36.501  1.00  0.00           C  
ATOM   1607  CD1 TRP A 203      50.421  72.138  35.223  1.00  0.00           C  
ATOM   1608  CD2 TRP A 203      49.406  72.714  37.142  1.00  0.00           C  
ATOM   1609  CE2 TRP A 203      48.427  72.425  36.187  1.00  0.00           C  
ATOM   1610  CE3 TRP A 203      49.014  73.100  38.430  1.00  0.00           C  
ATOM   1611  NE1 TRP A 203      49.064  72.078  35.023  1.00  0.00           N  
ATOM   1612  CZ2 TRP A 203      47.074  72.511  36.474  1.00  0.00           C  
ATOM   1613  CZ3 TRP A 203      47.656  73.185  38.718  1.00  0.00           C  
ATOM   1614  CH2 TRP A 203      46.713  72.897  37.765  1.00  0.00           C  
ATOM   1615  N   SER A 204      53.790  71.280  35.087  1.00  0.00           N  
ATOM   1616  CA  SER A 204      54.034  70.681  33.720  1.00  0.00           C  
ATOM   1617  C   SER A 204      54.674  69.314  33.744  1.00  0.00           C  
ATOM   1618  O   SER A 204      54.240  68.457  33.004  1.00  0.00           O  
ATOM   1619  CB  SER A 204      54.918  71.597  32.895  1.00  0.00           C  
ATOM   1620  OG  SER A 204      54.258  72.796  32.598  1.00  0.00           O  
ATOM   1621  N   TYR A 205      55.573  69.098  34.708  1.00  0.00           N  
ATOM   1622  CA  TYR A 205      56.224  67.897  34.940  1.00  0.00           C  
ATOM   1623  C   TYR A 205      55.122  66.853  35.243  1.00  0.00           C  
ATOM   1624  O   TYR A 205      55.040  65.863  34.510  1.00  0.00           O  
ATOM   1625  CB  TYR A 205      57.231  68.045  36.082  1.00  0.00           C  
ATOM   1626  CG  TYR A 205      57.801  66.732  36.570  1.00  0.00           C  
ATOM   1627  CD1 TYR A 205      58.789  66.090  35.839  1.00  0.00           C  
ATOM   1628  CD2 TYR A 205      57.335  66.168  37.749  1.00  0.00           C  
ATOM   1629  CE1 TYR A 205      59.309  64.890  36.283  1.00  0.00           C  
ATOM   1630  CE2 TYR A 205      57.855  64.968  38.194  1.00  0.00           C  
ATOM   1631  CZ  TYR A 205      58.838  64.330  37.465  1.00  0.00           C  
ATOM   1632  OH  TYR A 205      59.357  63.135  37.909  1.00  0.00           O  
ATOM   1633  N   GLY A 206      54.212  67.108  36.116  1.00  0.00           N  
ATOM   1634  CA  GLY A 206      53.052  66.239  36.335  1.00  0.00           C  
ATOM   1635  C   GLY A 206      52.226  65.949  35.139  1.00  0.00           C  
ATOM   1636  O   GLY A 206      51.862  64.777  34.926  1.00  0.00           O  
ATOM   1637  N   VAL A 207      51.990  66.960  34.217  1.00  0.00           N  
ATOM   1638  CA  VAL A 207      51.279  66.632  32.998  1.00  0.00           C  
ATOM   1639  C   VAL A 207      52.036  65.722  32.058  1.00  0.00           C  
ATOM   1640  O   VAL A 207      51.479  64.888  31.414  1.00  0.00           O  
ATOM   1641  CB  VAL A 207      50.927  67.928  32.246  1.00  0.00           C  
ATOM   1642  CG1 VAL A 207      50.301  67.609  30.897  1.00  0.00           C  
ATOM   1643  CG2 VAL A 207      49.987  68.777  33.089  1.00  0.00           C  
ATOM   1644  N   THR A 208      53.412  65.945  31.978  1.00  0.00           N  
ATOM   1645  CA  THR A 208      54.403  65.188  31.271  1.00  0.00           C  
ATOM   1646  C   THR A 208      54.507  63.769  31.757  1.00  0.00           C  
ATOM   1647  O   THR A 208      54.443  62.927  30.870  1.00  0.00           O  
ATOM   1648  CB  THR A 208      55.779  65.868  31.379  1.00  0.00           C  
ATOM   1649  CG2 THR A 208      56.835  65.052  30.645  1.00  0.00           C  
ATOM   1650  OG1 THR A 208      55.714  67.181  30.808  1.00  0.00           O  
ATOM   1651  N   VAL A 209      54.474  63.519  33.052  1.00  0.00           N  
ATOM   1652  CA  VAL A 209      54.476  62.166  33.647  1.00  0.00           C  
ATOM   1653  C   VAL A 209      53.104  61.537  33.172  1.00  0.00           C  
ATOM   1654  O   VAL A 209      53.122  60.408  32.648  1.00  0.00           O  
ATOM   1655  CB  VAL A 209      54.574  62.216  35.183  1.00  0.00           C  
ATOM   1656  CG1 VAL A 209      54.365  60.830  35.776  1.00  0.00           C  
ATOM   1657  CG2 VAL A 209      55.924  62.781  35.597  1.00  0.00           C  
ATOM   1658  N   TRP A 210      51.997  62.281  33.248  1.00  0.00           N  
ATOM   1659  CA  TRP A 210      50.670  61.834  32.826  1.00  0.00           C  
ATOM   1660  C   TRP A 210      50.712  61.480  31.330  1.00  0.00           C  
ATOM   1661  O   TRP A 210      50.442  60.313  30.980  1.00  0.00           O  
ATOM   1662  CB  TRP A 210      49.622  62.920  33.086  1.00  0.00           C  
ATOM   1663  CG  TRP A 210      48.239  62.527  32.666  1.00  0.00           C  
ATOM   1664  CD1 TRP A 210      47.323  61.848  33.411  1.00  0.00           C  
ATOM   1665  CD2 TRP A 210      47.602  62.792  31.392  1.00  0.00           C  
ATOM   1666  CE2 TRP A 210      46.319  62.243  31.455  1.00  0.00           C  
ATOM   1667  CE3 TRP A 210      48.013  63.442  30.221  1.00  0.00           C  
ATOM   1668  NE1 TRP A 210      46.166  61.670  32.692  1.00  0.00           N  
ATOM   1669  CZ2 TRP A 210      45.435  62.320  30.390  1.00  0.00           C  
ATOM   1670  CZ3 TRP A 210      47.126  63.519  29.154  1.00  0.00           C  
ATOM   1671  CH2 TRP A 210      45.871  62.973  29.237  1.00  0.00           C  
ATOM   1672  N   GLU A 211      51.352  62.257  30.484  1.00  0.00           N  
ATOM   1673  CA  GLU A 211      51.458  61.985  29.101  1.00  0.00           C  
ATOM   1674  C   GLU A 211      52.256  60.708  28.832  1.00  0.00           C  
ATOM   1675  O   GLU A 211      51.823  59.760  28.107  1.00  0.00           O  
ATOM   1676  CB  GLU A 211      52.107  63.180  28.398  1.00  0.00           C  
ATOM   1677  CG  GLU A 211      51.198  64.392  28.249  1.00  0.00           C  
ATOM   1678  CD  GLU A 211      51.909  65.593  27.693  1.00  0.00           C  
ATOM   1679  OE1 GLU A 211      53.040  65.813  28.058  1.00  0.00           O  
ATOM   1680  OE2 GLU A 211      51.323  66.292  26.900  1.00  0.00           O1-
ATOM   1681  N   LEU A 212      53.422  60.570  29.455  1.00  0.00           N  
ATOM   1682  CA  LEU A 212      54.340  59.461  29.271  1.00  0.00           C  
ATOM   1683  C   LEU A 212      53.681  58.141  29.906  1.00  0.00           C  
ATOM   1684  O   LEU A 212      53.765  57.115  29.266  1.00  0.00           O  
ATOM   1685  CB  LEU A 212      55.688  59.790  29.927  1.00  0.00           C  
ATOM   1686  CG  LEU A 212      56.488  60.921  29.271  1.00  0.00           C  
ATOM   1687  CD1 LEU A 212      57.740  61.201  30.091  1.00  0.00           C  
ATOM   1688  CD2 LEU A 212      56.846  60.530  27.844  1.00  0.00           C  
ATOM   1689  N   MET A 213      52.941  58.212  31.031  1.00  0.00           N  
ATOM   1690  CA  MET A 213      52.141  57.040  31.626  1.00  0.00           C  
ATOM   1691  C   MET A 213      50.866  56.597  30.827  1.00  0.00           C  
ATOM   1692  O   MET A 213      50.543  55.407  30.777  1.00  0.00           O  
ATOM   1693  CB  MET A 213      51.725  57.386  33.055  1.00  0.00           C  
ATOM   1694  CG  MET A 213      52.881  57.499  34.038  1.00  0.00           C  
ATOM   1695  SD  MET A 213      53.774  55.945  34.242  1.00  0.00           S  
ATOM   1696  CE  MET A 213      55.149  56.476  35.260  1.00  0.00           C  
ATOM   1697  N   THR A 214      50.206  57.536  30.146  1.00  0.00           N  
ATOM   1698  CA  THR A 214      49.157  57.204  29.164  1.00  0.00           C  
ATOM   1699  C   THR A 214      49.678  56.843  27.788  1.00  0.00           C  
ATOM   1700  O   THR A 214      48.883  56.697  26.867  1.00  0.00           O  
ATOM   1701  CB  THR A 214      48.164  58.371  29.017  1.00  0.00           C  
ATOM   1702  CG2 THR A 214      47.550  58.722  30.365  1.00  0.00           C  
ATOM   1703  OG1 THR A 214      48.844  59.518  28.492  1.00  0.00           O  
ATOM   1704  N   PHE A 215      50.934  56.998  27.571  1.00  0.00           N  
ATOM   1705  CA  PHE A 215      51.668  56.712  26.279  1.00  0.00           C  
ATOM   1706  C   PHE A 215      51.334  57.610  25.142  1.00  0.00           C  
ATOM   1707  O   PHE A 215      51.426  57.234  23.998  1.00  0.00           O  
ATOM   1708  CB  PHE A 215      51.403  55.280  25.812  1.00  0.00           C  
ATOM   1709  CG  PHE A 215      51.842  54.231  26.794  1.00  0.00           C  
ATOM   1710  CD1 PHE A 215      53.182  53.898  26.921  1.00  0.00           C  
ATOM   1711  CD2 PHE A 215      50.916  53.576  27.591  1.00  0.00           C  
ATOM   1712  CE1 PHE A 215      53.588  52.933  27.823  1.00  0.00           C  
ATOM   1713  CE2 PHE A 215      51.319  52.612  28.494  1.00  0.00           C  
ATOM   1714  CZ  PHE A 215      52.656  52.291  28.610  1.00  0.00           C  
ATOM   1715  N   GLY A 216      51.026  58.893  25.531  1.00  0.00           N  
ATOM   1716  CA  GLY A 216      50.846  59.938  24.548  1.00  0.00           C  
ATOM   1717  C   GLY A 216      49.444  60.288  24.218  1.00  0.00           C  
ATOM   1718  O   GLY A 216      49.126  60.605  23.097  1.00  0.00           O  
ATOM   1719  N   SER A 217      48.578  60.248  25.287  1.00  0.00           N  
ATOM   1720  CA  SER A 217      47.170  60.657  25.191  1.00  0.00           C  
ATOM   1721  C   SER A 217      47.075  62.196  25.220  1.00  0.00           C  
ATOM   1722  O   SER A 217      48.036  62.916  25.405  1.00  0.00           O  
ATOM   1723  CB  SER A 217      46.366  60.057  26.326  1.00  0.00           C  
ATOM   1724  OG  SER A 217      46.689  60.663  27.548  1.00  0.00           O  
ATOM   1725  N   LYS A 218      45.902  62.800  24.903  1.00  0.00           N  
ATOM   1726  CA  LYS A 218      45.665  64.263  24.828  1.00  0.00           C  
ATOM   1727  C   LYS A 218      45.185  64.851  26.125  1.00  0.00           C  
ATOM   1728  O   LYS A 218      44.046  64.512  26.552  1.00  0.00           O  
ATOM   1729  CB  LYS A 218      44.649  64.591  23.732  1.00  0.00           C  
ATOM   1730  CG  LYS A 218      45.125  64.277  22.320  1.00  0.00           C  
ATOM   1731  CD  LYS A 218      44.068  64.640  21.287  1.00  0.00           C  
ATOM   1732  CE  LYS A 218      44.535  64.310  19.877  1.00  0.00           C  
ATOM   1733  NZ  LYS A 218      43.504  64.647  18.857  1.00  0.00           N1+
ATOM   1734  N   PRO A 219      45.890  65.857  26.732  1.00  0.00           N  
ATOM   1735  CA  PRO A 219      45.386  66.611  27.931  1.00  0.00           C  
ATOM   1736  C   PRO A 219      44.009  67.317  27.658  1.00  0.00           C  
ATOM   1737  O   PRO A 219      43.778  67.750  26.538  1.00  0.00           O  
ATOM   1738  CB  PRO A 219      46.499  67.635  28.176  1.00  0.00           C  
ATOM   1739  CG  PRO A 219      47.723  66.982  27.630  1.00  0.00           C  
ATOM   1740  CD  PRO A 219      47.250  66.289  26.379  1.00  0.00           C  
ATOM   1741  N   TYR A 220      43.160  67.195  28.669  1.00  0.00           N  
ATOM   1742  CA  TYR A 220      41.770  67.664  28.774  1.00  0.00           C  
ATOM   1743  C   TYR A 220      40.978  67.444  27.422  1.00  0.00           C  
ATOM   1744  O   TYR A 220      40.481  68.435  26.847  1.00  0.00           O  
ATOM   1745  CB  TYR A 220      41.751  69.139  29.181  1.00  0.00           C  
ATOM   1746  CG  TYR A 220      42.449  69.418  30.494  1.00  0.00           C  
ATOM   1747  CD1 TYR A 220      43.683  70.052  30.503  1.00  0.00           C  
ATOM   1748  CD2 TYR A 220      41.855  69.040  31.689  1.00  0.00           C  
ATOM   1749  CE1 TYR A 220      44.320  70.307  31.701  1.00  0.00           C  
ATOM   1750  CE2 TYR A 220      42.494  69.294  32.888  1.00  0.00           C  
ATOM   1751  CZ  TYR A 220      43.720  69.926  32.896  1.00  0.00           C  
ATOM   1752  OH  TYR A 220      44.356  70.179  34.091  1.00  0.00           O  
ATOM   1753  N   ASP A 221      41.004  66.285  26.814  1.00  0.00           N  
ATOM   1754  CA  ASP A 221      40.383  65.979  25.486  1.00  0.00           C  
ATOM   1755  C   ASP A 221      38.862  66.262  25.577  1.00  0.00           C  
ATOM   1756  O   ASP A 221      38.118  65.584  26.294  1.00  0.00           O  
ATOM   1757  CB  ASP A 221      40.625  64.524  25.077  1.00  0.00           C  
ATOM   1758  CG  ASP A 221      40.143  64.218  23.666  1.00  0.00           C  
ATOM   1759  OD1 ASP A 221      39.481  65.050  23.091  1.00  0.00           O  
ATOM   1760  OD2 ASP A 221      40.439  63.154  23.176  1.00  0.00           O1-
ATOM   1761  N   GLY A 222      38.260  67.207  24.822  1.00  0.00           N  
ATOM   1762  CA  GLY A 222      36.838  67.657  24.888  1.00  0.00           C  
ATOM   1763  C   GLY A 222      36.745  69.050  25.455  1.00  0.00           C  
ATOM   1764  O   GLY A 222      35.687  69.577  25.190  1.00  0.00           O  
ATOM   1765  N   ILE A 223      37.742  69.642  26.152  1.00  0.00           N  
ATOM   1766  CA  ILE A 223      37.624  70.996  26.614  1.00  0.00           C  
ATOM   1767  C   ILE A 223      38.399  72.038  25.761  1.00  0.00           C  
ATOM   1768  O   ILE A 223      39.621  72.003  25.750  1.00  0.00           O  
ATOM   1769  CB  ILE A 223      38.098  71.073  28.076  1.00  0.00           C  
ATOM   1770  CG1 ILE A 223      37.350  70.049  28.934  1.00  0.00           C  
ATOM   1771  CG2 ILE A 223      37.900  72.478  28.627  1.00  0.00           C  
ATOM   1772  CD1 ILE A 223      35.851  70.242  28.949  1.00  0.00           C  
ATOM   1773  N   PRO A 224      37.776  73.001  25.100  1.00  0.00           N  
ATOM   1774  CA  PRO A 224      38.528  74.034  24.334  1.00  0.00           C  
ATOM   1775  C   PRO A 224      39.459  74.836  25.155  1.00  0.00           C  
ATOM   1776  O   PRO A 224      39.252  74.979  26.370  1.00  0.00           O  
ATOM   1777  CB  PRO A 224      37.423  74.931  23.768  1.00  0.00           C  
ATOM   1778  CG  PRO A 224      36.231  74.039  23.693  1.00  0.00           C  
ATOM   1779  CD  PRO A 224      36.329  73.181  24.928  1.00  0.00           C  
ATOM   1780  N   ALA A 225      40.586  75.229  24.632  1.00  0.00           N  
ATOM   1781  CA  ALA A 225      41.621  76.030  25.317  1.00  0.00           C  
ATOM   1782  C   ALA A 225      41.099  77.214  26.170  1.00  0.00           C  
ATOM   1783  O   ALA A 225      41.635  77.429  27.255  1.00  0.00           O  
ATOM   1784  CB  ALA A 225      42.625  76.528  24.290  1.00  0.00           C  
ATOM   1785  N   SER A 226      40.101  77.888  25.679  1.00  0.00           N  
ATOM   1786  CA  SER A 226      39.358  79.017  26.167  1.00  0.00           C  
ATOM   1787  C   SER A 226      38.591  78.663  27.431  1.00  0.00           C  
ATOM   1788  O   SER A 226      38.199  79.501  28.290  1.00  0.00           O  
ATOM   1789  CB  SER A 226      38.402  79.506  25.095  1.00  0.00           C  
ATOM   1790  OG  SER A 226      37.391  78.565  24.857  1.00  0.00           O  
ATOM   1791  N   GLU A 227      38.345  77.376  27.607  1.00  0.00           N  
ATOM   1792  CA  GLU A 227      37.716  76.765  28.782  1.00  0.00           C  
ATOM   1793  C   GLU A 227      38.614  75.983  29.730  1.00  0.00           C  
ATOM   1794  O   GLU A 227      38.065  75.450  30.700  1.00  0.00           O  
ATOM   1795  CB  GLU A 227      36.595  75.833  28.313  1.00  0.00           C  
ATOM   1796  CG  GLU A 227      35.459  76.535  27.583  1.00  0.00           C  
ATOM   1797  CD  GLU A 227      34.325  75.611  27.238  1.00  0.00           C  
ATOM   1798  OE1 GLU A 227      34.392  74.460  27.598  1.00  0.00           O  
ATOM   1799  OE2 GLU A 227      33.390  76.055  26.615  1.00  0.00           O1-
ATOM   1800  N   ILE A 228      39.891  75.950  29.550  1.00  0.00           N  
ATOM   1801  CA  ILE A 228      40.819  75.195  30.466  1.00  0.00           C  
ATOM   1802  C   ILE A 228      40.996  75.981  31.846  1.00  0.00           C  
ATOM   1803  O   ILE A 228      41.022  75.388  32.920  1.00  0.00           O  
ATOM   1804  CB  ILE A 228      42.190  74.978  29.802  1.00  0.00           C  
ATOM   1805  CG1 ILE A 228      42.044  74.122  28.541  1.00  0.00           C  
ATOM   1806  CG2 ILE A 228      43.159  74.331  30.779  1.00  0.00           C  
ATOM   1807  CD1 ILE A 228      41.490  72.740  28.803  1.00  0.00           C  
ATOM   1808  N   SER A 229      41.211  77.317  31.686  1.00  0.00           N  
ATOM   1809  CA  SER A 229      41.361  78.106  32.859  1.00  0.00           C  
ATOM   1810  C   SER A 229      40.049  78.074  33.768  1.00  0.00           C  
ATOM   1811  O   SER A 229      40.083  78.289  34.991  1.00  0.00           O  
ATOM   1812  CB  SER A 229      41.704  79.522  32.439  1.00  0.00           C  
ATOM   1813  OG  SER A 229      40.626  80.126  31.778  1.00  0.00           O  
ATOM   1814  N   SER A 230      38.871  77.912  33.031  1.00  0.00           N  
ATOM   1815  CA  SER A 230      37.542  77.767  33.583  1.00  0.00           C  
ATOM   1816  C   SER A 230      37.367  76.439  34.399  1.00  0.00           C  
ATOM   1817  O   SER A 230      36.788  76.511  35.479  1.00  0.00           O  
ATOM   1818  CB  SER A 230      36.534  77.826  32.451  1.00  0.00           C  
ATOM   1819  OG  SER A 230      35.226  77.695  32.937  1.00  0.00           O  
ATOM   1820  N   ILE A 231      37.736  75.317  33.856  1.00  0.00           N  
ATOM   1821  CA  ILE A 231      37.652  73.963  34.578  1.00  0.00           C  
ATOM   1822  C   ILE A 231      38.715  73.862  35.660  1.00  0.00           C  
ATOM   1823  O   ILE A 231      38.430  73.368  36.706  1.00  0.00           O  
ATOM   1824  CB  ILE A 231      37.827  72.777  33.611  1.00  0.00           C  
ATOM   1825  CG1 ILE A 231      39.232  72.788  33.004  1.00  0.00           C  
ATOM   1826  CG2 ILE A 231      36.771  72.822  32.517  1.00  0.00           C  
ATOM   1827  CD1 ILE A 231      39.551  71.560  32.181  1.00  0.00           C  
ATOM   1828  N   LEU A 232      39.862  74.636  35.490  1.00  0.00           N  
ATOM   1829  CA  LEU A 232      40.850  74.773  36.567  1.00  0.00           C  
ATOM   1830  C   LEU A 232      40.433  75.624  37.787  1.00  0.00           C  
ATOM   1831  O   LEU A 232      40.591  75.175  38.904  1.00  0.00           O  
ATOM   1832  CB  LEU A 232      42.134  75.367  35.975  1.00  0.00           C  
ATOM   1833  CG  LEU A 232      42.939  74.433  35.062  1.00  0.00           C  
ATOM   1834  CD1 LEU A 232      44.096  75.203  34.440  1.00  0.00           C  
ATOM   1835  CD2 LEU A 232      43.444  73.245  35.867  1.00  0.00           C  
ATOM   1836  N   GLU A 233      39.737  76.772  37.534  1.00  0.00           N  
ATOM   1837  CA  GLU A 233      39.140  77.604  38.582  1.00  0.00           C  
ATOM   1838  C   GLU A 233      38.102  76.756  39.452  1.00  0.00           C  
ATOM   1839  O   GLU A 233      38.154  76.718  40.681  1.00  0.00           O  
ATOM   1840  CB  GLU A 233      38.456  78.817  37.947  1.00  0.00           C  
ATOM   1841  CG  GLU A 233      37.880  79.809  38.948  1.00  0.00           C  
ATOM   1842  CD  GLU A 233      37.308  81.036  38.293  1.00  0.00           C  
ATOM   1843  OE1 GLU A 233      37.375  81.130  37.090  1.00  0.00           O  
ATOM   1844  OE2 GLU A 233      36.803  81.879  38.995  1.00  0.00           O1-
ATOM   1845  N   LYS A 234      37.407  75.814  38.869  1.00  0.00           N  
ATOM   1846  CA  LYS A 234      36.447  74.923  39.419  1.00  0.00           C  
ATOM   1847  C   LYS A 234      37.068  73.679  40.239  1.00  0.00           C  
ATOM   1848  O   LYS A 234      36.363  72.872  40.840  1.00  0.00           O  
ATOM   1849  CB  LYS A 234      35.561  74.441  38.269  1.00  0.00           C  
ATOM   1850  CG  LYS A 234      34.671  75.519  37.666  1.00  0.00           C  
ATOM   1851  CD  LYS A 234      33.874  74.981  36.487  1.00  0.00           C  
ATOM   1852  CE  LYS A 234      33.001  76.063  35.867  1.00  0.00           C  
ATOM   1853  NZ  LYS A 234      32.256  75.567  34.679  1.00  0.00           N1+
ATOM   1854  N   GLY A 235      38.381  73.556  40.060  1.00  0.00           N  
ATOM   1855  CA  GLY A 235      39.235  72.527  40.676  1.00  0.00           C  
ATOM   1856  C   GLY A 235      39.308  71.245  39.846  1.00  0.00           C  
ATOM   1857  O   GLY A 235      39.633  70.161  40.453  1.00  0.00           O  
ATOM   1858  N   GLU A 236      39.163  71.229  38.548  1.00  0.00           N  
ATOM   1859  CA  GLU A 236      39.285  70.030  37.673  1.00  0.00           C  
ATOM   1860  C   GLU A 236      40.704  69.791  37.318  1.00  0.00           C  
ATOM   1861  O   GLU A 236      41.496  70.746  37.220  1.00  0.00           O  
ATOM   1862  CB  GLU A 236      38.469  70.182  36.387  1.00  0.00           C  
ATOM   1863  CG  GLU A 236      38.462  68.948  35.497  1.00  0.00           C  
ATOM   1864  CD  GLU A 236      37.818  67.757  36.151  1.00  0.00           C  
ATOM   1865  OE1 GLU A 236      38.485  67.080  36.897  1.00  0.00           O  
ATOM   1866  OE2 GLU A 236      36.658  67.525  35.906  1.00  0.00           O1-
ATOM   1867  N   ARG A 237      41.100  68.496  37.192  1.00  0.00           N  
ATOM   1868  CA  ARG A 237      42.449  68.035  36.922  1.00  0.00           C  
ATOM   1869  C   ARG A 237      42.288  66.824  35.894  1.00  0.00           C  
ATOM   1870  O   ARG A 237      41.180  66.343  35.633  1.00  0.00           O  
ATOM   1871  CB  ARG A 237      43.148  67.601  38.202  1.00  0.00           C  
ATOM   1872  CG  ARG A 237      43.389  68.714  39.209  1.00  0.00           C  
ATOM   1873  CD  ARG A 237      44.369  69.709  38.705  1.00  0.00           C  
ATOM   1874  NE  ARG A 237      44.718  70.689  39.721  1.00  0.00           N  
ATOM   1875  CZ  ARG A 237      44.021  71.815  39.968  1.00  0.00           C  
ATOM   1876  NH1 ARG A 237      42.942  72.088  39.268  1.00  0.00           N1+
ATOM   1877  NH2 ARG A 237      44.421  72.645  40.915  1.00  0.00           N  
ATOM   1878  N   LEU A 238      43.445  66.392  35.367  1.00  0.00           N  
ATOM   1879  CA  LEU A 238      43.551  65.275  34.286  1.00  0.00           C  
ATOM   1880  C   LEU A 238      43.110  63.891  34.822  1.00  0.00           C  
ATOM   1881  O   LEU A 238      43.332  63.597  36.024  1.00  0.00           O  
ATOM   1882  CB  LEU A 238      44.988  65.151  33.763  1.00  0.00           C  
ATOM   1883  CG  LEU A 238      45.517  66.360  32.982  1.00  0.00           C  
ATOM   1884  CD1 LEU A 238      47.008  66.187  32.726  1.00  0.00           C  
ATOM   1885  CD2 LEU A 238      44.750  66.496  31.675  1.00  0.00           C  
ATOM   1886  N   PRO A 239      42.590  63.019  33.894  1.00  0.00           N  
ATOM   1887  CA  PRO A 239      42.119  61.611  34.241  1.00  0.00           C  
ATOM   1888  C   PRO A 239      43.200  60.772  34.786  1.00  0.00           C  
ATOM   1889  O   PRO A 239      44.363  60.985  34.447  1.00  0.00           O  
ATOM   1890  CB  PRO A 239      41.632  61.036  32.908  1.00  0.00           C  
ATOM   1891  CG  PRO A 239      41.211  62.233  32.125  1.00  0.00           C  
ATOM   1892  CD  PRO A 239      42.238  63.280  32.462  1.00  0.00           C  
ATOM   1893  N   GLN A 240      43.011  59.817  35.712  1.00  0.00           N  
ATOM   1894  CA  GLN A 240      44.086  58.974  36.247  1.00  0.00           C  
ATOM   1895  C   GLN A 240      44.628  57.991  35.207  1.00  0.00           C  
ATOM   1896  O   GLN A 240      43.737  57.271  34.681  1.00  0.00           O  
ATOM   1897  CB  GLN A 240      43.593  58.204  37.474  1.00  0.00           C  
ATOM   1898  CG  GLN A 240      44.661  57.364  38.153  1.00  0.00           C  
ATOM   1899  CD  GLN A 240      44.219  56.850  39.510  1.00  0.00           C  
ATOM   1900  NE2 GLN A 240      44.846  55.774  39.967  1.00  0.00           N  
ATOM   1901  OE1 GLN A 240      43.321  57.417  40.141  1.00  0.00           O  
ATOM   1902  N   PRO A 241      45.933  57.792  34.908  1.00  0.00           N  
ATOM   1903  CA  PRO A 241      46.281  56.850  33.899  1.00  0.00           C  
ATOM   1904  C   PRO A 241      45.920  55.421  34.278  1.00  0.00           C  
ATOM   1905  O   PRO A 241      46.174  55.093  35.414  1.00  0.00           O  
ATOM   1906  CB  PRO A 241      47.787  56.995  33.630  1.00  0.00           C  
ATOM   1907  CG  PRO A 241      48.175  58.347  34.159  1.00  0.00           C  
ATOM   1908  CD  PRO A 241      47.170  58.562  35.348  1.00  0.00           C  
ATOM   1909  N   PRO A 242      45.334  54.592  33.381  1.00  0.00           N  
ATOM   1910  CA  PRO A 242      45.040  53.207  33.731  1.00  0.00           C  
ATOM   1911  C   PRO A 242      46.149  52.385  34.310  1.00  0.00           C  
ATOM   1912  O   PRO A 242      45.914  51.534  35.161  1.00  0.00           O  
ATOM   1913  CB  PRO A 242      44.610  52.630  32.379  1.00  0.00           C  
ATOM   1914  CG  PRO A 242      44.033  53.796  31.651  1.00  0.00           C  
ATOM   1915  CD  PRO A 242      44.926  54.948  32.022  1.00  0.00           C  
ATOM   1916  N   ILE A 243      47.392  52.623  33.917  1.00  0.00           N  
ATOM   1917  CA  ILE A 243      48.555  51.917  34.389  1.00  0.00           C  
ATOM   1918  C   ILE A 243      48.984  52.388  35.833  1.00  0.00           C  
ATOM   1919  O   ILE A 243      49.632  51.580  36.516  1.00  0.00           O  
ATOM   1920  CB  ILE A 243      49.805  52.011  33.502  1.00  0.00           C  
ATOM   1921  CG1 ILE A 243      50.471  53.412  33.331  1.00  0.00           C  
ATOM   1922  CG2 ILE A 243      49.539  51.303  32.189  1.00  0.00           C  
ATOM   1923  CD1 ILE A 243      51.828  53.294  32.648  1.00  0.00           C  
ATOM   1924  N   CYS A 244      48.502  53.572  36.264  1.00  0.00           N  
ATOM   1925  CA  CYS A 244      48.975  54.202  37.581  1.00  0.00           C  
ATOM   1926  C   CYS A 244      48.047  54.022  38.762  1.00  0.00           C  
ATOM   1927  O   CYS A 244      46.894  54.382  38.560  1.00  0.00           O  
ATOM   1928  CB  CYS A 244      49.188  55.707  37.414  1.00  0.00           C  
ATOM   1929  SG  CYS A 244      50.499  56.142  36.245  1.00  0.00           S  
ATOM   1930  N   THR A 245      48.387  53.552  39.997  1.00  0.00           N  
ATOM   1931  CA  THR A 245      47.551  53.486  41.217  1.00  0.00           C  
ATOM   1932  C   THR A 245      47.522  54.857  41.936  1.00  0.00           C  
ATOM   1933  O   THR A 245      48.261  55.786  41.656  1.00  0.00           O  
ATOM   1934  CB  THR A 245      48.061  52.401  42.184  1.00  0.00           C  
ATOM   1935  CG2 THR A 245      48.086  51.044  41.499  1.00  0.00           C  
ATOM   1936  OG1 THR A 245      49.384  52.734  42.623  1.00  0.00           O  
ATOM   1937  N   ILE A 246      46.619  54.937  42.930  1.00  0.00           N  
ATOM   1938  CA  ILE A 246      46.577  56.211  43.735  1.00  0.00           C  
ATOM   1939  C   ILE A 246      47.894  56.749  44.348  1.00  0.00           C  
ATOM   1940  O   ILE A 246      47.995  57.957  44.546  1.00  0.00           O  
ATOM   1941  CB  ILE A 246      45.574  56.045  44.892  1.00  0.00           C  
ATOM   1942  CG1 ILE A 246      45.242  57.405  45.511  1.00  0.00           C  
ATOM   1943  CG2 ILE A 246      46.129  55.098  45.945  1.00  0.00           C  
ATOM   1944  CD1 ILE A 246      44.074  57.371  46.469  1.00  0.00           C  
ATOM   1945  N   ASP A 247      48.835  55.855  44.535  1.00  0.00           N  
ATOM   1946  CA  ASP A 247      50.240  56.135  44.925  1.00  0.00           C  
ATOM   1947  C   ASP A 247      51.040  56.965  43.903  1.00  0.00           C  
ATOM   1948  O   ASP A 247      51.893  57.720  44.300  1.00  0.00           O  
ATOM   1949  CB  ASP A 247      50.979  54.816  45.169  1.00  0.00           C  
ATOM   1950  CG  ASP A 247      50.496  54.088  46.416  1.00  0.00           C  
ATOM   1951  OD1 ASP A 247      49.747  54.669  47.166  1.00  0.00           O  
ATOM   1952  OD2 ASP A 247      50.879  52.959  46.606  1.00  0.00           O1-
ATOM   1953  N   VAL A 248      50.797  56.979  42.571  1.00  0.00           N  
ATOM   1954  CA  VAL A 248      51.505  57.836  41.573  1.00  0.00           C  
ATOM   1955  C   VAL A 248      50.587  58.996  41.223  1.00  0.00           C  
ATOM   1956  O   VAL A 248      50.962  60.126  41.115  1.00  0.00           O  
ATOM   1957  CB  VAL A 248      51.861  57.053  40.297  1.00  0.00           C  
ATOM   1958  CG1 VAL A 248      52.512  57.970  39.272  1.00  0.00           C  
ATOM   1959  CG2 VAL A 248      52.780  55.891  40.641  1.00  0.00           C  
ATOM   1960  N   TYR A 249      49.269  58.762  41.094  1.00  0.00           N  
ATOM   1961  CA  TYR A 249      48.389  59.828  40.694  1.00  0.00           C  
ATOM   1962  C   TYR A 249      48.324  60.944  41.817  1.00  0.00           C  
ATOM   1963  O   TYR A 249      48.406  62.105  41.442  1.00  0.00           O  
ATOM   1964  CB  TYR A 249      47.003  59.258  40.384  1.00  0.00           C  
ATOM   1965  CG  TYR A 249      46.009  60.294  39.907  1.00  0.00           C  
ATOM   1966  CD1 TYR A 249      46.132  60.841  38.639  1.00  0.00           C  
ATOM   1967  CD2 TYR A 249      44.975  60.697  40.739  1.00  0.00           C  
ATOM   1968  CE1 TYR A 249      45.224  61.786  38.203  1.00  0.00           C  
ATOM   1969  CE2 TYR A 249      44.068  61.643  40.304  1.00  0.00           C  
ATOM   1970  CZ  TYR A 249      44.189  62.187  39.041  1.00  0.00           C  
ATOM   1971  OH  TYR A 249      43.286  63.130  38.608  1.00  0.00           O  
ATOM   1972  N   MET A 250      48.199  60.552  43.109  1.00  0.00           N  
ATOM   1973  CA  MET A 250      48.242  61.480  44.246  1.00  0.00           C  
ATOM   1974  C   MET A 250      49.514  62.413  44.193  1.00  0.00           C  
ATOM   1975  O   MET A 250      49.413  63.597  44.403  1.00  0.00           O  
ATOM   1976  CB  MET A 250      48.200  60.689  45.551  1.00  0.00           C  
ATOM   1977  CG  MET A 250      48.260  61.543  46.809  1.00  0.00           C  
ATOM   1978  SD  MET A 250      49.948  61.979  47.273  1.00  0.00           S  
ATOM   1979  CE  MET A 250      50.572  60.389  47.811  1.00  0.00           C  
ATOM   1980  N   ILE A 251      50.680  61.893  43.805  1.00  0.00           N  
ATOM   1981  CA  ILE A 251      51.895  62.674  43.549  1.00  0.00           C  
ATOM   1982  C   ILE A 251      51.699  63.585  42.363  1.00  0.00           C  
ATOM   1983  O   ILE A 251      52.037  64.781  42.540  1.00  0.00           O  
ATOM   1984  CB  ILE A 251      53.108  61.759  43.295  1.00  0.00           C  
ATOM   1985  CG1 ILE A 251      53.428  60.938  44.546  1.00  0.00           C  
ATOM   1986  CG2 ILE A 251      54.314  62.583  42.872  1.00  0.00           C  
ATOM   1987  CD1 ILE A 251      53.783  61.775  45.753  1.00  0.00           C  
ATOM   1988  N   MET A 252      51.130  63.179  41.243  1.00  0.00           N  
ATOM   1989  CA  MET A 252      50.781  64.176  40.111  1.00  0.00           C  
ATOM   1990  C   MET A 252      49.657  65.187  40.577  1.00  0.00           C  
ATOM   1991  O   MET A 252      49.846  66.358  40.305  1.00  0.00           O  
ATOM   1992  CB  MET A 252      50.327  63.434  38.856  1.00  0.00           C  
ATOM   1993  CG  MET A 252      51.436  62.679  38.136  1.00  0.00           C  
ATOM   1994  SD  MET A 252      50.908  62.023  36.540  1.00  0.00           S  
ATOM   1995  CE  MET A 252      49.900  60.639  37.060  1.00  0.00           C  
ATOM   1996  N   VAL A 253      48.584  64.896  41.346  1.00  0.00           N  
ATOM   1997  CA  VAL A 253      47.709  65.963  41.869  1.00  0.00           C  
ATOM   1998  C   VAL A 253      48.291  66.885  42.841  1.00  0.00           C  
ATOM   1999  O   VAL A 253      47.948  68.043  42.855  1.00  0.00           O  
ATOM   2000  CB  VAL A 253      46.468  65.347  42.539  1.00  0.00           C  
ATOM   2001  CG1 VAL A 253      45.631  66.427  43.208  1.00  0.00           C  
ATOM   2002  CG2 VAL A 253      45.647  64.587  41.510  1.00  0.00           C  
ATOM   2003  N   LYS A 254      49.213  66.357  43.722  1.00  0.00           N  
ATOM   2004  CA  LYS A 254      50.008  67.295  44.661  1.00  0.00           C  
ATOM   2005  C   LYS A 254      50.929  68.253  43.978  1.00  0.00           C  
ATOM   2006  O   LYS A 254      51.216  69.359  44.393  1.00  0.00           O  
ATOM   2007  CB  LYS A 254      50.850  66.495  45.658  1.00  0.00           C  
ATOM   2008  CG  LYS A 254      51.327  67.295  46.862  1.00  0.00           C  
ATOM   2009  CD  LYS A 254      51.927  66.388  47.926  1.00  0.00           C  
ATOM   2010  CE  LYS A 254      50.859  65.538  48.597  1.00  0.00           C  
ATOM   2011  NZ  LYS A 254      51.419  64.709  49.699  1.00  0.00           N1+
ATOM   2012  N   CYS A 255      51.491  67.764  42.836  1.00  0.00           N  
ATOM   2013  CA  CYS A 255      52.135  68.566  41.889  1.00  0.00           C  
ATOM   2014  C   CYS A 255      51.220  69.577  41.111  1.00  0.00           C  
ATOM   2015  O   CYS A 255      51.703  70.674  40.719  1.00  0.00           O  
ATOM   2016  CB  CYS A 255      52.837  67.634  40.899  1.00  0.00           C  
ATOM   2017  SG  CYS A 255      54.251  66.747  41.597  1.00  0.00           S  
ATOM   2018  N   TRP A 256      49.938  69.218  40.959  1.00  0.00           N  
ATOM   2019  CA  TRP A 256      48.928  70.157  40.450  1.00  0.00           C  
ATOM   2020  C   TRP A 256      48.183  70.917  41.553  1.00  0.00           C  
ATOM   2021  O   TRP A 256      47.039  71.233  41.472  1.00  0.00           O  
ATOM   2022  CB  TRP A 256      47.910  69.405  39.591  1.00  0.00           C  
ATOM   2023  CG  TRP A 256      48.529  68.647  38.455  1.00  0.00           C  
ATOM   2024  CD1 TRP A 256      49.637  69.003  37.745  1.00  0.00           C  
ATOM   2025  CD2 TRP A 256      48.076  67.394  37.890  1.00  0.00           C  
ATOM   2026  CE2 TRP A 256      48.959  67.070  36.855  1.00  0.00           C  
ATOM   2027  CE3 TRP A 256      47.009  66.533  38.174  1.00  0.00           C  
ATOM   2028  NE1 TRP A 256      49.903  68.063  36.781  1.00  0.00           N  
ATOM   2029  CZ2 TRP A 256      48.811  65.920  36.097  1.00  0.00           C  
ATOM   2030  CZ3 TRP A 256      46.860  65.378  37.414  1.00  0.00           C  
ATOM   2031  CH2 TRP A 256      47.739  65.080  36.403  1.00  0.00           C  
ATOM   2032  N   MET A 257      48.897  71.242  42.663  1.00  0.00           N  
ATOM   2033  CA  MET A 257      48.236  71.883  43.890  1.00  0.00           C  
ATOM   2034  C   MET A 257      48.071  73.361  43.817  1.00  0.00           C  
ATOM   2035  O   MET A 257      48.845  74.003  43.106  1.00  0.00           O  
ATOM   2036  CB  MET A 257      49.025  71.569  45.160  1.00  0.00           C  
ATOM   2037  CG  MET A 257      48.286  71.882  46.453  1.00  0.00           C  
ATOM   2038  SD  MET A 257      46.673  71.080  46.545  1.00  0.00           S  
ATOM   2039  CE  MET A 257      47.154  69.356  46.552  1.00  0.00           C  
ATOM   2040  N   ILE A 258      47.167  73.974  44.587  1.00  0.00           N  
ATOM   2041  CA  ILE A 258      46.698  75.404  44.351  1.00  0.00           C  
ATOM   2042  C   ILE A 258      47.762  76.385  43.975  1.00  0.00           C  
ATOM   2043  O   ILE A 258      47.660  77.171  43.007  1.00  0.00           O  
ATOM   2044  CB  ILE A 258      45.995  75.968  45.599  1.00  0.00           C  
ATOM   2045  CG1 ILE A 258      44.765  75.126  45.945  1.00  0.00           C  
ATOM   2046  CG2 ILE A 258      45.603  77.421  45.378  1.00  0.00           C  
ATOM   2047  CD1 ILE A 258      43.794  74.963  44.798  1.00  0.00           C  
ATOM   2048  N   ASP A 259      48.880  76.307  44.685  1.00  0.00           N  
ATOM   2049  CA  ASP A 259      49.996  77.200  44.542  1.00  0.00           C  
ATOM   2050  C   ASP A 259      51.405  76.624  44.758  1.00  0.00           C  
ATOM   2051  O   ASP A 259      51.473  75.409  45.041  1.00  0.00           O  
ATOM   2052  CB  ASP A 259      49.791  78.372  45.505  1.00  0.00           C  
ATOM   2053  CG  ASP A 259      49.842  77.950  46.968  1.00  0.00           C  
ATOM   2054  OD1 ASP A 259      50.512  76.991  47.267  1.00  0.00           O  
ATOM   2055  OD2 ASP A 259      49.209  78.593  47.772  1.00  0.00           O1-
ATOM   2056  N   ALA A 260      52.421  77.397  44.472  1.00  0.00           N  
ATOM   2057  CA  ALA A 260      53.876  77.015  44.440  1.00  0.00           C  
ATOM   2058  C   ALA A 260      54.319  76.550  45.792  1.00  0.00           C  
ATOM   2059  O   ALA A 260      54.866  75.424  45.839  1.00  0.00           O  
ATOM   2060  CB  ALA A 260      54.641  78.256  43.928  1.00  0.00           C  
ATOM   2061  N   ASP A 261      53.941  77.221  46.894  1.00  0.00           N  
ATOM   2062  CA  ASP A 261      54.308  76.817  48.297  1.00  0.00           C  
ATOM   2063  C   ASP A 261      53.561  75.569  48.723  1.00  0.00           C  
ATOM   2064  O   ASP A 261      54.024  74.885  49.675  1.00  0.00           O  
ATOM   2065  CB  ASP A 261      54.008  77.939  49.295  1.00  0.00           C  
ATOM   2066  CG  ASP A 261      54.924  79.143  49.126  1.00  0.00           C  
ATOM   2067  OD1 ASP A 261      55.943  79.006  48.490  1.00  0.00           O  
ATOM   2068  OD2 ASP A 261      54.598  80.189  49.635  1.00  0.00           O1-
ATOM   2069  N   SER A 262      52.449  75.220  48.145  1.00  0.00           N  
ATOM   2070  CA  SER A 262      51.721  73.913  48.528  1.00  0.00           C  
ATOM   2071  C   SER A 262      52.230  72.660  47.813  1.00  0.00           C  
ATOM   2072  O   SER A 262      51.945  71.503  48.232  1.00  0.00           O  
ATOM   2073  CB  SER A 262      50.237  74.034  48.243  1.00  0.00           C  
ATOM   2074  OG  SER A 262      50.005  74.296  46.886  1.00  0.00           O  
ATOM   2075  N   ARG A 263      52.763  72.887  46.654  1.00  0.00           N  
ATOM   2076  CA  ARG A 263      53.416  71.938  45.738  1.00  0.00           C  
ATOM   2077  C   ARG A 263      54.794  71.433  46.174  1.00  0.00           C  
ATOM   2078  O   ARG A 263      55.556  72.163  46.811  1.00  0.00           O  
ATOM   2079  CB  ARG A 263      53.559  72.577  44.364  1.00  0.00           C  
ATOM   2080  CG  ARG A 263      52.250  72.798  43.622  1.00  0.00           C  
ATOM   2081  CD  ARG A 263      52.433  73.670  42.433  1.00  0.00           C  
ATOM   2082  NE  ARG A 263      51.166  74.176  41.931  1.00  0.00           N  
ATOM   2083  CZ  ARG A 263      51.025  75.301  41.203  1.00  0.00           C  
ATOM   2084  NH1 ARG A 263      52.081  76.024  40.901  1.00  0.00           N1+
ATOM   2085  NH2 ARG A 263      49.828  75.676  40.792  1.00  0.00           N  
ATOM   2086  N   PRO A 264      55.264  70.209  45.741  1.00  0.00           N  
ATOM   2087  CA  PRO A 264      56.553  69.680  46.114  1.00  0.00           C  
ATOM   2088  C   PRO A 264      57.659  70.261  45.161  1.00  0.00           C  
ATOM   2089  O   PRO A 264      57.296  70.873  44.155  1.00  0.00           O  
ATOM   2090  CB  PRO A 264      56.358  68.171  45.937  1.00  0.00           C  
ATOM   2091  CG  PRO A 264      55.382  68.058  44.815  1.00  0.00           C  
ATOM   2092  CD  PRO A 264      54.434  69.209  45.027  1.00  0.00           C  
ATOM   2093  N   LYS A 265      58.928  70.128  45.537  1.00  0.00           N  
ATOM   2094  CA  LYS A 265      60.123  70.508  44.732  1.00  0.00           C  
ATOM   2095  C   LYS A 265      60.626  69.268  43.925  1.00  0.00           C  
ATOM   2096  O   LYS A 265      60.296  68.177  44.268  1.00  0.00           O  
ATOM   2097  CB  LYS A 265      61.235  71.054  45.630  1.00  0.00           C  
ATOM   2098  CG  LYS A 265      60.888  72.356  46.339  1.00  0.00           C  
ATOM   2099  CD  LYS A 265      62.055  72.856  47.177  1.00  0.00           C  
ATOM   2100  CE  LYS A 265      61.712  74.160  47.882  1.00  0.00           C  
ATOM   2101  NZ  LYS A 265      62.843  74.658  48.713  1.00  0.00           N1+
ATOM   2102  N   PHE A 266      61.407  69.518  42.854  1.00  0.00           N  
ATOM   2103  CA  PHE A 266      61.987  68.581  42.038  1.00  0.00           C  
ATOM   2104  C   PHE A 266      62.961  67.560  42.772  1.00  0.00           C  
ATOM   2105  O   PHE A 266      62.881  66.326  42.636  1.00  0.00           O  
ATOM   2106  CB  PHE A 266      62.719  69.348  40.934  1.00  0.00           C  
ATOM   2107  CG  PHE A 266      61.814  69.856  39.848  1.00  0.00           C  
ATOM   2108  CD1 PHE A 266      61.739  71.212  39.567  1.00  0.00           C  
ATOM   2109  CD2 PHE A 266      61.039  68.980  39.105  1.00  0.00           C  
ATOM   2110  CE1 PHE A 266      60.907  71.681  38.567  1.00  0.00           C  
ATOM   2111  CE2 PHE A 266      60.208  69.446  38.105  1.00  0.00           C  
ATOM   2112  CZ  PHE A 266      60.142  70.798  37.836  1.00  0.00           C  
ATOM   2113  N   ARG A 267      63.725  68.137  43.735  1.00  0.00           N  
ATOM   2114  CA  ARG A 267      64.575  67.260  44.665  1.00  0.00           C  
ATOM   2115  C   ARG A 267      63.868  66.370  45.656  1.00  0.00           C  
ATOM   2116  O   ARG A 267      64.303  65.254  45.918  1.00  0.00           O  
ATOM   2117  CB  ARG A 267      65.520  68.126  45.485  1.00  0.00           C  
ATOM   2118  CG  ARG A 267      64.837  69.085  46.445  1.00  0.00           C  
ATOM   2119  CD  ARG A 267      65.800  70.048  47.038  1.00  0.00           C  
ATOM   2120  NE  ARG A 267      66.301  70.992  46.052  1.00  0.00           N  
ATOM   2121  CZ  ARG A 267      67.497  71.609  46.122  1.00  0.00           C  
ATOM   2122  NH1 ARG A 267      68.301  71.372  47.135  1.00  0.00           N1+
ATOM   2123  NH2 ARG A 267      67.861  72.453  45.172  1.00  0.00           N  
ATOM   2124  N   GLU A 268      62.609  66.814  45.899  1.00  0.00           N  
ATOM   2125  CA  GLU A 268      61.706  66.010  46.663  1.00  0.00           C  
ATOM   2126  C   GLU A 268      61.008  64.955  45.809  1.00  0.00           C  
ATOM   2127  O   GLU A 268      61.001  63.813  46.236  1.00  0.00           O  
ATOM   2128  CB  GLU A 268      60.669  66.906  47.341  1.00  0.00           C  
ATOM   2129  CG  GLU A 268      61.237  67.829  48.410  1.00  0.00           C  
ATOM   2130  CD  GLU A 268      60.213  68.777  48.970  1.00  0.00           C  
ATOM   2131  OE1 GLU A 268      59.329  69.164  48.244  1.00  0.00           O  
ATOM   2132  OE2 GLU A 268      60.316  69.117  50.125  1.00  0.00           O1-
ATOM   2133  N   LEU A 269      60.577  65.236  44.560  1.00  0.00           N  
ATOM   2134  CA  LEU A 269      60.013  64.327  43.561  1.00  0.00           C  
ATOM   2135  C   LEU A 269      61.027  63.281  43.042  1.00  0.00           C  
ATOM   2136  O   LEU A 269      60.647  62.115  42.991  1.00  0.00           O  
ATOM   2137  CB  LEU A 269      59.474  65.144  42.380  1.00  0.00           C  
ATOM   2138  CG  LEU A 269      58.252  66.021  42.681  1.00  0.00           C  
ATOM   2139  CD1 LEU A 269      57.958  66.913  41.482  1.00  0.00           C  
ATOM   2140  CD2 LEU A 269      57.059  65.135  43.008  1.00  0.00           C  
ATOM   2141  N   ILE A 270      62.318  63.575  42.965  1.00  0.00           N  
ATOM   2142  CA  ILE A 270      63.291  62.587  42.658  1.00  0.00           C  
ATOM   2143  C   ILE A 270      63.312  61.444  43.633  1.00  0.00           C  
ATOM   2144  O   ILE A 270      63.442  60.296  43.209  1.00  0.00           O  
ATOM   2145  CB  ILE A 270      64.690  63.228  42.600  1.00  0.00           C  
ATOM   2146  CG1 ILE A 270      64.792  64.177  41.403  1.00  0.00           C  
ATOM   2147  CG2 ILE A 270      65.764  62.154  42.525  1.00  0.00           C  
ATOM   2148  CD1 ILE A 270      65.985  65.105  41.460  1.00  0.00           C  
ATOM   2149  N   ILE A 271      63.318  61.780  44.870  1.00  0.00           N  
ATOM   2150  CA  ILE A 271      63.275  60.778  45.993  1.00  0.00           C  
ATOM   2151  C   ILE A 271      61.952  59.987  45.873  1.00  0.00           C  
ATOM   2152  O   ILE A 271      61.973  58.759  45.973  1.00  0.00           O  
ATOM   2153  CB  ILE A 271      63.363  61.449  47.376  1.00  0.00           C  
ATOM   2154  CG1 ILE A 271      64.744  62.078  47.578  1.00  0.00           C  
ATOM   2155  CG2 ILE A 271      63.068  60.441  48.476  1.00  0.00           C  
ATOM   2156  CD1 ILE A 271      64.825  63.002  48.771  1.00  0.00           C  
ATOM   2157  N   GLU A 272      60.752  60.559  45.675  1.00  0.00           N  
ATOM   2158  CA  GLU A 272      59.535  59.765  45.491  1.00  0.00           C  
ATOM   2159  C   GLU A 272      59.446  58.854  44.237  1.00  0.00           C  
ATOM   2160  O   GLU A 272      59.097  57.700  44.394  1.00  0.00           O  
ATOM   2161  CB  GLU A 272      58.340  60.722  45.484  1.00  0.00           C  
ATOM   2162  CG  GLU A 272      58.064  61.391  46.823  1.00  0.00           C  
ATOM   2163  CD  GLU A 272      57.673  60.414  47.896  1.00  0.00           C  
ATOM   2164  OE1 GLU A 272      56.707  59.712  47.713  1.00  0.00           O  
ATOM   2165  OE2 GLU A 272      58.341  60.368  48.902  1.00  0.00           O1-
ATOM   2166  N   PHE A 273      59.963  59.373  43.055  1.00  0.00           N  
ATOM   2167  CA  PHE A 273      59.941  58.518  41.795  1.00  0.00           C  
ATOM   2168  C   PHE A 273      61.086  57.547  41.802  1.00  0.00           C  
ATOM   2169  O   PHE A 273      61.054  56.469  41.220  1.00  0.00           O  
ATOM   2170  CB  PHE A 273      60.032  59.368  40.527  1.00  0.00           C  
ATOM   2171  CG  PHE A 273      58.735  60.021  40.141  1.00  0.00           C  
ATOM   2172  CD1 PHE A 273      58.435  61.306  40.568  1.00  0.00           C  
ATOM   2173  CD2 PHE A 273      57.813  59.352  39.350  1.00  0.00           C  
ATOM   2174  CE1 PHE A 273      57.241  61.907  40.214  1.00  0.00           C  
ATOM   2175  CE2 PHE A 273      56.620  59.952  38.993  1.00  0.00           C  
ATOM   2176  CZ  PHE A 273      56.335  61.230  39.427  1.00  0.00           C  
ATOM   2177  N   SER A 274      62.215  57.871  42.515  1.00  0.00           N  
ATOM   2178  CA  SER A 274      63.343  56.889  42.741  1.00  0.00           C  
ATOM   2179  C   SER A 274      62.875  55.651  43.562  1.00  0.00           C  
ATOM   2180  O   SER A 274      63.229  54.512  43.226  1.00  0.00           O  
ATOM   2181  CB  SER A 274      64.492  57.567  43.464  1.00  0.00           C  
ATOM   2182  OG  SER A 274      65.088  58.542  42.654  1.00  0.00           O  
ATOM   2183  N   LYS A 275      62.103  55.874  44.668  1.00  0.00           N  
ATOM   2184  CA  LYS A 275      61.404  54.771  45.397  1.00  0.00           C  
ATOM   2185  C   LYS A 275      60.422  53.934  44.614  1.00  0.00           C  
ATOM   2186  O   LYS A 275      60.329  52.728  44.892  1.00  0.00           O  
ATOM   2187  CB  LYS A 275      60.662  55.344  46.605  1.00  0.00           C  
ATOM   2188  CG  LYS A 275      61.569  55.813  47.735  1.00  0.00           C  
ATOM   2189  CD  LYS A 275      60.762  56.209  48.963  1.00  0.00           C  
ATOM   2190  CE  LYS A 275      59.994  57.501  48.729  1.00  0.00           C  
ATOM   2191  NZ  LYS A 275      59.275  57.951  49.952  1.00  0.00           N1+
ATOM   2192  N   MET A 276      59.749  54.650  43.736  1.00  0.00           N  
ATOM   2193  CA  MET A 276      58.896  53.943  42.702  1.00  0.00           C  
ATOM   2194  C   MET A 276      59.821  53.100  41.821  1.00  0.00           C  
ATOM   2195  O   MET A 276      59.470  51.936  41.652  1.00  0.00           O  
ATOM   2196  CB  MET A 276      58.100  54.931  41.851  1.00  0.00           C  
ATOM   2197  CG  MET A 276      57.054  55.725  42.621  1.00  0.00           C  
ATOM   2198  SD  MET A 276      56.245  56.977  41.604  1.00  0.00           S  
ATOM   2199  CE  MET A 276      55.337  57.888  42.849  1.00  0.00           C  
ATOM   2200  N   ALA A 277      60.883  53.659  41.234  1.00  0.00           N  
ATOM   2201  CA  ALA A 277      61.772  52.898  40.386  1.00  0.00           C  
ATOM   2202  C   ALA A 277      62.451  51.694  41.103  1.00  0.00           C  
ATOM   2203  O   ALA A 277      62.684  50.665  40.437  1.00  0.00           O  
ATOM   2204  CB  ALA A 277      62.751  53.931  39.798  1.00  0.00           C  
ATOM   2205  N   ARG A 278      62.678  51.707  42.426  1.00  0.00           N  
ATOM   2206  CA  ARG A 278      63.165  50.623  43.204  1.00  0.00           C  
ATOM   2207  C   ARG A 278      62.212  49.426  43.455  1.00  0.00           C  
ATOM   2208  O   ARG A 278      62.696  48.357  43.790  1.00  0.00           O  
ATOM   2209  CB  ARG A 278      63.610  51.184  44.546  1.00  0.00           C  
ATOM   2210  CG  ARG A 278      64.863  52.044  44.496  1.00  0.00           C  
ATOM   2211  CD  ARG A 278      65.159  52.662  45.814  1.00  0.00           C  
ATOM   2212  NE  ARG A 278      66.320  53.535  45.755  1.00  0.00           N  
ATOM   2213  CZ  ARG A 278      66.774  54.275  46.786  1.00  0.00           C  
ATOM   2214  NH1 ARG A 278      66.157  54.234  47.946  1.00  0.00           N1+
ATOM   2215  NH2 ARG A 278      67.840  55.039  46.631  1.00  0.00           N  
ATOM   2216  N   ASP A 279      60.898  49.659  43.155  1.00  0.00           N  
ATOM   2217  CA  ASP A 279      59.833  48.597  43.289  1.00  0.00           C  
ATOM   2218  C   ASP A 279      58.606  48.816  42.399  1.00  0.00           C  
ATOM   2219  O   ASP A 279      57.482  48.984  42.932  1.00  0.00           O  
ATOM   2220  CB  ASP A 279      59.358  48.500  44.742  1.00  0.00           C  
ATOM   2221  CG  ASP A 279      58.430  47.318  44.984  1.00  0.00           C  
ATOM   2222  OD1 ASP A 279      58.002  46.718  44.027  1.00  0.00           O  
ATOM   2223  OD2 ASP A 279      58.157  47.028  46.125  1.00  0.00           O1-
ATOM   2224  N   PRO A 280      58.798  48.739  41.029  1.00  0.00           N  
ATOM   2225  CA  PRO A 280      57.610  48.955  40.164  1.00  0.00           C  
ATOM   2226  C   PRO A 280      56.329  48.177  40.334  1.00  0.00           C  
ATOM   2227  O   PRO A 280      55.272  48.840  40.140  1.00  0.00           O  
ATOM   2228  CB  PRO A 280      58.200  48.635  38.787  1.00  0.00           C  
ATOM   2229  CG  PRO A 280      59.630  49.042  38.899  1.00  0.00           C  
ATOM   2230  CD  PRO A 280      60.037  48.604  40.280  1.00  0.00           C  
ATOM   2231  N   GLN A 281      56.319  46.852  40.748  1.00  0.00           N  
ATOM   2232  CA  GLN A 281      55.043  46.138  40.992  1.00  0.00           C  
ATOM   2233  C   GLN A 281      54.078  46.762  41.969  1.00  0.00           C  
ATOM   2234  O   GLN A 281      52.864  46.726  41.738  1.00  0.00           O  
ATOM   2235  CB  GLN A 281      55.339  44.715  41.475  1.00  0.00           C  
ATOM   2236  CG  GLN A 281      54.103  43.852  41.662  1.00  0.00           C  
ATOM   2237  CD  GLN A 281      53.381  43.583  40.355  1.00  0.00           C  
ATOM   2238  NE2 GLN A 281      52.075  43.820  40.343  1.00  0.00           N  
ATOM   2239  OE1 GLN A 281      53.992  43.166  39.368  1.00  0.00           O  
ATOM   2240  N   ARG A 282      54.569  47.494  42.981  1.00  0.00           N  
ATOM   2241  CA  ARG A 282      53.774  48.247  44.063  1.00  0.00           C  
ATOM   2242  C   ARG A 282      53.232  49.567  43.459  1.00  0.00           C  
ATOM   2243  O   ARG A 282      52.291  50.046  44.085  1.00  0.00           O  
ATOM   2244  CB  ARG A 282      54.629  48.569  45.280  1.00  0.00           C  
ATOM   2245  CG  ARG A 282      53.884  49.227  46.431  1.00  0.00           C  
ATOM   2246  CD  ARG A 282      54.718  49.296  47.657  1.00  0.00           C  
ATOM   2247  NE  ARG A 282      54.056  50.032  48.723  1.00  0.00           N  
ATOM   2248  CZ  ARG A 282      54.523  50.142  49.982  1.00  0.00           C  
ATOM   2249  NH1 ARG A 282      55.653  49.559  50.316  1.00  0.00           N1+
ATOM   2250  NH2 ARG A 282      53.845  50.834  50.880  1.00  0.00           N  
ATOM   2251  N   TYR A 283      53.572  50.050  42.309  1.00  0.00           N  
ATOM   2252  CA  TYR A 283      53.052  51.382  41.810  1.00  0.00           C  
ATOM   2253  C   TYR A 283      52.421  51.384  40.424  1.00  0.00           C  
ATOM   2254  O   TYR A 283      51.371  51.976  40.205  1.00  0.00           O  
ATOM   2255  CB  TYR A 283      54.178  52.418  41.820  1.00  0.00           C  
ATOM   2256  CG  TYR A 283      54.796  52.637  43.184  1.00  0.00           C  
ATOM   2257  CD1 TYR A 283      55.915  51.911  43.564  1.00  0.00           C  
ATOM   2258  CD2 TYR A 283      54.242  53.563  44.055  1.00  0.00           C  
ATOM   2259  CE1 TYR A 283      56.478  52.111  44.809  1.00  0.00           C  
ATOM   2260  CE2 TYR A 283      54.805  53.763  45.300  1.00  0.00           C  
ATOM   2261  CZ  TYR A 283      55.919  53.041  45.677  1.00  0.00           C  
ATOM   2262  OH  TYR A 283      56.479  53.239  46.918  1.00  0.00           O  
ATOM   2263  N   LEU A 284      52.893  50.574  39.446  1.00  0.00           N  
ATOM   2264  CA  LEU A 284      52.236  50.408  38.083  1.00  0.00           C  
ATOM   2265  C   LEU A 284      51.722  48.958  37.870  1.00  0.00           C  
ATOM   2266  O   LEU A 284      52.202  48.009  38.514  1.00  0.00           O  
ATOM   2267  CB  LEU A 284      53.219  50.763  36.961  1.00  0.00           C  
ATOM   2268  CG  LEU A 284      53.785  52.188  36.997  1.00  0.00           C  
ATOM   2269  CD1 LEU A 284      54.798  52.362  35.875  1.00  0.00           C  
ATOM   2270  CD2 LEU A 284      52.647  53.190  36.867  1.00  0.00           C  
ATOM   2271  N   VAL A 285      50.661  48.812  37.037  1.00  0.00           N  
ATOM   2272  CA  VAL A 285      50.015  47.491  36.865  1.00  0.00           C  
ATOM   2273  C   VAL A 285      50.413  46.916  35.423  1.00  0.00           C  
ATOM   2274  O   VAL A 285      49.760  46.022  34.916  1.00  0.00           O  
ATOM   2275  CB  VAL A 285      48.487  47.623  36.998  1.00  0.00           C  
ATOM   2276  CG1 VAL A 285      48.113  48.108  38.391  1.00  0.00           C  
ATOM   2277  CG2 VAL A 285      47.954  48.573  35.936  1.00  0.00           C  
ATOM   2278  N   ILE A 286      51.546  47.305  34.834  1.00  0.00           N  
ATOM   2279  CA  ILE A 286      52.085  46.786  33.537  1.00  0.00           C  
ATOM   2280  C   ILE A 286      52.641  45.332  33.653  1.00  0.00           C  
ATOM   2281  O   ILE A 286      53.509  45.105  34.528  1.00  0.00           O  
ATOM   2282  CB  ILE A 286      53.196  47.709  33.006  1.00  0.00           C  
ATOM   2283  CG1 ILE A 286      52.630  49.092  32.677  1.00  0.00           C  
ATOM   2284  CG2 ILE A 286      53.856  47.095  31.781  1.00  0.00           C  
ATOM   2285  CD1 ILE A 286      53.686  50.121  32.342  1.00  0.00           C  
ATOM   2286  N   GLN A 287      52.180  44.432  32.741  1.00  0.00           N  
ATOM   2287  CA  GLN A 287      52.664  43.044  32.756  1.00  0.00           C  
ATOM   2288  C   GLN A 287      54.182  42.928  32.784  1.00  0.00           C  
ATOM   2289  O   GLN A 287      54.882  43.694  32.056  1.00  0.00           O  
ATOM   2290  CB  GLN A 287      52.125  42.287  31.538  1.00  0.00           C  
ATOM   2291  CG  GLN A 287      52.648  42.798  30.207  1.00  0.00           C  
ATOM   2292  CD  GLN A 287      51.795  43.916  29.640  1.00  0.00           C  
ATOM   2293  NE2 GLN A 287      51.681  43.960  28.317  1.00  0.00           N  
ATOM   2294  OE1 GLN A 287      51.244  44.733  30.382  1.00  0.00           O  
ATOM   2295  N   GLY A 288      54.675  41.798  33.418  1.00  0.00           N  
ATOM   2296  CA  GLY A 288      56.041  41.403  33.639  1.00  0.00           C  
ATOM   2297  C   GLY A 288      56.673  40.377  32.718  1.00  0.00           C  
ATOM   2298  O   GLY A 288      57.656  39.669  33.061  1.00  0.00           O  
ATOM   2299  N   ASP A 289      56.038  40.217  31.558  1.00  0.00           N  
ATOM   2300  CA  ASP A 289      56.419  39.286  30.501  1.00  0.00           C  
ATOM   2301  C   ASP A 289      57.800  39.593  29.896  1.00  0.00           C  
ATOM   2302  O   ASP A 289      58.254  40.743  29.851  1.00  0.00           O  
ATOM   2303  CB  ASP A 289      55.363  39.301  29.393  1.00  0.00           C  
ATOM   2304  CG  ASP A 289      54.042  38.680  29.827  1.00  0.00           C  
ATOM   2305  OD1 ASP A 289      53.992  38.124  30.899  1.00  0.00           O  
ATOM   2306  OD2 ASP A 289      53.094  38.769  29.083  1.00  0.00           O1-
ATOM   2307  N   GLU A 290      58.495  38.522  29.493  1.00  0.00           N  
ATOM   2308  CA  GLU A 290      59.852  38.634  28.934  1.00  0.00           C  
ATOM   2309  C   GLU A 290      59.905  39.358  27.607  1.00  0.00           C  
ATOM   2310  O   GLU A 290      61.011  39.674  27.170  1.00  0.00           O  
ATOM   2311  CB  GLU A 290      60.466  37.243  28.764  1.00  0.00           C  
ATOM   2312  CG  GLU A 290      59.789  36.382  27.707  1.00  0.00           C  
ATOM   2313  CD  GLU A 290      58.585  35.650  28.232  1.00  0.00           C  
ATOM   2314  OE1 GLU A 290      58.074  36.042  29.254  1.00  0.00           O  
ATOM   2315  OE2 GLU A 290      58.175  34.699  27.610  1.00  0.00           O1-
ATOM   2316  N   ARG A 291      58.717  39.577  26.936  1.00  0.00           N  
ATOM   2317  CA  ARG A 291      58.416  40.253  25.646  1.00  0.00           C  
ATOM   2318  C   ARG A 291      58.544  41.794  25.758  1.00  0.00           C  
ATOM   2319  O   ARG A 291      58.792  42.491  24.776  1.00  0.00           O  
ATOM   2320  CB  ARG A 291      57.013  39.902  25.175  1.00  0.00           C  
ATOM   2321  CG  ARG A 291      56.810  38.442  24.802  1.00  0.00           C  
ATOM   2322  CD  ARG A 291      55.410  38.172  24.387  1.00  0.00           C  
ATOM   2323  NE  ARG A 291      54.477  38.324  25.492  1.00  0.00           N  
ATOM   2324  CZ  ARG A 291      53.135  38.304  25.369  1.00  0.00           C  
ATOM   2325  NH1 ARG A 291      52.587  38.140  24.186  1.00  0.00           N1+
ATOM   2326  NH2 ARG A 291      52.372  38.452  26.437  1.00  0.00           N  
ATOM   2327  N   MET A 292      58.430  42.289  27.009  1.00  0.00           N  
ATOM   2328  CA  MET A 292      58.390  43.705  27.508  1.00  0.00           C  
ATOM   2329  C   MET A 292      59.777  44.445  27.691  1.00  0.00           C  
ATOM   2330  O   MET A 292      60.053  45.084  28.711  1.00  0.00           O  
ATOM   2331  CB  MET A 292      57.633  43.724  28.834  1.00  0.00           C  
ATOM   2332  CG  MET A 292      56.193  43.239  28.744  1.00  0.00           C  
ATOM   2333  SD  MET A 292      55.203  44.213  27.594  1.00  0.00           S  
ATOM   2334  CE  MET A 292      55.085  45.765  28.478  1.00  0.00           C  
ATOM   2335  N   HIS A 293      60.583  44.325  26.690  1.00  0.00           N  
ATOM   2336  CA  HIS A 293      61.946  44.854  26.545  1.00  0.00           C  
ATOM   2337  C   HIS A 293      62.049  45.854  25.373  1.00  0.00           C  
ATOM   2338  O   HIS A 293      61.480  45.565  24.347  1.00  0.00           O  
ATOM   2339  CB  HIS A 293      62.943  43.710  26.337  1.00  0.00           C  
ATOM   2340  CG  HIS A 293      64.347  44.172  26.095  1.00  0.00           C  
ATOM   2341  CD2 HIS A 293      65.094  44.198  24.966  1.00  0.00           C  
ATOM   2342  ND1 HIS A 293      65.144  44.686  27.095  1.00  0.00           N  
ATOM   2343  CE1 HIS A 293      66.323  45.008  26.592  1.00  0.00           C  
ATOM   2344  NE2 HIS A 293      66.318  44.722  25.303  1.00  0.00           N  
ATOM   2345  N   LEU A 294      62.776  46.912  25.572  1.00  0.00           N  
ATOM   2346  CA  LEU A 294      62.998  47.922  24.449  1.00  0.00           C  
ATOM   2347  C   LEU A 294      64.395  47.739  23.888  1.00  0.00           C  
ATOM   2348  O   LEU A 294      65.427  47.995  24.573  1.00  0.00           O  
ATOM   2349  CB  LEU A 294      62.838  49.366  24.939  1.00  0.00           C  
ATOM   2350  CG  LEU A 294      61.486  49.704  25.581  1.00  0.00           C  
ATOM   2351  CD1 LEU A 294      61.507  51.141  26.084  1.00  0.00           C  
ATOM   2352  CD2 LEU A 294      60.374  49.497  24.564  1.00  0.00           C  
ATOM   2353  N   PRO A 295      64.544  47.280  22.580  1.00  0.00           N  
ATOM   2354  CA  PRO A 295      65.847  47.110  21.947  1.00  0.00           C  
ATOM   2355  C   PRO A 295      66.790  48.315  22.006  1.00  0.00           C  
ATOM   2356  O   PRO A 295      66.439  49.391  21.543  1.00  0.00           O  
ATOM   2357  CB  PRO A 295      65.447  46.803  20.500  1.00  0.00           C  
ATOM   2358  CG  PRO A 295      64.121  46.133  20.620  1.00  0.00           C  
ATOM   2359  CD  PRO A 295      63.424  46.880  21.726  1.00  0.00           C  
ATOM   2360  N   SER A 296      67.982  48.142  22.687  1.00  0.00           N  
ATOM   2361  CA  SER A 296      69.094  49.044  22.935  1.00  0.00           C  
ATOM   2362  C   SER A 296      70.187  48.835  21.856  1.00  0.00           C  
ATOM   2363  O   SER A 296      70.591  47.786  21.474  1.00  0.00           O  
ATOM   2364  CB  SER A 296      69.659  48.806  24.322  1.00  0.00           C  
ATOM   2365  OG  SER A 296      70.845  49.526  24.512  1.00  0.00           O  
ATOM   2366  N   PRO A 297      70.803  49.977  21.433  1.00  0.00           N  
ATOM   2367  CA  PRO A 297      71.931  49.923  20.561  1.00  0.00           C  
ATOM   2368  C   PRO A 297      73.079  48.968  21.024  1.00  0.00           C  
ATOM   2369  O   PRO A 297      73.973  48.717  20.248  1.00  0.00           O  
ATOM   2370  CB  PRO A 297      72.376  51.389  20.567  1.00  0.00           C  
ATOM   2371  CG  PRO A 297      71.114  52.152  20.785  1.00  0.00           C  
ATOM   2372  CD  PRO A 297      70.335  51.315  21.765  1.00  0.00           C  
ATOM   2373  N   THR A 298      73.163  48.700  22.342  1.00  0.00           N  
ATOM   2374  CA  THR A 298      74.153  47.863  22.936  1.00  0.00           C  
ATOM   2375  C   THR A 298      73.764  46.405  22.943  1.00  0.00           C  
ATOM   2376  O   THR A 298      74.580  45.518  23.130  1.00  0.00           O  
ATOM   2377  CB  THR A 298      74.450  48.321  24.375  1.00  0.00           C  
ATOM   2378  CG2 THR A 298      74.900  49.774  24.391  1.00  0.00           C  
ATOM   2379  OG1 THR A 298      73.270  48.182  25.177  1.00  0.00           O  
ATOM   2380  N   ASP A 299      72.493  46.011  22.657  1.00  0.00           N  
ATOM   2381  CA  ASP A 299      71.899  44.632  22.591  1.00  0.00           C  
ATOM   2382  C   ASP A 299      72.557  43.936  21.399  1.00  0.00           C  
ATOM   2383  O   ASP A 299      72.458  44.361  20.260  1.00  0.00           O  
ATOM   2384  CB  ASP A 299      70.378  44.660  22.418  1.00  0.00           C  
ATOM   2385  CG  ASP A 299      69.645  45.078  23.686  1.00  0.00           C  
ATOM   2386  OD1 ASP A 299      70.255  45.074  24.729  1.00  0.00           O  
ATOM   2387  OD2 ASP A 299      68.484  45.396  23.599  1.00  0.00           O1-
ATOM   2388  N   SER A 300      72.731  42.644  21.664  1.00  0.00           N  
ATOM   2389  CA  SER A 300      73.311  41.616  20.735  1.00  0.00           C  
ATOM   2390  C   SER A 300      72.334  41.351  19.585  1.00  0.00           C  
ATOM   2391  O   SER A 300      72.692  40.939  18.411  1.00  0.00           O  
ATOM   2392  CB  SER A 300      73.603  40.322  21.469  1.00  0.00           C  
ATOM   2393  OG  SER A 300      72.416  39.697  21.875  1.00  0.00           O  
ATOM   2394  N   ASN A 301      71.008  41.623  19.748  1.00  0.00           N  
ATOM   2395  CA  ASN A 301      70.030  41.412  18.613  1.00  0.00           C  
ATOM   2396  C   ASN A 301      69.627  42.721  17.926  1.00  0.00           C  
ATOM   2397  O   ASN A 301      68.837  42.708  17.004  1.00  0.00           O  
ATOM   2398  CB  ASN A 301      68.784  40.694  19.099  1.00  0.00           C  
ATOM   2399  CG  ASN A 301      69.061  39.277  19.516  1.00  0.00           C  
ATOM   2400  ND2 ASN A 301      68.443  38.852  20.589  1.00  0.00           N  
ATOM   2401  OD1 ASN A 301      69.836  38.564  18.866  1.00  0.00           O  
ATOM   2402  N   PHE A 302      70.252  43.862  18.309  1.00  0.00           N  
ATOM   2403  CA  PHE A 302      69.909  45.142  17.686  1.00  0.00           C  
ATOM   2404  C   PHE A 302      70.409  45.220  16.182  1.00  0.00           C  
ATOM   2405  O   PHE A 302      71.572  44.923  15.849  1.00  0.00           O  
ATOM   2406  CB  PHE A 302      70.446  46.332  18.614  1.00  0.00           C  
ATOM   2407  CG  PHE A 302      69.950  47.724  18.190  1.00  0.00           C  
ATOM   2408  CD1 PHE A 302      68.753  48.202  18.773  1.00  0.00           C  
ATOM   2409  CD2 PHE A 302      70.604  48.513  17.291  1.00  0.00           C  
ATOM   2410  CE1 PHE A 302      68.446  49.623  18.685  1.00  0.00           C  
ATOM   2411  CE2 PHE A 302      70.227  49.788  17.007  1.00  0.00           C  
ATOM   2412  CZ  PHE A 302      69.069  50.355  17.701  1.00  0.00           C  
ATOM   2413  N   TYR A 303      69.544  45.634  15.267  1.00  0.00           N  
ATOM   2414  CA  TYR A 303      69.655  45.814  13.825  1.00  0.00           C  
ATOM   2415  C   TYR A 303      69.577  47.302  13.433  1.00  0.00           C  
ATOM   2416  O   TYR A 303      68.796  48.050  14.015  1.00  0.00           O  
ATOM   2417  CB  TYR A 303      68.627  45.065  13.060  1.00  0.00           C  
ATOM   2418  CG  TYR A 303      68.647  45.163  11.583  1.00  0.00           C  
ATOM   2419  CD1 TYR A 303      67.697  45.945  10.838  1.00  0.00           C  
ATOM   2420  CD2 TYR A 303      69.771  44.626  10.907  1.00  0.00           C  
ATOM   2421  CE1 TYR A 303      67.847  46.031   9.498  1.00  0.00           C  
ATOM   2422  CE2 TYR A 303      69.951  44.873   9.514  1.00  0.00           C  
ATOM   2423  CZ  TYR A 303      69.016  45.583   8.808  1.00  0.00           C  
ATOM   2424  OH  TYR A 303      69.042  45.942   7.481  1.00  0.00           O  
ATOM   2425  N   ARG A 304      70.539  47.852  12.614  1.00  0.00           N  
ATOM   2426  CA  ARG A 304      70.565  49.283  12.202  1.00  0.00           C  
ATOM   2427  C   ARG A 304      69.200  50.052  11.923  1.00  0.00           C  
ATOM   2428  O   ARG A 304      69.171  51.278  12.255  1.00  0.00           O  
ATOM   2429  CB  ARG A 304      71.418  49.382  10.946  1.00  0.00           C  
ATOM   2430  CG  ARG A 304      70.846  48.677   9.727  1.00  0.00           C  
ATOM   2431  CD  ARG A 304      71.766  48.756   8.564  1.00  0.00           C  
ATOM   2432  NE  ARG A 304      71.228  48.073   7.399  1.00  0.00           N  
ATOM   2433  CZ  ARG A 304      71.811  48.058   6.184  1.00  0.00           C  
ATOM   2434  NH1 ARG A 304      72.946  48.692   5.992  1.00  0.00           N1+
ATOM   2435  NH2 ARG A 304      71.240  47.406   5.185  1.00  0.00           N  
ATOM   2436  N   ALA A 305      68.218  49.416  11.339  1.00  0.00           N  
ATOM   2437  CA  ALA A 305      66.936  50.103  11.120  1.00  0.00           C  
ATOM   2438  C   ALA A 305      66.225  50.601  12.419  1.00  0.00           C  
ATOM   2439  O   ALA A 305      65.407  51.518  12.400  1.00  0.00           O  
ATOM   2440  CB  ALA A 305      66.048  49.210  10.342  1.00  0.00           C  
ATOM   2441  N   LEU A 306      66.491  49.968  13.569  1.00  0.00           N  
ATOM   2442  CA  LEU A 306      65.890  50.350  14.876  1.00  0.00           C  
ATOM   2443  C   LEU A 306      66.284  51.725  15.425  1.00  0.00           C  
ATOM   2444  O   LEU A 306      65.525  52.299  16.234  1.00  0.00           O  
ATOM   2445  CB  LEU A 306      66.257  49.294  15.926  1.00  0.00           C  
ATOM   2446  CG  LEU A 306      65.645  47.904  15.713  1.00  0.00           C  
ATOM   2447  CD1 LEU A 306      66.222  46.933  16.735  1.00  0.00           C  
ATOM   2448  CD2 LEU A 306      64.131  47.990  15.836  1.00  0.00           C  
ATOM   2449  N   MET A 307      67.274  52.437  14.809  1.00  0.00           N  
ATOM   2450  CA  MET A 307      67.734  53.808  15.021  1.00  0.00           C  
ATOM   2451  C   MET A 307      67.880  54.614  13.690  1.00  0.00           C  
ATOM   2452  O   MET A 307      68.564  55.667  13.668  1.00  0.00           O  
ATOM   2453  CB  MET A 307      69.059  53.780  15.780  1.00  0.00           C  
ATOM   2454  CG  MET A 307      70.202  53.116  15.027  1.00  0.00           C  
ATOM   2455  SD  MET A 307      71.703  52.979  16.019  1.00  0.00           S  
ATOM   2456  CE  MET A 307      72.199  54.696  16.120  1.00  0.00           C  
ATOM   2457  N   ASP A 308      67.205  54.192  12.622  1.00  0.00           N  
ATOM   2458  CA  ASP A 308      67.219  54.918  11.348  1.00  0.00           C  
ATOM   2459  C   ASP A 308      68.667  55.168  10.794  1.00  0.00           C  
ATOM   2460  O   ASP A 308      68.994  56.293  10.398  1.00  0.00           O  
ATOM   2461  CB  ASP A 308      66.492  56.254  11.518  1.00  0.00           C  
ATOM   2462  CG  ASP A 308      66.140  56.911  10.189  1.00  0.00           C  
ATOM   2463  OD1 ASP A 308      65.945  56.201   9.232  1.00  0.00           O  
ATOM   2464  OD2 ASP A 308      66.072  58.116  10.145  1.00  0.00           O1-
ATOM   2465  N   GLU A 309      69.481  54.150  10.755  1.00  0.00           N  
ATOM   2466  CA  GLU A 309      70.801  54.169  10.219  1.00  0.00           C  
ATOM   2467  C   GLU A 309      71.114  53.105   9.206  1.00  0.00           C  
ATOM   2468  O   GLU A 309      70.535  52.030   9.267  1.00  0.00           O  
ATOM   2469  CB  GLU A 309      71.802  54.065  11.371  1.00  0.00           C  
ATOM   2470  CG  GLU A 309      71.911  55.321  12.224  1.00  0.00           C  
ATOM   2471  CD  GLU A 309      72.444  56.502  11.461  1.00  0.00           C  
ATOM   2472  OE1 GLU A 309      73.087  56.297  10.459  1.00  0.00           O  
ATOM   2473  OE2 GLU A 309      72.210  57.610  11.881  1.00  0.00           O1-
ATOM   2474  N   GLU A 310      72.171  53.374   8.319  1.00  0.00           N  
ATOM   2475  CA  GLU A 310      72.724  52.405   7.295  1.00  0.00           C  
ATOM   2476  C   GLU A 310      73.957  51.676   7.845  1.00  0.00           C  
ATOM   2477  O   GLU A 310      74.295  50.505   7.582  1.00  0.00           O  
ATOM   2478  CB  GLU A 310      73.102  53.125   5.998  1.00  0.00           C  
ATOM   2479  CG  GLU A 310      71.922  53.730   5.250  1.00  0.00           C  
ATOM   2480  CD  GLU A 310      72.334  54.451   3.996  1.00  0.00           C  
ATOM   2481  OE1 GLU A 310      73.513  54.585   3.770  1.00  0.00           O  
ATOM   2482  OE2 GLU A 310      71.468  54.869   3.263  1.00  0.00           O1-
ATOM   2483  N   ASP A 311      74.678  52.404   8.716  1.00  0.00           N  
ATOM   2484  CA  ASP A 311      75.885  51.895   9.360  1.00  0.00           C  
ATOM   2485  C   ASP A 311      76.065  52.628  10.704  1.00  0.00           C  
ATOM   2486  O   ASP A 311      76.502  53.751  10.828  1.00  0.00           O  
ATOM   2487  CB  ASP A 311      77.114  52.097   8.468  1.00  0.00           C  
ATOM   2488  CG  ASP A 311      78.379  51.489   9.058  1.00  0.00           C  
ATOM   2489  OD1 ASP A 311      78.369  51.150  10.217  1.00  0.00           O  
ATOM   2490  OD2 ASP A 311      79.345  51.369   8.342  1.00  0.00           O1-
ATOM   2491  N   MET A 312      75.764  51.921  11.829  1.00  0.00           N  
ATOM   2492  CA  MET A 312      75.827  52.363  13.231  1.00  0.00           C  
ATOM   2493  C   MET A 312      77.215  52.949  13.631  1.00  0.00           C  
ATOM   2494  O   MET A 312      77.364  53.808  14.536  1.00  0.00           O  
ATOM   2495  CB  MET A 312      75.464  51.193  14.144  1.00  0.00           C  
ATOM   2496  CG  MET A 312      74.001  50.777  14.081  1.00  0.00           C  
ATOM   2497  SD  MET A 312      73.650  49.316  15.080  1.00  0.00           S  
ATOM   2498  CE  MET A 312      73.886  49.969  16.730  1.00  0.00           C  
ATOM   2499  N   ASP A 313      78.343  52.511  13.022  1.00  0.00           N  
ATOM   2500  CA  ASP A 313      79.646  53.023  13.359  1.00  0.00           C  
ATOM   2501  C   ASP A 313      79.917  54.492  12.984  1.00  0.00           C  
ATOM   2502  O   ASP A 313      80.872  55.102  13.393  1.00  0.00           O  
ATOM   2503  CB  ASP A 313      80.704  52.136  12.696  1.00  0.00           C  
ATOM   2504  CG  ASP A 313      80.822  50.765  13.349  1.00  0.00           C  
ATOM   2505  OD1 ASP A 313      80.321  50.602  14.437  1.00  0.00           O  
ATOM   2506  OD2 ASP A 313      81.412  49.895  12.755  1.00  0.00           O1-
ATOM   2507  N   ASP A 314      79.058  55.038  12.141  1.00  0.00           N  
ATOM   2508  CA  ASP A 314      79.115  56.431  11.762  1.00  0.00           C  
ATOM   2509  C   ASP A 314      78.478  57.351  12.825  1.00  0.00           C  
ATOM   2510  O   ASP A 314      78.533  58.588  12.704  1.00  0.00           O  
ATOM   2511  CB  ASP A 314      78.418  56.628  10.413  1.00  0.00           C  
ATOM   2512  CG  ASP A 314      79.195  56.024   9.251  1.00  0.00           C  
ATOM   2513  OD1 ASP A 314      80.386  55.866   9.376  1.00  0.00           O  
ATOM   2514  OD2 ASP A 314      78.589  55.727   8.249  1.00  0.00           O1-
ATOM   2515  N   VAL A 315      77.830  56.809  13.874  1.00  0.00           N  
ATOM   2516  CA  VAL A 315      77.255  57.581  14.905  1.00  0.00           C  
ATOM   2517  C   VAL A 315      78.169  57.702  16.162  1.00  0.00           C  
ATOM   2518  O   VAL A 315      78.608  56.676  16.734  1.00  0.00           O  
ATOM   2519  CB  VAL A 315      75.903  56.951  15.291  1.00  0.00           C  
ATOM   2520  CG1 VAL A 315      75.260  57.727  16.430  1.00  0.00           C  
ATOM   2521  CG2 VAL A 315      74.986  56.912  14.077  1.00  0.00           C  
ATOM   2522  N   VAL A 316      78.470  58.878  16.503  1.00  0.00           N  
ATOM   2523  CA  VAL A 316      79.393  59.274  17.676  1.00  0.00           C  
ATOM   2524  C   VAL A 316      78.520  59.923  18.685  1.00  0.00           C  
ATOM   2525  O   VAL A 316      77.809  60.878  18.318  1.00  0.00           O  
ATOM   2526  CB  VAL A 316      80.504  60.260  17.271  1.00  0.00           C  
ATOM   2527  CG1 VAL A 316      81.361  60.623  18.475  1.00  0.00           C  
ATOM   2528  CG2 VAL A 316      81.356  59.654  16.166  1.00  0.00           C  
ATOM   2529  N   ASP A 317      78.489  59.545  19.955  1.00  0.00           N  
ATOM   2530  CA  ASP A 317      77.651  60.160  21.059  1.00  0.00           C  
ATOM   2531  C   ASP A 317      78.201  61.561  21.545  1.00  0.00           C  
ATOM   2532  O   ASP A 317      79.161  61.691  22.250  1.00  0.00           O  
ATOM   2533  CB  ASP A 317      77.551  59.115  22.178  1.00  0.00           C  
ATOM   2534  CG  ASP A 317      76.626  59.474  23.290  1.00  0.00           C  
ATOM   2535  OD1 ASP A 317      76.160  60.666  23.455  1.00  0.00           O  
ATOM   2536  OD2 ASP A 317      76.042  58.533  23.879  1.00  0.00           O1-
ATOM   2537  N   ALA A 318      77.423  62.622  21.319  1.00  0.00           N  
ATOM   2538  CA  ALA A 318      77.823  63.980  21.607  1.00  0.00           C  
ATOM   2539  C   ALA A 318      78.042  64.210  23.143  1.00  0.00           C  
ATOM   2540  O   ALA A 318      78.847  64.986  23.612  1.00  0.00           O  
ATOM   2541  CB  ALA A 318      76.664  64.742  21.027  1.00  0.00           C  
ATOM   2542  N   ASP A 319      77.476  63.365  23.998  1.00  0.00           N  
ATOM   2543  CA  ASP A 319      77.610  63.347  25.496  1.00  0.00           C  
ATOM   2544  C   ASP A 319      78.849  62.650  25.913  1.00  0.00           C  
ATOM   2545  O   ASP A 319      79.296  62.868  27.096  1.00  0.00           O  
ATOM   2546  CB  ASP A 319      76.418  62.657  26.166  1.00  0.00           C  
ATOM   2547  CG  ASP A 319      75.137  63.476  26.088  1.00  0.00           C  
ATOM   2548  OD1 ASP A 319      75.208  64.670  26.260  1.00  0.00           O  
ATOM   2549  OD2 ASP A 319      74.101  62.900  25.857  1.00  0.00           O1-
ATOM   2550  N   GLU A 320      79.549  61.984  25.029  1.00  0.00           N  
ATOM   2551  CA  GLU A 320      80.889  61.334  25.236  1.00  0.00           C  
ATOM   2552  C   GLU A 320      81.946  62.156  24.521  1.00  0.00           C  
ATOM   2553  O   GLU A 320      83.016  62.301  25.026  1.00  0.00           O  
ATOM   2554  CB  GLU A 320      80.910  59.896  24.710  1.00  0.00           C  
ATOM   2555  CG  GLU A 320      79.984  58.942  25.451  1.00  0.00           C  
ATOM   2556  CD  GLU A 320      80.040  57.538  24.917  1.00  0.00           C  
ATOM   2557  OE1 GLU A 320      80.705  57.325  23.932  1.00  0.00           O  
ATOM   2558  OE2 GLU A 320      79.418  56.679  25.495  1.00  0.00           O1-
ATOM   2559  N   TYR A 321      81.607  62.689  23.320  1.00  0.00           N  
ATOM   2560  CA  TYR A 321      82.424  63.581  22.501  1.00  0.00           C  
ATOM   2561  C   TYR A 321      82.145  65.054  22.839  1.00  0.00           C  
ATOM   2562  O   TYR A 321      81.583  65.802  22.021  1.00  0.00           O  
ATOM   2563  CB  TYR A 321      82.174  63.315  21.015  1.00  0.00           C  
ATOM   2564  CG  TYR A 321      83.163  64.001  20.098  1.00  0.00           C  
ATOM   2565  CD1 TYR A 321      84.403  63.425  19.860  1.00  0.00           C  
ATOM   2566  CD2 TYR A 321      82.830  65.205  19.496  1.00  0.00           C  
ATOM   2567  CE1 TYR A 321      85.305  64.052  19.022  1.00  0.00           C  
ATOM   2568  CE2 TYR A 321      83.733  65.832  18.659  1.00  0.00           C  
ATOM   2569  CZ  TYR A 321      84.966  65.259  18.421  1.00  0.00           C  
ATOM   2570  OH  TYR A 321      85.865  65.882  17.588  1.00  0.00           O  
ATOM   2571  N   LEU A 322      82.505  65.496  24.065  1.00  0.00           N  
ATOM   2572  CA  LEU A 322      82.236  66.786  24.557  1.00  0.00           C  
ATOM   2573  C   LEU A 322      83.167  67.753  23.939  1.00  0.00           C  
ATOM   2574  O   LEU A 322      84.347  67.407  23.750  1.00  0.00           O  
ATOM   2575  CB  LEU A 322      82.370  66.819  26.084  1.00  0.00           C  
ATOM   2576  CG  LEU A 322      81.386  65.934  26.859  1.00  0.00           C  
ATOM   2577  CD1 LEU A 322      81.721  65.979  28.343  1.00  0.00           C  
ATOM   2578  CD2 LEU A 322      79.964  66.411  26.604  1.00  0.00           C  
ATOM   2579  N   ILE A 323      82.719  68.953  23.632  1.00  0.00           N  
ATOM   2580  CA  ILE A 323      83.538  70.059  22.994  1.00  0.00           C  
ATOM   2581  C   ILE A 323      84.286  70.741  24.137  1.00  0.00           C  
ATOM   2582  O   ILE A 323      83.660  71.220  25.135  1.00  0.00           O  
ATOM   2583  CB  ILE A 323      82.678  71.087  22.237  1.00  0.00           C  
ATOM   2584  CG1 ILE A 323      81.931  70.414  21.083  1.00  0.00           C  
ATOM   2585  CG2 ILE A 323      83.543  72.227  21.722  1.00  0.00           C  
ATOM   2586  CD1 ILE A 323      80.882  71.291  20.440  1.00  0.00           C  
ATOM   2587  N   PRO A 324      85.644  70.878  24.089  1.00  0.00           N  
ATOM   2588  CA  PRO A 324      86.460  71.586  25.162  1.00  0.00           C  
ATOM   2589  C   PRO A 324      86.174  73.045  25.433  1.00  0.00           C  
ATOM   2590  O   PRO A 324      85.654  73.794  24.578  1.00  0.00           O  
ATOM   2591  CB  PRO A 324      87.907  71.285  24.708  1.00  0.00           C  
ATOM   2592  CG  PRO A 324      87.884  70.052  23.756  1.00  0.00           C  
ATOM   2593  CD  PRO A 324      86.580  70.311  23.027  1.00  0.00           C  
ATOM   2594  N   GLN A 325      86.472  73.468  26.683  1.00  0.00           N  
ATOM   2595  CA  GLN A 325      86.328  74.819  27.241  1.00  0.00           C  
ATOM   2596  C   GLN A 325      87.167  75.908  26.505  1.00  0.00           C  
ATOM   2597  O   GLN A 325      88.397  75.829  26.435  1.00  0.00           O  
ATOM   2598  CB  GLN A 325      86.706  74.796  28.725  1.00  0.00           C  
ATOM   2599  CG  GLN A 325      86.704  76.162  29.390  1.00  0.00           C  
ATOM   2600  CD  GLN A 325      85.315  76.765  29.469  1.00  0.00           C  
ATOM   2601  NE2 GLN A 325      85.163  77.970  28.931  1.00  0.00           N  
ATOM   2602  OE1 GLN A 325      84.387  76.155  30.007  1.00  0.00           O  
ATOM   2603  N   GLN A 326      86.569  76.919  25.927  1.00  0.00           N  
ATOM   2604  CA  GLN A 326      87.323  78.042  25.262  1.00  0.00           C  
ATOM   2605  C   GLN A 326      88.054  78.984  26.260  1.00  0.00           C  
ATOM   2606  O   GLN A 326      87.455  79.359  27.258  1.00  0.00           O  
ATOM   2607  CB  GLN A 326      86.372  78.875  24.398  1.00  0.00           C  
ATOM   2608  CG  GLN A 326      87.050  79.997  23.629  1.00  0.00           C  
ATOM   2609  CD  GLN A 326      87.940  79.479  22.516  1.00  0.00           C  
ATOM   2610  NE2 GLN A 326      89.216  79.848  22.559  1.00  0.00           N  
ATOM   2611  OE1 GLN A 326      87.487  78.755  21.625  1.00  0.00           O  
ATOM   2612  N   GLY A 327      89.309  79.149  26.005  1.00  0.00           N  
ATOM   2613  CA  GLY A 327      90.234  80.009  26.787  1.00  0.00           C  
ATOM   2614  C   GLY A 327      90.799  81.157  25.873  1.00  0.00           C  
ATOM   2615  O   GLY A 327      90.512  81.268  24.672  1.00  0.00           O  
ATOM   2616  OXT GLY A 327      91.545  81.977  26.332  1.00  0.00           O1-
TER   
ATOM   2617  N   GLU C 328      74.374  56.111  37.032  1.00  0.00           N  
ATOM   2618  CA  GLU C 328      73.682  55.026  36.267  1.00  0.00           C  
ATOM   2619  C   GLU C 328      72.388  55.519  35.640  1.00  0.00           C  
ATOM   2620  O   GLU C 328      71.871  56.586  36.076  1.00  0.00           O  
ATOM   2621  CB  GLU C 328      73.377  53.830  37.172  1.00  0.00           C  
ATOM   2622  CG  GLU C 328      74.608  53.145  37.746  1.00  0.00           C  
ATOM   2623  CD  GLU C 328      75.439  52.460  36.696  1.00  0.00           C  
ATOM   2624  OE1 GLU C 328      74.876  51.959  35.754  1.00  0.00           O  
ATOM   2625  OE2 GLU C 328      76.640  52.439  36.839  1.00  0.00           O1-
ATOM   2626  N   LEU C 329      71.900  54.755  34.569  1.00  0.00           N  
ATOM   2627  CA  LEU C 329      70.634  55.150  33.947  1.00  0.00           C  
ATOM   2628  C   LEU C 329      69.354  54.672  34.592  1.00  0.00           C  
ATOM   2629  O   LEU C 329      68.393  55.451  34.573  1.00  0.00           O  
ATOM   2630  CB  LEU C 329      70.631  54.665  32.491  1.00  0.00           C  
ATOM   2631  CG  LEU C 329      71.674  55.315  31.572  1.00  0.00           C  
ATOM   2632  CD1 LEU C 329      71.614  54.666  30.196  1.00  0.00           C  
ATOM   2633  CD2 LEU C 329      71.410  56.811  31.483  1.00  0.00           C  
ATOM   2634  N   VAL C 330      69.513  53.560  35.287  1.00  0.00           N  
ATOM   2635  CA  VAL C 330      68.421  52.912  36.006  1.00  0.00           C  
ATOM   2636  C   VAL C 330      68.639  52.702  37.514  1.00  0.00           C  
ATOM   2637  O   VAL C 330      69.649  52.151  37.910  1.00  0.00           O  
ATOM   2638  CB  VAL C 330      68.146  51.541  35.358  1.00  0.00           C  
ATOM   2639  CG1 VAL C 330      67.052  50.804  36.116  1.00  0.00           C  
ATOM   2640  CG2 VAL C 330      67.762  51.726  33.899  1.00  0.00           C  
ATOM   2641  N   GLU C 331      67.710  53.127  38.283  1.00  0.00           N  
ATOM   2642  CA  GLU C 331      67.769  53.001  39.719  1.00  0.00           C  
ATOM   2643  C   GLU C 331      67.777  51.523  40.171  1.00  0.00           C  
ATOM   2644  O   GLU C 331      66.907  50.785  39.671  1.00  0.00           O  
ATOM   2645  CB  GLU C 331      66.586  53.741  40.348  1.00  0.00           C  
ATOM   2646  CG  GLU C 331      66.588  53.750  41.870  1.00  0.00           C  
ATOM   2647  CD  GLU C 331      67.724  54.548  42.448  1.00  0.00           C  
ATOM   2648  OE1 GLU C 331      68.039  54.350  43.597  1.00  0.00           O  
ATOM   2649  OE2 GLU C 331      68.277  55.356  41.740  1.00  0.00           O1-
ATOM   2650  N   PRO C 332      68.729  51.021  40.957  1.00  0.00           N  
ATOM   2651  CA  PRO C 332      68.732  49.600  41.356  1.00  0.00           C  
ATOM   2652  C   PRO C 332      67.442  49.223  42.013  1.00  0.00           C  
ATOM   2653  O   PRO C 332      66.832  49.972  42.763  1.00  0.00           O  
ATOM   2654  CB  PRO C 332      69.903  49.503  42.339  1.00  0.00           C  
ATOM   2655  CG  PRO C 332      70.806  50.621  41.945  1.00  0.00           C  
ATOM   2656  CD  PRO C 332      69.872  51.738  41.559  1.00  0.00           C  
ATOM   2657  N   LEU C 333      67.009  47.997  41.759  1.00  0.00           N  
ATOM   2658  CA  LEU C 333      65.802  47.437  42.235  1.00  0.00           C  
ATOM   2659  C   LEU C 333      65.934  46.860  43.662  1.00  0.00           C  
ATOM   2660  O   LEU C 333      66.750  45.953  43.917  1.00  0.00           O  
ATOM   2661  CB  LEU C 333      65.347  46.345  41.258  1.00  0.00           C  
ATOM   2662  CG  LEU C 333      65.068  46.810  39.823  1.00  0.00           C  
ATOM   2663  CD1 LEU C 333      64.733  45.606  38.954  1.00  0.00           C  
ATOM   2664  CD2 LEU C 333      63.928  47.817  39.827  1.00  0.00           C  
ATOM   2665  N   THR C 334      65.169  47.387  44.576  1.00  0.00           N  
ATOM   2666  CA  THR C 334      65.136  46.934  46.001  1.00  0.00           C  
ATOM   2667  C   THR C 334      63.682  46.824  46.466  1.00  0.00           C  
ATOM   2668  O   THR C 334      63.165  47.744  47.139  1.00  0.00           O  
ATOM   2669  CB  THR C 334      65.905  47.893  46.929  1.00  0.00           C  
ATOM   2670  CG2 THR C 334      67.380  47.922  46.562  1.00  0.00           C  
ATOM   2671  OG1 THR C 334      65.360  49.214  46.814  1.00  0.00           O  
ATOM   2672  N   PRO C 335      63.003  45.793  45.995  1.00  0.00           N  
ATOM   2673  CA  PRO C 335      61.581  45.616  46.326  1.00  0.00           C  
ATOM   2674  C   PRO C 335      61.222  45.715  47.820  1.00  0.00           C  
ATOM   2675  O   PRO C 335      61.928  45.205  48.665  1.00  0.00           O  
ATOM   2676  CB  PRO C 335      61.313  44.205  45.794  1.00  0.00           C  
ATOM   2677  CG  PRO C 335      62.266  44.054  44.659  1.00  0.00           C  
ATOM   2678  CD  PRO C 335      63.527  44.722  45.137  1.00  0.00           C  
ATOM   2679  N   SER C 336      60.169  46.432  48.113  1.00  0.00           N  
ATOM   2680  CA  SER C 336      59.662  46.636  49.486  1.00  0.00           C  
ATOM   2681  C   SER C 336      58.999  45.436  50.063  1.00  0.00           C  
ATOM   2682  O   SER C 336      59.006  45.270  51.300  1.00  0.00           O  
ATOM   2683  CB  SER C 336      58.677  47.788  49.516  1.00  0.00           C  
ATOM   2684  OG  SER C 336      57.497  47.457  48.838  1.00  0.00           O  
ATOM   2685  N   GLY C 337      58.533  44.462  49.222  1.00  0.00           N  
ATOM   2686  CA  GLY C 337      57.834  43.199  49.572  1.00  0.00           C  
ATOM   2687  C   GLY C 337      56.336  43.396  49.667  1.00  0.00           C  
ATOM   2688  O   GLY C 337      55.670  42.395  49.767  1.00  0.00           O  
ATOM   2689  N   GLU C 338      55.707  44.577  49.557  1.00  0.00           N  
ATOM   2690  CA  GLU C 338      54.272  44.868  49.661  1.00  0.00           C  
ATOM   2691  C   GLU C 338      53.630  44.844  48.262  1.00  0.00           C  
ATOM   2692  O   GLU C 338      54.301  45.092  47.251  1.00  0.00           O  
ATOM   2693  CB  GLU C 338      54.043  46.227  50.326  1.00  0.00           C  
ATOM   2694  CG  GLU C 338      54.533  46.314  51.765  1.00  0.00           C  
ATOM   2695  CD  GLU C 338      53.751  45.438  52.703  1.00  0.00           C  
ATOM   2696  OE1 GLU C 338      52.649  45.076  52.368  1.00  0.00           O  
ATOM   2697  OE2 GLU C 338      54.257  45.129  53.756  1.00  0.00           O1-
ATOM   2698  N   ALA C 339      52.340  44.522  48.184  1.00  0.00           N  
ATOM   2699  CA  ALA C 339      51.505  44.518  46.951  1.00  0.00           C  
ATOM   2700  C   ALA C 339      51.138  46.012  46.555  1.00  0.00           C  
ATOM   2701  O   ALA C 339      51.120  46.767  47.497  1.00  0.00           O  
ATOM   2702  CB  ALA C 339      50.298  43.551  47.063  1.00  0.00           C  
ATOM   2703  N   PRO C 340      50.718  46.253  45.250  1.00  0.00           N  
ATOM   2704  CA  PRO C 340      50.263  47.602  44.846  1.00  0.00           C  
ATOM   2705  C   PRO C 340      48.925  48.039  45.456  1.00  0.00           C  
ATOM   2706  O   PRO C 340      48.081  47.194  45.746  1.00  0.00           O  
ATOM   2707  CB  PRO C 340      50.145  47.465  43.325  1.00  0.00           C  
ATOM   2708  CG  PRO C 340      49.933  46.004  43.106  1.00  0.00           C  
ATOM   2709  CD  PRO C 340      50.817  45.341  44.128  1.00  0.00           C  
ATOM   2710  N   ASN C 341      48.867  49.313  45.617  1.00  0.00           N  
ATOM   2711  CA  ASN C 341      47.704  49.984  46.257  1.00  0.00           C  
ATOM   2712  C   ASN C 341      46.514  49.975  45.306  1.00  0.00           C  
ATOM   2713  O   ASN C 341      46.424  50.706  44.312  1.00  0.00           O  
ATOM   2714  CB  ASN C 341      48.043  51.404  46.672  1.00  0.00           C  
ATOM   2715  CG  ASN C 341      46.966  52.032  47.512  1.00  0.00           C  
ATOM   2716  ND2 ASN C 341      47.325  53.048  48.257  1.00  0.00           N  
ATOM   2717  OD1 ASN C 341      45.809  51.599  47.486  1.00  0.00           O  
ATOM   2718  N   GLN C 342      45.496  49.219  45.802  1.00  0.00           N  
ATOM   2719  CA  GLN C 342      44.240  48.955  45.215  1.00  0.00           C  
ATOM   2720  C   GLN C 342      43.226  50.111  44.983  1.00  0.00           C  
ATOM   2721  O   GLN C 342      42.299  50.071  44.117  1.00  0.00           O  
ATOM   2722  CB  GLN C 342      43.580  47.873  46.074  1.00  0.00           C  
ATOM   2723  CG  GLN C 342      44.264  46.519  46.003  1.00  0.00           C  
ATOM   2724  CD  GLN C 342      43.649  45.510  46.955  1.00  0.00           C  
ATOM   2725  NE2 GLN C 342      43.260  44.357  46.421  1.00  0.00           N  
ATOM   2726  OE1 GLN C 342      43.525  45.764  48.156  1.00  0.00           O  
ATOM   2727  N   ALA C 343      43.510  51.240  45.674  1.00  0.00           N  
ATOM   2728  CA  ALA C 343      42.785  52.459  45.627  1.00  0.00           C  
ATOM   2729  C   ALA C 343      43.054  53.274  44.392  1.00  0.00           C  
ATOM   2730  O   ALA C 343      44.146  53.336  43.836  1.00  0.00           O  
ATOM   2731  CB  ALA C 343      42.789  53.318  46.921  1.00  0.00           C  
ATOM   2732  N   LEU C 344      42.054  54.004  43.914  1.00  0.00           N  
ATOM   2733  CA  LEU C 344      42.097  54.905  42.775  1.00  0.00           C  
ATOM   2734  C   LEU C 344      41.636  56.208  43.298  1.00  0.00           C  
ATOM   2735  O   LEU C 344      40.772  56.252  44.133  1.00  0.00           O  
ATOM   2736  CB  LEU C 344      41.201  54.436  41.623  1.00  0.00           C  
ATOM   2737  CG  LEU C 344      41.494  53.031  41.081  1.00  0.00           C  
ATOM   2738  CD1 LEU C 344      40.436  52.650  40.055  1.00  0.00           C  
ATOM   2739  CD2 LEU C 344      42.886  53.005  40.466  1.00  0.00           C  
ATOM   2740  N   LEU C 345      41.975  57.343  42.718  1.00  0.00           N  
ATOM   2741  CA  LEU C 345      41.485  58.694  43.206  1.00  0.00           C  
ATOM   2742  C   LEU C 345      40.673  59.509  42.244  1.00  0.00           C  
ATOM   2743  O   LEU C 345      41.105  59.936  41.130  1.00  0.00           O  
ATOM   2744  CB  LEU C 345      42.676  59.562  43.629  1.00  0.00           C  
ATOM   2745  CG  LEU C 345      42.334  60.992  44.069  1.00  0.00           C  
ATOM   2746  CD1 LEU C 345      41.487  60.946  45.333  1.00  0.00           C  
ATOM   2747  CD2 LEU C 345      43.620  61.772  44.300  1.00  0.00           C  
ATOM   2748  N   ARG C 346      39.337  59.881  42.608  1.00  0.00           N  
ATOM   2749  CA  ARG C 346      38.517  60.704  41.693  1.00  0.00           C  
ATOM   2750  C   ARG C 346      38.574  62.249  41.952  1.00  0.00           C  
ATOM   2751  O   ARG C 346      38.398  62.737  43.063  1.00  0.00           O  
ATOM   2752  CB  ARG C 346      37.068  60.248  41.778  1.00  0.00           C  
ATOM   2753  CG  ARG C 346      36.115  60.968  40.837  1.00  0.00           C  
ATOM   2754  CD  ARG C 346      34.733  60.435  40.942  1.00  0.00           C  
ATOM   2755  NE  ARG C 346      34.660  59.035  40.555  1.00  0.00           N  
ATOM   2756  CZ  ARG C 346      34.497  58.010  41.415  1.00  0.00           C  
ATOM   2757  NH1 ARG C 346      34.391  58.245  42.704  1.00  0.00           N1+
ATOM   2758  NH2 ARG C 346      34.443  56.770  40.962  1.00  0.00           N  
ATOM   2759  N   ILE C 347      38.747  63.042  40.867  1.00  0.00           N  
ATOM   2760  CA  ILE C 347      38.674  64.538  41.029  1.00  0.00           C  
ATOM   2761  C   ILE C 347      37.270  65.150  40.693  1.00  0.00           C  
ATOM   2762  O   ILE C 347      36.682  64.702  39.715  1.00  0.00           O  
ATOM   2763  CB  ILE C 347      39.733  65.221  40.145  1.00  0.00           C  
ATOM   2764  CG1 ILE C 347      41.124  64.654  40.443  1.00  0.00           C  
ATOM   2765  CG2 ILE C 347      39.712  66.727  40.357  1.00  0.00           C  
ATOM   2766  CD1 ILE C 347      41.554  64.818  41.883  1.00  0.00           C  
ATOM   2767  N   LEU C 348      36.684  65.815  41.667  1.00  0.00           N  
ATOM   2768  CA  LEU C 348      35.322  66.452  41.582  1.00  0.00           C  
ATOM   2769  C   LEU C 348      35.395  68.011  41.615  1.00  0.00           C  
ATOM   2770  O   LEU C 348      35.949  68.578  42.532  1.00  0.00           O  
ATOM   2771  CB  LEU C 348      34.438  65.964  42.737  1.00  0.00           C  
ATOM   2772  CG  LEU C 348      34.207  64.449  42.804  1.00  0.00           C  
ATOM   2773  CD1 LEU C 348      33.357  64.117  44.021  1.00  0.00           C  
ATOM   2774  CD2 LEU C 348      33.535  63.981  41.522  1.00  0.00           C  
ATOM   2775  N   LYS C 349      34.942  68.635  40.508  1.00  0.00           N  
ATOM   2776  CA  LYS C 349      34.975  70.079  40.410  1.00  0.00           C  
ATOM   2777  C   LYS C 349      33.757  70.680  41.072  1.00  0.00           C  
ATOM   2778  O   LYS C 349      32.751  70.023  41.275  1.00  0.00           O  
ATOM   2779  CB  LYS C 349      35.058  70.520  38.949  1.00  0.00           C  
ATOM   2780  CG  LYS C 349      33.906  70.036  38.079  1.00  0.00           C  
ATOM   2781  CD  LYS C 349      34.185  70.283  36.604  1.00  0.00           C  
ATOM   2782  CE  LYS C 349      33.388  69.333  35.722  1.00  0.00           C  
ATOM   2783  NZ  LYS C 349      33.790  67.915  35.926  1.00  0.00           N1+
ATOM   2784  N   GLU C 350      33.825  71.928  41.495  1.00  0.00           N  
ATOM   2785  CA  GLU C 350      32.806  72.586  42.320  1.00  0.00           C  
ATOM   2786  C   GLU C 350      31.319  72.548  41.737  1.00  0.00           C  
ATOM   2787  O   GLU C 350      30.316  72.591  42.518  1.00  0.00           O  
ATOM   2788  CB  GLU C 350      33.238  74.037  42.544  1.00  0.00           C  
ATOM   2789  CG  GLU C 350      33.156  74.915  41.303  1.00  0.00           C  
ATOM   2790  CD  GLU C 350      33.570  76.337  41.564  1.00  0.00           C  
ATOM   2791  OE1 GLU C 350      33.845  76.657  42.695  1.00  0.00           O  
ATOM   2792  OE2 GLU C 350      33.611  77.103  40.631  1.00  0.00           O1-
ATOM   2793  N   THR C 351      31.146  72.284  40.424  1.00  0.00           N  
ATOM   2794  CA  THR C 351      29.833  72.159  39.801  1.00  0.00           C  
ATOM   2795  C   THR C 351      29.173  70.711  39.853  1.00  0.00           C  
ATOM   2796  O   THR C 351      27.980  70.630  39.543  1.00  0.00           O  
ATOM   2797  CB  THR C 351      29.939  72.625  38.337  1.00  0.00           C  
ATOM   2798  CG2 THR C 351      30.459  74.053  38.268  1.00  0.00           C  
ATOM   2799  OG1 THR C 351      30.828  71.760  37.620  1.00  0.00           O  
ATOM   2800  N   GLU C 352      29.829  69.645  40.363  1.00  0.00           N  
ATOM   2801  CA  GLU C 352      29.354  68.226  40.440  1.00  0.00           C  
ATOM   2802  C   GLU C 352      28.600  67.892  41.737  1.00  0.00           C  
ATOM   2803  O   GLU C 352      27.974  66.881  41.872  1.00  0.00           O  
ATOM   2804  CB  GLU C 352      30.539  67.268  40.299  1.00  0.00           C  
ATOM   2805  CG  GLU C 352      31.239  67.329  38.949  1.00  0.00           C  
ATOM   2806  CD  GLU C 352      32.347  66.320  38.818  1.00  0.00           C  
ATOM   2807  OE1 GLU C 352      32.072  65.148  38.913  1.00  0.00           O  
ATOM   2808  OE2 GLU C 352      33.469  66.724  38.626  1.00  0.00           O1-
ATOM   2809  N   PHE C 353      28.676  68.798  42.690  1.00  0.00           N  
ATOM   2810  CA  PHE C 353      28.122  68.711  44.038  1.00  0.00           C  
ATOM   2811  C   PHE C 353      27.733  70.117  44.473  1.00  0.00           C  
ATOM   2812  O   PHE C 353      28.011  71.198  43.898  1.00  0.00           O  
ATOM   2813  CB  PHE C 353      29.129  68.107  45.018  1.00  0.00           C  
ATOM   2814  CG  PHE C 353      30.377  68.926  45.186  1.00  0.00           C  
ATOM   2815  CD1 PHE C 353      30.472  69.871  46.198  1.00  0.00           C  
ATOM   2816  CD2 PHE C 353      31.458  68.754  44.335  1.00  0.00           C  
ATOM   2817  CE1 PHE C 353      31.620  70.625  46.354  1.00  0.00           C  
ATOM   2818  CE2 PHE C 353      32.606  69.505  44.490  1.00  0.00           C  
ATOM   2819  CZ  PHE C 353      32.687  70.442  45.500  1.00  0.00           C  
ATOM   2820  N   LYS C 354      26.903  70.080  45.518  1.00  0.00           N  
ATOM   2821  CA  LYS C 354      26.376  71.252  46.162  1.00  0.00           C  
ATOM   2822  C   LYS C 354      26.415  71.163  47.718  1.00  0.00           C  
ATOM   2823  O   LYS C 354      25.749  70.261  48.225  1.00  0.00           O  
ATOM   2824  CB  LYS C 354      24.946  71.490  45.673  1.00  0.00           C  
ATOM   2825  CG  LYS C 354      24.264  72.701  46.294  1.00  0.00           C  
ATOM   2826  CD  LYS C 354      22.888  72.933  45.686  1.00  0.00           C  
ATOM   2827  CE  LYS C 354      22.137  74.037  46.416  1.00  0.00           C  
ATOM   2828  NZ  LYS C 354      20.802  74.295  45.812  1.00  0.00           N1+
ATOM   2829  N   LYS C 355      26.891  72.289  48.374  1.00  0.00           N  
ATOM   2830  CA  LYS C 355      26.908  72.567  49.855  1.00  0.00           C  
ATOM   2831  C   LYS C 355      25.598  73.278  50.309  1.00  0.00           C  
ATOM   2832  O   LYS C 355      25.522  74.464  50.091  1.00  0.00           O  
ATOM   2833  CB  LYS C 355      28.121  73.419  50.233  1.00  0.00           C  
ATOM   2834  CG  LYS C 355      29.463  72.744  49.992  1.00  0.00           C  
ATOM   2835  CD  LYS C 355      30.614  73.608  50.488  1.00  0.00           C  
ATOM   2836  CE  LYS C 355      30.741  74.884  49.669  1.00  0.00           C  
ATOM   2837  NZ  LYS C 355      32.080  75.513  49.826  1.00  0.00           N1+
ATOM   2838  N   ILE C 356      24.561  72.540  50.793  1.00  0.00           N  
ATOM   2839  CA  ILE C 356      23.201  73.013  51.136  1.00  0.00           C  
ATOM   2840  C   ILE C 356      23.089  73.587  52.587  1.00  0.00           C  
ATOM   2841  O   ILE C 356      22.286  74.524  52.765  1.00  0.00           O  
ATOM   2842  CB  ILE C 356      22.187  71.867  50.965  1.00  0.00           C  
ATOM   2843  CG1 ILE C 356      22.063  71.479  49.489  1.00  0.00           C  
ATOM   2844  CG2 ILE C 356      20.831  72.269  51.528  1.00  0.00           C  
ATOM   2845  CD1 ILE C 356      21.298  70.196  49.257  1.00  0.00           C  
ATOM   2846  N   LYS C 357      23.707  73.063  53.642  1.00  0.00           N  
ATOM   2847  CA  LYS C 357      23.702  73.628  54.990  1.00  0.00           C  
ATOM   2848  C   LYS C 357      24.868  73.064  55.802  1.00  0.00           C  
ATOM   2849  O   LYS C 357      25.409  72.015  55.399  1.00  0.00           O  
ATOM   2850  CB  LYS C 357      22.374  73.342  55.693  1.00  0.00           C  
ATOM   2851  CG  LYS C 357      22.116  71.866  55.971  1.00  0.00           C  
ATOM   2852  CD  LYS C 357      20.718  71.646  56.528  1.00  0.00           C  
ATOM   2853  CE  LYS C 357      20.575  72.244  57.921  1.00  0.00           C  
ATOM   2854  NZ  LYS C 357      19.231  71.979  58.505  1.00  0.00           N1+
ATOM   2855  N   VAL C 358      25.130  73.734  56.973  1.00  0.00           N  
ATOM   2856  CA  VAL C 358      26.273  73.330  57.868  1.00  0.00           C  
ATOM   2857  C   VAL C 358      26.109  71.994  58.570  1.00  0.00           C  
ATOM   2858  O   VAL C 358      25.002  71.696  59.150  1.00  0.00           O  
ATOM   2859  CB  VAL C 358      26.492  74.398  58.957  1.00  0.00           C  
ATOM   2860  CG1 VAL C 358      27.568  73.949  59.933  1.00  0.00           C  
ATOM   2861  CG2 VAL C 358      26.867  75.724  58.312  1.00  0.00           C  
ATOM   2862  N   LEU C 359      27.015  71.097  58.421  1.00  0.00           N  
ATOM   2863  CA  LEU C 359      26.951  69.773  59.075  1.00  0.00           C  
ATOM   2864  C   LEU C 359      27.550  69.893  60.482  1.00  0.00           C  
ATOM   2865  O   LEU C 359      26.825  69.624  61.426  1.00  0.00           O  
ATOM   2866  CB  LEU C 359      27.714  68.720  58.262  1.00  0.00           C  
ATOM   2867  CG  LEU C 359      27.722  67.303  58.851  1.00  0.00           C  
ATOM   2868  CD1 LEU C 359      26.293  66.786  58.950  1.00  0.00           C  
ATOM   2869  CD2 LEU C 359      28.573  66.394  57.976  1.00  0.00           C  
ATOM   2870  N   GLY C 360      28.731  70.480  60.629  1.00  0.00           N  
ATOM   2871  CA  GLY C 360      29.329  70.647  61.961  1.00  0.00           C  
ATOM   2872  C   GLY C 360      30.726  71.321  61.973  1.00  0.00           C  
ATOM   2873  O   GLY C 360      31.225  71.813  60.951  1.00  0.00           O  
ATOM   2874  N   SER C 361      31.288  71.417  63.193  1.00  0.00           N  
ATOM   2875  CA  SER C 361      32.582  72.027  63.452  1.00  0.00           C  
ATOM   2876  C   SER C 361      33.784  71.093  63.192  1.00  0.00           C  
ATOM   2877  O   SER C 361      34.915  71.627  62.964  1.00  0.00           O  
ATOM   2878  CB  SER C 361      32.618  72.510  64.888  1.00  0.00           C  
ATOM   2879  OG  SER C 361      32.603  71.432  65.782  1.00  0.00           O  
ATOM   2880  N   GLY C 362      33.572  69.771  63.219  1.00  0.00           N  
ATOM   2881  CA  GLY C 362      34.611  68.760  62.960  1.00  0.00           C  
ATOM   2882  C   GLY C 362      35.792  68.792  63.888  1.00  0.00           C  
ATOM   2883  O   GLY C 362      35.706  69.373  65.027  1.00  0.00           O  
ATOM   2884  N   ALA C 363      36.923  68.204  63.508  1.00  0.00           N  
ATOM   2885  CA  ALA C 363      38.220  68.236  64.210  1.00  0.00           C  
ATOM   2886  C   ALA C 363      39.153  69.484  63.979  1.00  0.00           C  
ATOM   2887  O   ALA C 363      39.679  70.074  64.962  1.00  0.00           O  
ATOM   2888  CB  ALA C 363      38.867  66.897  63.781  1.00  0.00           C  
ATOM   2889  N   PHE C 364      39.381  69.858  62.730  1.00  0.00           N  
ATOM   2890  CA  PHE C 364      40.221  71.101  62.384  1.00  0.00           C  
ATOM   2891  C   PHE C 364      39.565  72.037  61.394  1.00  0.00           C  
ATOM   2892  O   PHE C 364      40.300  72.803  60.751  1.00  0.00           O  
ATOM   2893  CB  PHE C 364      41.580  70.702  61.805  1.00  0.00           C  
ATOM   2894  CG  PHE C 364      42.427  69.896  62.748  1.00  0.00           C  
ATOM   2895  CD1 PHE C 364      42.530  68.520  62.607  1.00  0.00           C  
ATOM   2896  CD2 PHE C 364      43.121  70.511  63.779  1.00  0.00           C  
ATOM   2897  CE1 PHE C 364      43.309  67.777  63.474  1.00  0.00           C  
ATOM   2898  CE2 PHE C 364      43.902  69.771  64.646  1.00  0.00           C  
ATOM   2899  CZ  PHE C 364      43.995  68.403  64.493  1.00  0.00           C  
ATOM   2900  N   GLY C 365      38.235  72.046  61.264  1.00  0.00           N  
ATOM   2901  CA  GLY C 365      37.527  72.960  60.322  1.00  0.00           C  
ATOM   2902  C   GLY C 365      36.108  72.616  59.949  1.00  0.00           C  
ATOM   2903  O   GLY C 365      35.659  71.423  60.000  1.00  0.00           O  
ATOM   2904  N   THR C 366      35.342  73.659  59.743  1.00  0.00           N  
ATOM   2905  CA  THR C 366      33.856  73.659  59.467  1.00  0.00           C  
ATOM   2906  C   THR C 366      33.554  72.713  58.250  1.00  0.00           C  
ATOM   2907  O   THR C 366      34.171  72.769  57.161  1.00  0.00           O  
ATOM   2908  CB  THR C 366      33.329  75.078  59.176  1.00  0.00           C  
ATOM   2909  CG2 THR C 366      31.831  75.047  58.917  1.00  0.00           C  
ATOM   2910  OG1 THR C 366      33.600  75.930  60.296  1.00  0.00           O  
ATOM   2911  N   VAL C 367      32.565  71.779  58.433  1.00  0.00           N  
ATOM   2912  CA  VAL C 367      32.104  70.928  57.375  1.00  0.00           C  
ATOM   2913  C   VAL C 367      30.596  71.148  57.058  1.00  0.00           C  
ATOM   2914  O   VAL C 367      29.742  71.189  57.855  1.00  0.00           O  
ATOM   2915  CB  VAL C 367      32.350  69.458  57.765  1.00  0.00           C  
ATOM   2916  CG1 VAL C 367      31.798  68.524  56.698  1.00  0.00           C  
ATOM   2917  CG2 VAL C 367      33.836  69.220  57.975  1.00  0.00           C  
ATOM   2918  N   TYR C 368      30.247  71.215  55.757  1.00  0.00           N  
ATOM   2919  CA  TYR C 368      28.942  71.447  55.163  1.00  0.00           C  
ATOM   2920  C   TYR C 368      28.275  70.155  54.669  1.00  0.00           C  
ATOM   2921  O   TYR C 368      28.925  69.348  53.975  1.00  0.00           O  
ATOM   2922  CB  TYR C 368      29.070  72.449  54.013  1.00  0.00           C  
ATOM   2923  CG  TYR C 368      29.333  73.868  54.466  1.00  0.00           C  
ATOM   2924  CD1 TYR C 368      30.630  74.281  54.733  1.00  0.00           C  
ATOM   2925  CD2 TYR C 368      28.279  74.756  54.614  1.00  0.00           C  
ATOM   2926  CE1 TYR C 368      30.872  75.577  55.147  1.00  0.00           C  
ATOM   2927  CE2 TYR C 368      28.519  76.052  55.027  1.00  0.00           C  
ATOM   2928  CZ  TYR C 368      29.809  76.463  55.293  1.00  0.00           C  
ATOM   2929  OH  TYR C 368      30.049  77.754  55.705  1.00  0.00           O  
ATOM   2930  N   LYS C 369      26.955  70.046  54.874  1.00  0.00           N  
ATOM   2931  CA  LYS C 369      26.053  68.979  54.490  1.00  0.00           C  
ATOM   2932  C   LYS C 369      25.636  69.256  53.100  1.00  0.00           C  
ATOM   2933  O   LYS C 369      25.029  70.284  52.719  1.00  0.00           O  
ATOM   2934  CB  LYS C 369      24.837  68.889  55.414  1.00  0.00           C  
ATOM   2935  CG  LYS C 369      23.979  67.647  55.206  1.00  0.00           C  
ATOM   2936  CD  LYS C 369      22.728  67.689  56.070  1.00  0.00           C  
ATOM   2937  CE  LYS C 369      23.056  67.427  57.533  1.00  0.00           C  
ATOM   2938  NZ  LYS C 369      21.828  67.299  58.364  1.00  0.00           N1+
ATOM   2939  N   GLY C 370      25.828  68.348  52.110  1.00  0.00           N  
ATOM   2940  CA  GLY C 370      25.398  68.501  50.769  1.00  0.00           C  
ATOM   2941  C   GLY C 370      24.919  67.258  50.036  1.00  0.00           C  
ATOM   2942  O   GLY C 370      24.374  66.291  50.606  1.00  0.00           O  
ATOM   2943  N   LEU C 371      24.961  67.291  48.694  1.00  0.00           N  
ATOM   2944  CA  LEU C 371      24.549  66.315  47.746  1.00  0.00           C  
ATOM   2945  C   LEU C 371      25.496  66.351  46.553  1.00  0.00           C  
ATOM   2946  O   LEU C 371      25.905  67.416  46.079  1.00  0.00           O  
ATOM   2947  CB  LEU C 371      23.177  66.714  47.305  1.00  0.00           C  
ATOM   2948  CG  LEU C 371      22.377  65.878  46.354  1.00  0.00           C  
ATOM   2949  CD1 LEU C 371      21.939  64.534  46.904  1.00  0.00           C  
ATOM   2950  CD2 LEU C 371      21.088  66.610  46.031  1.00  0.00           C  
ATOM   2951  N   TRP C 372      25.904  65.142  46.123  1.00  0.00           N  
ATOM   2952  CA  TRP C 372      26.710  64.911  44.910  1.00  0.00           C  
ATOM   2953  C   TRP C 372      25.817  64.353  43.743  1.00  0.00           C  
ATOM   2954  O   TRP C 372      25.132  63.314  43.847  1.00  0.00           O  
ATOM   2955  CB  TRP C 372      27.851  63.938  45.215  1.00  0.00           C  
ATOM   2956  CG  TRP C 372      28.703  63.622  44.023  1.00  0.00           C  
ATOM   2957  CD1 TRP C 372      29.364  64.515  43.234  1.00  0.00           C  
ATOM   2958  CD2 TRP C 372      28.991  62.312  43.476  1.00  0.00           C  
ATOM   2959  CE2 TRP C 372      29.824  62.507  42.372  1.00  0.00           C  
ATOM   2960  CE3 TRP C 372      28.616  61.011  43.831  1.00  0.00           C  
ATOM   2961  NE1 TRP C 372      30.040  63.855  42.238  1.00  0.00           N  
ATOM   2962  CZ2 TRP C 372      30.292  61.447  41.610  1.00  0.00           C  
ATOM   2963  CZ3 TRP C 372      29.086  59.948  43.069  1.00  0.00           C  
ATOM   2964  CH2 TRP C 372      29.903  60.162  41.987  1.00  0.00           C  
ATOM   2965  N   ILE C 373      25.921  64.943  42.579  1.00  0.00           N  
ATOM   2966  CA  ILE C 373      25.110  64.558  41.410  1.00  0.00           C  
ATOM   2967  C   ILE C 373      26.062  63.943  40.372  1.00  0.00           C  
ATOM   2968  O   ILE C 373      26.786  64.670  39.700  1.00  0.00           O  
ATOM   2969  CB  ILE C 373      24.361  65.760  40.804  1.00  0.00           C  
ATOM   2970  CG1 ILE C 373      23.462  66.414  41.857  1.00  0.00           C  
ATOM   2971  CG2 ILE C 373      23.545  65.325  39.597  1.00  0.00           C  
ATOM   2972  CD1 ILE C 373      22.838  67.714  41.403  1.00  0.00           C  
ATOM   2973  N   PRO C 374      26.101  62.619  40.192  1.00  0.00           N  
ATOM   2974  CA  PRO C 374      26.920  61.921  39.216  1.00  0.00           C  
ATOM   2975  C   PRO C 374      26.359  62.046  37.801  1.00  0.00           C  
ATOM   2976  O   PRO C 374      25.309  62.571  37.495  1.00  0.00           O  
ATOM   2977  CB  PRO C 374      26.876  60.474  39.714  1.00  0.00           C  
ATOM   2978  CG  PRO C 374      25.537  60.348  40.356  1.00  0.00           C  
ATOM   2979  CD  PRO C 374      25.318  61.677  41.029  1.00  0.00           C  
ATOM   2980  N   GLU C 375      27.223  61.674  36.847  1.00  0.00           N  
ATOM   2981  CA  GLU C 375      26.859  61.676  35.402  1.00  0.00           C  
ATOM   2982  C   GLU C 375      26.219  60.350  34.989  1.00  0.00           C  
ATOM   2983  O   GLU C 375      26.564  59.278  35.535  1.00  0.00           O  
ATOM   2984  CB  GLU C 375      28.089  61.940  34.531  1.00  0.00           C  
ATOM   2985  CG  GLU C 375      28.700  63.322  34.710  1.00  0.00           C  
ATOM   2986  CD  GLU C 375      29.887  63.557  33.816  1.00  0.00           C  
ATOM   2987  OE1 GLU C 375      30.365  62.613  33.236  1.00  0.00           O  
ATOM   2988  OE2 GLU C 375      30.315  64.682  33.715  1.00  0.00           O1-
ATOM   2989  N   GLY C 376      25.338  60.335  33.927  1.00  0.00           N  
ATOM   2990  CA  GLY C 376      24.648  59.164  33.451  1.00  0.00           C  
ATOM   2991  C   GLY C 376      23.352  58.772  34.266  1.00  0.00           C  
ATOM   2992  O   GLY C 376      22.314  59.485  34.152  1.00  0.00           O  
ATOM   2993  N   GLU C 377      23.334  57.755  35.114  1.00  0.00           N  
ATOM   2994  CA  GLU C 377      22.169  57.292  35.956  1.00  0.00           C  
ATOM   2995  C   GLU C 377      21.763  58.497  36.836  1.00  0.00           C  
ATOM   2996  O   GLU C 377      22.585  59.067  37.504  1.00  0.00           O  
ATOM   2997  CB  GLU C 377      22.529  56.085  36.825  1.00  0.00           C  
ATOM   2998  CG  GLU C 377      21.349  55.470  37.566  1.00  0.00           C  
ATOM   2999  CD  GLU C 377      21.738  54.279  38.397  1.00  0.00           C  
ATOM   3000  OE1 GLU C 377      22.903  53.960  38.437  1.00  0.00           O  
ATOM   3001  OE2 GLU C 377      20.869  53.685  38.992  1.00  0.00           O1-
ATOM   3002  N   LYS C 378      20.434  58.729  36.766  1.00  0.00           N  
ATOM   3003  CA  LYS C 378      19.815  59.884  37.416  1.00  0.00           C  
ATOM   3004  C   LYS C 378      19.944  60.043  38.882  1.00  0.00           C  
ATOM   3005  O   LYS C 378      19.684  61.129  39.433  1.00  0.00           O  
ATOM   3006  CB  LYS C 378      18.320  59.897  37.092  1.00  0.00           C  
ATOM   3007  CG  LYS C 378      17.524  58.775  37.744  1.00  0.00           C  
ATOM   3008  CD  LYS C 378      16.047  58.868  37.392  1.00  0.00           C  
ATOM   3009  CE  LYS C 378      15.240  57.786  38.095  1.00  0.00           C  
ATOM   3010  NZ  LYS C 378      13.791  57.874  37.772  1.00  0.00           N1+
ATOM   3011  N   VAL C 379      20.238  58.953  39.625  1.00  0.00           N  
ATOM   3012  CA  VAL C 379      20.412  58.909  41.035  1.00  0.00           C  
ATOM   3013  C   VAL C 379      21.393  59.964  41.572  1.00  0.00           C  
ATOM   3014  O   VAL C 379      22.353  60.268  40.885  1.00  0.00           O  
ATOM   3015  CB  VAL C 379      20.902  57.502  41.429  1.00  0.00           C  
ATOM   3016  CG1 VAL C 379      19.874  56.451  41.039  1.00  0.00           C  
ATOM   3017  CG2 VAL C 379      22.243  57.218  40.770  1.00  0.00           C  
ATOM   3018  N   LYS C 380      21.182  60.374  42.881  1.00  0.00           N  
ATOM   3019  CA  LYS C 380      22.045  61.444  43.532  1.00  0.00           C  
ATOM   3020  C   LYS C 380      22.405  60.871  44.913  1.00  0.00           C  
ATOM   3021  O   LYS C 380      21.559  60.392  45.672  1.00  0.00           O  
ATOM   3022  CB  LYS C 380      21.328  62.789  43.663  1.00  0.00           C  
ATOM   3023  CG  LYS C 380      20.912  63.412  42.337  1.00  0.00           C  
ATOM   3024  CD  LYS C 380      20.092  64.675  42.552  1.00  0.00           C  
ATOM   3025  CE  LYS C 380      19.651  65.283  41.229  1.00  0.00           C  
ATOM   3026  NZ  LYS C 380      18.730  64.384  40.482  1.00  0.00           N1+
ATOM   3027  N   ILE C 381      23.645  61.144  45.384  1.00  0.00           N  
ATOM   3028  CA  ILE C 381      24.213  60.603  46.599  1.00  0.00           C  
ATOM   3029  C   ILE C 381      24.404  61.728  47.654  1.00  0.00           C  
ATOM   3030  O   ILE C 381      25.122  62.665  47.334  1.00  0.00           O  
ATOM   3031  CB  ILE C 381      25.556  59.911  46.304  1.00  0.00           C  
ATOM   3032  CG1 ILE C 381      25.353  58.734  45.347  1.00  0.00           C  
ATOM   3033  CG2 ILE C 381      26.207  59.443  47.597  1.00  0.00           C  
ATOM   3034  CD1 ILE C 381      25.393  59.121  43.887  1.00  0.00           C  
ATOM   3035  N   PRO C 382      23.814  61.740  48.838  1.00  0.00           N  
ATOM   3036  CA  PRO C 382      24.053  62.739  49.856  1.00  0.00           C  
ATOM   3037  C   PRO C 382      25.447  62.628  50.461  1.00  0.00           C  
ATOM   3038  O   PRO C 382      25.868  61.574  50.901  1.00  0.00           O  
ATOM   3039  CB  PRO C 382      22.980  62.483  50.944  1.00  0.00           C  
ATOM   3040  CG  PRO C 382      22.732  60.959  50.847  1.00  0.00           C  
ATOM   3041  CD  PRO C 382      22.857  60.716  49.292  1.00  0.00           C  
ATOM   3042  N   VAL C 383      26.145  63.776  50.603  1.00  0.00           N  
ATOM   3043  CA  VAL C 383      27.594  63.881  50.962  1.00  0.00           C  
ATOM   3044  C   VAL C 383      27.853  65.002  51.992  1.00  0.00           C  
ATOM   3045  O   VAL C 383      27.079  65.900  52.164  1.00  0.00           O  
ATOM   3046  CB  VAL C 383      28.440  64.156  49.703  1.00  0.00           C  
ATOM   3047  CG1 VAL C 383      28.259  63.037  48.688  1.00  0.00           C  
ATOM   3048  CG2 VAL C 383      28.053  65.498  49.103  1.00  0.00           C  
ATOM   3049  N   ALA C 384      29.087  65.042  52.530  1.00  0.00           N  
ATOM   3050  CA  ALA C 384      29.636  66.062  53.398  1.00  0.00           C  
ATOM   3051  C   ALA C 384      30.826  66.710  52.667  1.00  0.00           C  
ATOM   3052  O   ALA C 384      31.689  65.995  52.126  1.00  0.00           O  
ATOM   3053  CB  ALA C 384      29.953  65.459  54.720  1.00  0.00           C  
ATOM   3054  N   ILE C 385      30.890  68.026  52.730  1.00  0.00           N  
ATOM   3055  CA  ILE C 385      32.005  68.708  52.057  1.00  0.00           C  
ATOM   3056  C   ILE C 385      32.837  69.503  53.108  1.00  0.00           C  
ATOM   3057  O   ILE C 385      32.295  70.458  53.700  1.00  0.00           O  
ATOM   3058  CB  ILE C 385      31.490  69.655  50.957  1.00  0.00           C  
ATOM   3059  CG1 ILE C 385      30.639  68.885  49.944  1.00  0.00           C  
ATOM   3060  CG2 ILE C 385      32.654  70.347  50.264  1.00  0.00           C  
ATOM   3061  CD1 ILE C 385      29.159  68.905  50.249  1.00  0.00           C  
ATOM   3062  N   LYS C 386      34.113  69.191  53.256  1.00  0.00           N  
ATOM   3063  CA  LYS C 386      35.118  69.694  54.176  1.00  0.00           C  
ATOM   3064  C   LYS C 386      35.893  70.770  53.424  1.00  0.00           C  
ATOM   3065  O   LYS C 386      36.469  70.463  52.358  1.00  0.00           O  
ATOM   3066  CB  LYS C 386      36.044  68.581  54.668  1.00  0.00           C  
ATOM   3067  CG  LYS C 386      37.115  69.040  55.649  1.00  0.00           C  
ATOM   3068  CD  LYS C 386      37.921  67.864  56.179  1.00  0.00           C  
ATOM   3069  CE  LYS C 386      37.100  67.019  57.142  1.00  0.00           C  
ATOM   3070  NZ  LYS C 386      37.922  65.968  57.801  1.00  0.00           N1+
ATOM   3071  N   GLU C 387      35.927  71.995  53.838  1.00  0.00           N  
ATOM   3072  CA  GLU C 387      36.701  73.014  53.068  1.00  0.00           C  
ATOM   3073  C   GLU C 387      37.723  73.659  53.988  1.00  0.00           C  
ATOM   3074  O   GLU C 387      38.532  74.446  53.544  1.00  0.00           O  
ATOM   3075  CB  GLU C 387      35.786  74.087  52.475  1.00  0.00           C  
ATOM   3076  CG  GLU C 387      35.012  74.895  53.508  1.00  0.00           C  
ATOM   3077  CD  GLU C 387      34.091  75.908  52.887  1.00  0.00           C  
ATOM   3078  OE1 GLU C 387      33.022  75.532  52.470  1.00  0.00           O  
ATOM   3079  OE2 GLU C 387      34.456  77.057  52.830  1.00  0.00           O1-
ATOM   3080  N   LEU C 388      37.714  73.406  55.284  1.00  0.00           N  
ATOM   3081  CA  LEU C 388      38.708  73.882  56.305  1.00  0.00           C  
ATOM   3082  C   LEU C 388      38.994  75.437  56.221  1.00  0.00           C  
ATOM   3083  O   LEU C 388      40.145  75.847  56.456  1.00  0.00           O  
ATOM   3084  CB  LEU C 388      40.023  73.112  56.135  1.00  0.00           C  
ATOM   3085  CG  LEU C 388      39.915  71.584  56.223  1.00  0.00           C  
ATOM   3086  CD1 LEU C 388      41.278  70.962  55.948  1.00  0.00           C  
ATOM   3087  CD2 LEU C 388      39.402  71.190  57.600  1.00  0.00           C  
ATOM   3088  N   ARG C 389      37.985  76.235  55.858  1.00  0.00           N  
ATOM   3089  CA  ARG C 389      37.986  77.684  55.558  1.00  0.00           C  
ATOM   3090  C   ARG C 389      38.776  78.480  56.630  1.00  0.00           C  
ATOM   3091  O   ARG C 389      39.693  79.151  56.228  1.00  0.00           O  
ATOM   3092  CB  ARG C 389      36.562  78.214  55.482  1.00  0.00           C  
ATOM   3093  CG  ARG C 389      36.444  79.682  55.103  1.00  0.00           C  
ATOM   3094  CD  ARG C 389      35.041  80.160  55.185  1.00  0.00           C  
ATOM   3095  NE  ARG C 389      34.159  79.406  54.309  1.00  0.00           N  
ATOM   3096  CZ  ARG C 389      32.820  79.545  54.266  1.00  0.00           C  
ATOM   3097  NH1 ARG C 389      32.224  80.411  55.056  1.00  0.00           N1+
ATOM   3098  NH2 ARG C 389      32.105  78.811  53.433  1.00  0.00           N  
ATOM   3099  N   GLU C 390      38.372  78.436  57.914  1.00  0.00           N  
ATOM   3100  CA  GLU C 390      39.025  79.183  59.000  1.00  0.00           C  
ATOM   3101  C   GLU C 390      40.510  78.687  59.292  1.00  0.00           C  
ATOM   3102  O   GLU C 390      41.148  79.310  60.108  1.00  0.00           O  
ATOM   3103  CB  GLU C 390      38.172  79.070  60.266  1.00  0.00           C  
ATOM   3104  CG  GLU C 390      38.024  77.652  60.799  1.00  0.00           C  
ATOM   3105  CD  GLU C 390      36.935  76.878  60.108  1.00  0.00           C  
ATOM   3106  OE1 GLU C 390      36.738  77.085  58.936  1.00  0.00           O  
ATOM   3107  OE2 GLU C 390      36.301  76.078  60.755  1.00  0.00           O1-
ATOM   3108  N   ALA C 391      41.028  77.621  58.704  1.00  0.00           N  
ATOM   3109  CA  ALA C 391      42.362  77.071  58.833  1.00  0.00           C  
ATOM   3110  C   ALA C 391      43.025  76.983  57.426  1.00  0.00           C  
ATOM   3111  O   ALA C 391      43.955  76.166  57.328  1.00  0.00           O  
ATOM   3112  CB  ALA C 391      42.309  75.743  59.639  1.00  0.00           C  
ATOM   3113  N   THR C 392      42.608  77.698  56.427  1.00  0.00           N  
ATOM   3114  CA  THR C 392      43.243  77.678  55.070  1.00  0.00           C  
ATOM   3115  C   THR C 392      44.646  78.211  55.025  1.00  0.00           C  
ATOM   3116  O   THR C 392      44.929  79.235  55.609  1.00  0.00           O  
ATOM   3117  CB  THR C 392      42.405  78.477  54.055  1.00  0.00           C  
ATOM   3118  CG2 THR C 392      42.346  79.945  54.451  1.00  0.00           C  
ATOM   3119  OG1 THR C 392      42.991  78.362  52.752  1.00  0.00           O  
ATOM   3120  N   SER C 393      45.502  77.467  54.281  1.00  0.00           N  
ATOM   3121  CA  SER C 393      46.923  77.836  54.035  1.00  0.00           C  
ATOM   3122  C   SER C 393      47.480  76.744  52.991  1.00  0.00           C  
ATOM   3123  O   SER C 393      46.834  75.653  52.857  1.00  0.00           O  
ATOM   3124  CB  SER C 393      47.716  77.837  55.328  1.00  0.00           C  
ATOM   3125  OG  SER C 393      47.848  76.539  55.837  1.00  0.00           O  
ATOM   3126  N   PRO C 394      48.622  76.968  52.312  1.00  0.00           N  
ATOM   3127  CA  PRO C 394      49.287  75.929  51.457  1.00  0.00           C  
ATOM   3128  C   PRO C 394      49.525  74.577  52.097  1.00  0.00           C  
ATOM   3129  O   PRO C 394      49.040  73.653  51.458  1.00  0.00           O  
ATOM   3130  CB  PRO C 394      50.626  76.590  51.119  1.00  0.00           C  
ATOM   3131  CG  PRO C 394      50.333  78.051  51.151  1.00  0.00           C  
ATOM   3132  CD  PRO C 394      49.405  78.219  52.326  1.00  0.00           C  
ATOM   3133  N   LYS C 395      49.817  74.409  53.369  1.00  0.00           N  
ATOM   3134  CA  LYS C 395      49.891  73.017  53.950  1.00  0.00           C  
ATOM   3135  C   LYS C 395      48.585  72.343  54.111  1.00  0.00           C  
ATOM   3136  O   LYS C 395      48.426  71.138  53.791  1.00  0.00           O  
ATOM   3137  CB  LYS C 395      50.578  73.029  55.316  1.00  0.00           C  
ATOM   3138  CG  LYS C 395      52.066  73.347  55.270  1.00  0.00           C  
ATOM   3139  CD  LYS C 395      52.671  73.366  56.666  1.00  0.00           C  
ATOM   3140  CE  LYS C 395      54.155  73.698  56.623  1.00  0.00           C  
ATOM   3141  NZ  LYS C 395      54.752  73.758  57.985  1.00  0.00           N1+
ATOM   3142  N   ALA C 396      47.515  73.089  54.485  1.00  0.00           N  
ATOM   3143  CA  ALA C 396      46.148  72.513  54.672  1.00  0.00           C  
ATOM   3144  C   ALA C 396      45.622  71.995  53.263  1.00  0.00           C  
ATOM   3145  O   ALA C 396      44.937  70.929  53.196  1.00  0.00           O  
ATOM   3146  CB  ALA C 396      45.282  73.709  55.126  1.00  0.00           C  
ATOM   3147  N   ASN C 397      45.950  72.726  52.212  1.00  0.00           N  
ATOM   3148  CA  ASN C 397      45.573  72.376  50.811  1.00  0.00           C  
ATOM   3149  C   ASN C 397      46.210  71.068  50.386  1.00  0.00           C  
ATOM   3150  O   ASN C 397      45.518  70.236  49.721  1.00  0.00           O  
ATOM   3151  CB  ASN C 397      45.960  73.479  49.844  1.00  0.00           C  
ATOM   3152  CG  ASN C 397      45.024  74.654  49.904  1.00  0.00           C  
ATOM   3153  ND2 ASN C 397      45.526  75.818  49.581  1.00  0.00           N  
ATOM   3154  OD1 ASN C 397      43.844  74.506  50.244  1.00  0.00           O  
ATOM   3155  N   LYS C 398      47.462  70.824  50.696  1.00  0.00           N  
ATOM   3156  CA  LYS C 398      48.097  69.469  50.380  1.00  0.00           C  
ATOM   3157  C   LYS C 398      47.735  68.414  51.538  1.00  0.00           C  
ATOM   3158  O   LYS C 398      47.535  67.266  51.237  1.00  0.00           O  
ATOM   3159  CB  LYS C 398      49.614  69.602  50.228  1.00  0.00           C  
ATOM   3160  CG  LYS C 398      50.352  69.895  51.527  1.00  0.00           C  
ATOM   3161  CD  LYS C 398      51.853  69.992  51.301  1.00  0.00           C  
ATOM   3162  CE  LYS C 398      52.599  70.199  52.610  1.00  0.00           C  
ATOM   3163  NZ  LYS C 398      54.072  70.264  52.407  1.00  0.00           N1+
ATOM   3164  N   GLU C 399      47.402  68.830  52.781  1.00  0.00           N  
ATOM   3165  CA  GLU C 399      47.011  68.017  53.876  1.00  0.00           C  
ATOM   3166  C   GLU C 399      45.678  67.250  53.606  1.00  0.00           C  
ATOM   3167  O   GLU C 399      45.608  66.027  53.644  1.00  0.00           O  
ATOM   3168  CB  GLU C 399      46.886  68.895  55.124  1.00  0.00           C  
ATOM   3169  CG  GLU C 399      46.471  68.146  56.382  1.00  0.00           C  
ATOM   3170  CD  GLU C 399      46.414  69.029  57.597  1.00  0.00           C  
ATOM   3171  OE1 GLU C 399      46.733  70.188  57.481  1.00  0.00           O  
ATOM   3172  OE2 GLU C 399      46.054  68.543  58.644  1.00  0.00           O1-
ATOM   3173  N   ILE C 400      44.649  67.949  53.204  1.00  0.00           N  
ATOM   3174  CA  ILE C 400      43.396  67.396  52.785  1.00  0.00           C  
ATOM   3175  C   ILE C 400      43.466  66.475  51.526  1.00  0.00           C  
ATOM   3176  O   ILE C 400      42.597  65.606  51.397  1.00  0.00           O  
ATOM   3177  CB  ILE C 400      42.410  68.550  52.524  1.00  0.00           C  
ATOM   3178  CG1 ILE C 400      40.972  68.025  52.490  1.00  0.00           C  
ATOM   3179  CG2 ILE C 400      42.751  69.258  51.224  1.00  0.00           C  
ATOM   3180  CD1 ILE C 400      39.923  69.111  52.559  1.00  0.00           C  
ATOM   3181  N   LEU C 401      44.354  66.565  50.567  1.00  0.00           N  
ATOM   3182  CA  LEU C 401      44.675  65.508  49.567  1.00  0.00           C  
ATOM   3183  C   LEU C 401      45.289  64.225  50.229  1.00  0.00           C  
ATOM   3184  O   LEU C 401      44.759  63.142  49.986  1.00  0.00           O  
ATOM   3185  CB  LEU C 401      45.649  66.063  48.520  1.00  0.00           C  
ATOM   3186  CG  LEU C 401      46.096  65.073  47.437  1.00  0.00           C  
ATOM   3187  CD1 LEU C 401      44.886  64.616  46.635  1.00  0.00           C  
ATOM   3188  CD2 LEU C 401      47.129  65.737  46.538  1.00  0.00           C  
ATOM   3189  N   ASP C 402      46.244  64.286  51.118  1.00  0.00           N  
ATOM   3190  CA  ASP C 402      46.616  63.095  51.951  1.00  0.00           C  
ATOM   3191  C   ASP C 402      45.509  62.488  52.803  1.00  0.00           C  
ATOM   3192  O   ASP C 402      45.467  61.251  52.954  1.00  0.00           O  
ATOM   3193  CB  ASP C 402      47.772  63.459  52.885  1.00  0.00           C  
ATOM   3194  CG  ASP C 402      49.085  63.679  52.145  1.00  0.00           C  
ATOM   3195  OD1 ASP C 402      49.158  63.331  50.990  1.00  0.00           O  
ATOM   3196  OD2 ASP C 402      50.001  64.192  52.741  1.00  0.00           O1-
ATOM   3197  N   GLU C 403      44.521  63.270  53.334  1.00  0.00           N  
ATOM   3198  CA  GLU C 403      43.363  62.656  53.984  1.00  0.00           C  
ATOM   3199  C   GLU C 403      42.603  61.757  53.022  1.00  0.00           C  
ATOM   3200  O   GLU C 403      42.429  60.543  53.335  1.00  0.00           O  
ATOM   3201  CB  GLU C 403      42.423  63.732  54.535  1.00  0.00           C  
ATOM   3202  CG  GLU C 403      41.156  63.189  55.181  1.00  0.00           C  
ATOM   3203  CD  GLU C 403      40.304  64.267  55.791  1.00  0.00           C  
ATOM   3204  OE1 GLU C 403      40.733  65.396  55.815  1.00  0.00           O  
ATOM   3205  OE2 GLU C 403      39.221  63.961  56.235  1.00  0.00           O1-
ATOM   3206  N   ALA C 404      42.324  62.274  51.775  1.00  0.00           N  
ATOM   3207  CA  ALA C 404      41.613  61.563  50.753  1.00  0.00           C  
ATOM   3208  C   ALA C 404      42.466  60.296  50.370  1.00  0.00           C  
ATOM   3209  O   ALA C 404      41.928  59.169  50.339  1.00  0.00           O  
ATOM   3210  CB  ALA C 404      41.566  62.483  49.590  1.00  0.00           C  
ATOM   3211  N   TYR C 405      43.773  60.449  50.283  1.00  0.00           N  
ATOM   3212  CA  TYR C 405      44.698  59.344  49.953  1.00  0.00           C  
ATOM   3213  C   TYR C 405      44.511  58.132  50.936  1.00  0.00           C  
ATOM   3214  O   TYR C 405      44.262  57.029  50.493  1.00  0.00           O  
ATOM   3215  CB  TYR C 405      46.144  59.845  49.982  1.00  0.00           C  
ATOM   3216  CG  TYR C 405      47.173  58.742  49.856  1.00  0.00           C  
ATOM   3217  CD1 TYR C 405      47.477  58.217  48.609  1.00  0.00           C  
ATOM   3218  CD2 TYR C 405      47.813  58.259  50.987  1.00  0.00           C  
ATOM   3219  CE1 TYR C 405      48.417  57.210  48.494  1.00  0.00           C  
ATOM   3220  CE2 TYR C 405      48.753  57.253  50.873  1.00  0.00           C  
ATOM   3221  CZ  TYR C 405      49.055  56.729  49.632  1.00  0.00           C  
ATOM   3222  OH  TYR C 405      49.991  55.728  49.518  1.00  0.00           O  
ATOM   3223  N   VAL C 406      44.564  58.459  52.219  1.00  0.00           N  
ATOM   3224  CA  VAL C 406      44.412  57.435  53.320  1.00  0.00           C  
ATOM   3225  C   VAL C 406      43.032  56.903  53.269  1.00  0.00           C  
ATOM   3226  O   VAL C 406      42.892  55.683  53.292  1.00  0.00           O  
ATOM   3227  CB  VAL C 406      44.658  58.033  54.718  1.00  0.00           C  
ATOM   3228  CG1 VAL C 406      44.289  57.029  55.799  1.00  0.00           C  
ATOM   3229  CG2 VAL C 406      46.113  58.456  54.850  1.00  0.00           C  
ATOM   3230  N   MET C 407      41.999  57.727  53.267  1.00  0.00           N  
ATOM   3231  CA  MET C 407      40.605  57.208  53.236  1.00  0.00           C  
ATOM   3232  C   MET C 407      40.328  56.222  52.124  1.00  0.00           C  
ATOM   3233  O   MET C 407      39.806  55.152  52.301  1.00  0.00           O  
ATOM   3234  CB  MET C 407      39.619  58.370  53.125  1.00  0.00           C  
ATOM   3235  CG  MET C 407      38.154  57.965  53.208  1.00  0.00           C  
ATOM   3236  SD  MET C 407      37.034  59.370  53.054  1.00  0.00           S  
ATOM   3237  CE  MET C 407      37.302  60.189  54.625  1.00  0.00           C  
ATOM   3238  N   ALA C 408      40.889  56.541  50.928  1.00  0.00           N  
ATOM   3239  CA  ALA C 408      40.621  55.601  49.810  1.00  0.00           C  
ATOM   3240  C   ALA C 408      41.363  54.231  50.135  1.00  0.00           C  
ATOM   3241  O   ALA C 408      40.864  53.087  49.856  1.00  0.00           O  
ATOM   3242  CB  ALA C 408      41.284  56.225  48.489  1.00  0.00           C  
ATOM   3243  N   SER C 409      42.564  54.372  50.571  1.00  0.00           N  
ATOM   3244  CA  SER C 409      43.490  53.275  50.875  1.00  0.00           C  
ATOM   3245  C   SER C 409      42.950  52.264  51.907  1.00  0.00           C  
ATOM   3246  O   SER C 409      43.227  51.085  51.843  1.00  0.00           O  
ATOM   3247  CB  SER C 409      44.798  53.852  51.378  1.00  0.00           C  
ATOM   3248  OG  SER C 409      45.452  54.571  50.369  1.00  0.00           O  
ATOM   3249  N   VAL C 410      42.219  52.751  52.931  1.00  0.00           N  
ATOM   3250  CA  VAL C 410      41.586  51.876  53.934  1.00  0.00           C  
ATOM   3251  C   VAL C 410      40.096  51.700  53.990  1.00  0.00           C  
ATOM   3252  O   VAL C 410      39.416  51.371  54.935  1.00  0.00           O  
ATOM   3253  CB  VAL C 410      42.009  52.364  55.332  1.00  0.00           C  
ATOM   3254  CG1 VAL C 410      43.518  52.259  55.497  1.00  0.00           C  
ATOM   3255  CG2 VAL C 410      41.541  53.795  55.544  1.00  0.00           C  
ATOM   3256  N   ASP C 411      39.442  51.916  52.887  1.00  0.00           N  
ATOM   3257  CA  ASP C 411      38.034  51.824  52.595  1.00  0.00           C  
ATOM   3258  C   ASP C 411      37.377  50.426  52.764  1.00  0.00           C  
ATOM   3259  O   ASP C 411      37.745  49.491  52.090  1.00  0.00           O  
ATOM   3260  CB  ASP C 411      37.813  52.313  51.161  1.00  0.00           C  
ATOM   3261  CG  ASP C 411      36.342  52.350  50.769  1.00  0.00           C  
ATOM   3262  OD1 ASP C 411      35.529  51.902  51.543  1.00  0.00           O  
ATOM   3263  OD2 ASP C 411      36.046  52.826  49.699  1.00  0.00           O1-
ATOM   3264  N   ASN C 412      36.441  50.259  53.754  1.00  0.00           N  
ATOM   3265  CA  ASN C 412      35.755  49.047  54.184  1.00  0.00           C  
ATOM   3266  C   ASN C 412      34.294  49.315  54.762  1.00  0.00           C  
ATOM   3267  O   ASN C 412      33.926  50.480  54.916  1.00  0.00           O  
ATOM   3268  CB  ASN C 412      36.622  48.329  55.201  1.00  0.00           C  
ATOM   3269  CG  ASN C 412      36.780  49.106  56.479  1.00  0.00           C  
ATOM   3270  ND2 ASN C 412      37.998  49.458  56.801  1.00  0.00           N  
ATOM   3271  OD1 ASN C 412      35.797  49.389  57.173  1.00  0.00           O  
ATOM   3272  N   PRO C 413      33.510  48.305  55.088  1.00  0.00           N  
ATOM   3273  CA  PRO C 413      32.193  48.538  55.516  1.00  0.00           C  
ATOM   3274  C   PRO C 413      32.089  49.493  56.705  1.00  0.00           C  
ATOM   3275  O   PRO C 413      31.083  50.146  56.917  1.00  0.00           O  
ATOM   3276  CB  PRO C 413      31.737  47.122  55.880  1.00  0.00           C  
ATOM   3277  CG  PRO C 413      32.505  46.241  54.955  1.00  0.00           C  
ATOM   3278  CD  PRO C 413      33.854  46.900  54.845  1.00  0.00           C  
ATOM   3279  N   HIS C 414      33.162  49.720  57.487  1.00  0.00           N  
ATOM   3280  CA  HIS C 414      33.131  50.570  58.682  1.00  0.00           C  
ATOM   3281  C   HIS C 414      34.115  51.733  58.534  1.00  0.00           C  
ATOM   3282  O   HIS C 414      34.654  52.325  59.536  1.00  0.00           O  
ATOM   3283  CB  HIS C 414      33.465  49.761  59.939  1.00  0.00           C  
ATOM   3284  CG  HIS C 414      32.496  48.655  60.219  1.00  0.00           C  
ATOM   3285  CD2 HIS C 414      32.630  47.311  60.140  1.00  0.00           C  
ATOM   3286  ND1 HIS C 414      31.204  48.888  60.640  1.00  0.00           N  
ATOM   3287  CE1 HIS C 414      30.584  47.733  60.806  1.00  0.00           C  
ATOM   3288  NE2 HIS C 414      31.427  46.760  60.509  1.00  0.00           N  
ATOM   3289  N   VAL C 415      34.431  52.136  57.288  1.00  0.00           N  
ATOM   3290  CA  VAL C 415      35.210  53.406  56.941  1.00  0.00           C  
ATOM   3291  C   VAL C 415      34.429  54.244  55.871  1.00  0.00           C  
ATOM   3292  O   VAL C 415      33.833  53.762  54.870  1.00  0.00           O  
ATOM   3293  CB  VAL C 415      36.679  53.124  56.401  1.00  0.00           C  
ATOM   3294  CG1 VAL C 415      37.446  54.335  55.882  1.00  0.00           C  
ATOM   3295  CG2 VAL C 415      37.609  52.665  57.560  1.00  0.00           C  
ATOM   3296  N   CYS C 416      34.302  55.550  56.128  1.00  0.00           N  
ATOM   3297  CA  CYS C 416      33.570  56.551  55.285  1.00  0.00           C  
ATOM   3298  C   CYS C 416      33.997  56.433  53.804  1.00  0.00           C  
ATOM   3299  O   CYS C 416      35.212  56.422  53.452  1.00  0.00           O  
ATOM   3300  CB  CYS C 416      33.837  57.976  55.771  1.00  0.00           C  
ATOM   3301  SG  CYS C 416      32.994  59.255  54.808  1.00  0.00           S  
ATOM   3302  N   ARG C 417      32.999  56.371  52.909  1.00  0.00           N  
ATOM   3303  CA  ARG C 417      33.351  56.335  51.489  1.00  0.00           C  
ATOM   3304  C   ARG C 417      33.840  57.736  51.006  1.00  0.00           C  
ATOM   3305  O   ARG C 417      33.297  58.816  51.345  1.00  0.00           O  
ATOM   3306  CB  ARG C 417      32.155  55.890  50.660  1.00  0.00           C  
ATOM   3307  CG  ARG C 417      31.669  54.477  50.947  1.00  0.00           C  
ATOM   3308  CD  ARG C 417      32.537  53.457  50.306  1.00  0.00           C  
ATOM   3309  NE  ARG C 417      31.934  52.135  50.338  1.00  0.00           N  
ATOM   3310  CZ  ARG C 417      32.501  51.023  49.828  1.00  0.00           C  
ATOM   3311  NH1 ARG C 417      33.680  51.091  49.254  1.00  0.00           N1+
ATOM   3312  NH2 ARG C 417      31.870  49.865  49.908  1.00  0.00           N  
ATOM   3313  N   LEU C 418      34.877  57.737  50.216  1.00  0.00           N  
ATOM   3314  CA  LEU C 418      35.492  58.860  49.517  1.00  0.00           C  
ATOM   3315  C   LEU C 418      34.919  58.914  48.093  1.00  0.00           C  
ATOM   3316  O   LEU C 418      35.058  57.926  47.341  1.00  0.00           O  
ATOM   3317  CB  LEU C 418      37.019  58.709  49.479  1.00  0.00           C  
ATOM   3318  CG  LEU C 418      37.774  59.791  48.698  1.00  0.00           C  
ATOM   3319  CD1 LEU C 418      37.572  61.140  49.374  1.00  0.00           C  
ATOM   3320  CD2 LEU C 418      39.252  59.430  48.629  1.00  0.00           C  
ATOM   3321  N   LEU C 419      34.260  60.020  47.694  1.00  0.00           N  
ATOM   3322  CA  LEU C 419      33.715  60.162  46.402  1.00  0.00           C  
ATOM   3323  C   LEU C 419      34.625  60.949  45.460  1.00  0.00           C  
ATOM   3324  O   LEU C 419      34.753  60.672  44.274  1.00  0.00           O  
ATOM   3325  CB  LEU C 419      32.348  60.848  46.510  1.00  0.00           C  
ATOM   3326  CG  LEU C 419      31.145  59.911  46.679  1.00  0.00           C  
ATOM   3327  CD1 LEU C 419      31.444  58.891  47.768  1.00  0.00           C  
ATOM   3328  CD2 LEU C 419      29.907  60.728  47.018  1.00  0.00           C  
ATOM   3329  N   GLY C 420      35.422  61.877  46.021  1.00  0.00           N  
ATOM   3330  CA  GLY C 420      36.485  62.606  45.300  1.00  0.00           C  
ATOM   3331  C   GLY C 420      36.930  63.834  45.997  1.00  0.00           C  
ATOM   3332  O   GLY C 420      36.484  64.083  47.149  1.00  0.00           O  
ATOM   3333  N   ILE C 421      37.790  64.612  45.342  1.00  0.00           N  
ATOM   3334  CA  ILE C 421      38.386  65.870  45.950  1.00  0.00           C  
ATOM   3335  C   ILE C 421      38.380  66.986  44.888  1.00  0.00           C  
ATOM   3336  O   ILE C 421      38.708  66.725  43.691  1.00  0.00           O  
ATOM   3337  CB  ILE C 421      39.826  65.649  46.451  1.00  0.00           C  
ATOM   3338  CG1 ILE C 421      40.328  66.889  47.195  1.00  0.00           C  
ATOM   3339  CG2 ILE C 421      40.748  65.312  45.290  1.00  0.00           C  
ATOM   3340  CD1 ILE C 421      41.586  66.651  47.998  1.00  0.00           C  
ATOM   3341  N   CYS C 422      38.078  68.201  45.363  1.00  0.00           N  
ATOM   3342  CA  CYS C 422      37.898  69.421  44.647  1.00  0.00           C  
ATOM   3343  C   CYS C 422      39.021  70.475  44.812  1.00  0.00           C  
ATOM   3344  O   CYS C 422      39.207  71.061  45.870  1.00  0.00           O  
ATOM   3345  CB  CYS C 422      36.567  70.039  45.076  1.00  0.00           C  
ATOM   3346  SG  CYS C 422      36.148  71.568  44.205  1.00  0.00           S  
ATOM   3347  N   LEU C 423      39.909  70.681  43.797  1.00  0.00           N  
ATOM   3348  CA  LEU C 423      41.090  71.504  43.929  1.00  0.00           C  
ATOM   3349  C   LEU C 423      40.808  72.968  43.668  1.00  0.00           C  
ATOM   3350  O   LEU C 423      41.382  73.674  42.794  1.00  0.00           O  
ATOM   3351  CB  LEU C 423      42.178  71.015  42.964  1.00  0.00           C  
ATOM   3352  CG  LEU C 423      42.934  69.753  43.398  1.00  0.00           C  
ATOM   3353  CD1 LEU C 423      43.639  70.013  44.723  1.00  0.00           C  
ATOM   3354  CD2 LEU C 423      41.957  68.592  43.518  1.00  0.00           C  
ATOM   3355  N   THR C 424      39.949  73.543  44.465  1.00  0.00           N  
ATOM   3356  CA  THR C 424      39.692  75.049  44.382  1.00  0.00           C  
ATOM   3357  C   THR C 424      40.500  75.864  45.302  1.00  0.00           C  
ATOM   3358  O   THR C 424      41.098  75.322  46.238  1.00  0.00           O  
ATOM   3359  CB  THR C 424      38.219  75.401  44.661  1.00  0.00           C  
ATOM   3360  CG2 THR C 424      37.311  74.746  43.632  1.00  0.00           C  
ATOM   3361  OG1 THR C 424      37.857  74.947  45.971  1.00  0.00           O  
ATOM   3362  N   SER C 425      40.571  77.159  45.121  1.00  0.00           N  
ATOM   3363  CA  SER C 425      41.299  78.075  45.991  1.00  0.00           C  
ATOM   3364  C   SER C 425      41.638  77.498  47.391  1.00  0.00           C  
ATOM   3365  O   SER C 425      42.794  77.319  47.619  1.00  0.00           O  
ATOM   3366  CB  SER C 425      40.485  79.344  46.152  1.00  0.00           C  
ATOM   3367  OG  SER C 425      39.310  79.100  46.875  1.00  0.00           O  
ATOM   3368  N   THR C 426      40.664  77.303  48.314  1.00  0.00           N  
ATOM   3369  CA  THR C 426      40.869  76.374  49.456  1.00  0.00           C  
ATOM   3370  C   THR C 426      40.245  75.096  49.184  1.00  0.00           C  
ATOM   3371  O   THR C 426      39.003  75.075  49.068  1.00  0.00           O  
ATOM   3372  CB  THR C 426      40.298  76.916  50.779  1.00  0.00           C  
ATOM   3373  CG2 THR C 426      40.544  75.932  51.911  1.00  0.00           C  
ATOM   3374  OG1 THR C 426      40.922  78.167  51.094  1.00  0.00           O  
ATOM   3375  N   VAL C 427      41.073  74.031  49.023  1.00  0.00           N  
ATOM   3376  CA  VAL C 427      40.792  72.686  48.491  1.00  0.00           C  
ATOM   3377  C   VAL C 427      39.657  71.981  49.263  1.00  0.00           C  
ATOM   3378  O   VAL C 427      39.715  71.959  50.511  1.00  0.00           O  
ATOM   3379  CB  VAL C 427      42.063  71.818  48.555  1.00  0.00           C  
ATOM   3380  CG1 VAL C 427      41.748  70.383  48.162  1.00  0.00           C  
ATOM   3381  CG2 VAL C 427      43.136  72.404  47.650  1.00  0.00           C  
ATOM   3382  N   GLN C 428      38.605  71.305  48.660  1.00  0.00           N  
ATOM   3383  CA  GLN C 428      37.495  70.761  49.336  1.00  0.00           C  
ATOM   3384  C   GLN C 428      37.433  69.257  49.070  1.00  0.00           C  
ATOM   3385  O   GLN C 428      37.843  68.741  48.050  1.00  0.00           O  
ATOM   3386  CB  GLN C 428      36.209  71.458  48.889  1.00  0.00           C  
ATOM   3387  CG  GLN C 428      36.249  72.973  49.002  1.00  0.00           C  
ATOM   3388  CD  GLN C 428      34.980  73.626  48.486  1.00  0.00           C  
ATOM   3389  NE2 GLN C 428      35.095  74.338  47.370  1.00  0.00           N  
ATOM   3390  OE1 GLN C 428      33.909  73.493  49.083  1.00  0.00           O  
ATOM   3391  N   LEU C 429      36.947  68.590  50.146  1.00  0.00           N  
ATOM   3392  CA  LEU C 429      36.868  67.169  50.096  1.00  0.00           C  
ATOM   3393  C   LEU C 429      35.420  66.646  50.210  1.00  0.00           C  
ATOM   3394  O   LEU C 429      34.622  67.118  51.112  1.00  0.00           O  
ATOM   3395  CB  LEU C 429      37.732  66.583  51.220  1.00  0.00           C  
ATOM   3396  CG  LEU C 429      37.849  65.055  51.242  1.00  0.00           C  
ATOM   3397  CD1 LEU C 429      38.590  64.585  49.997  1.00  0.00           C  
ATOM   3398  CD2 LEU C 429      38.574  64.618  52.506  1.00  0.00           C  
ATOM   3399  N   ILE C 430      34.959  65.757  49.350  1.00  0.00           N  
ATOM   3400  CA  ILE C 430      33.569  65.224  49.186  1.00  0.00           C  
ATOM   3401  C   ILE C 430      33.516  63.717  49.552  1.00  0.00           C  
ATOM   3402  O   ILE C 430      34.191  62.910  48.991  1.00  0.00           O  
ATOM   3403  CB  ILE C 430      33.063  65.419  47.745  1.00  0.00           C  
ATOM   3404  CG1 ILE C 430      33.116  66.898  47.356  1.00  0.00           C  
ATOM   3405  CG2 ILE C 430      31.649  64.878  47.599  1.00  0.00           C  
ATOM   3406  CD1 ILE C 430      34.420  67.315  46.715  1.00  0.00           C  
ATOM   3407  N   THR C 431      32.826  63.490  50.664  1.00  0.00           N  
ATOM   3408  CA  THR C 431      32.606  62.155  51.296  1.00  0.00           C  
ATOM   3409  C   THR C 431      31.206  61.773  51.706  1.00  0.00           C  
ATOM   3410  O   THR C 431      30.226  62.585  51.786  1.00  0.00           O  
ATOM   3411  CB  THR C 431      33.492  62.020  52.549  1.00  0.00           C  
ATOM   3412  CG2 THR C 431      34.944  62.322  52.212  1.00  0.00           C  
ATOM   3413  OG1 THR C 431      33.039  62.931  53.558  1.00  0.00           O  
ATOM   3414  N   GLN C 432      31.063  60.510  52.065  1.00  0.00           N  
ATOM   3415  CA  GLN C 432      29.754  59.990  52.470  1.00  0.00           C  
ATOM   3416  C   GLN C 432      29.036  60.680  53.716  1.00  0.00           C  
ATOM   3417  O   GLN C 432      29.619  60.807  54.826  1.00  0.00           O  
ATOM   3418  CB  GLN C 432      29.918  58.492  52.744  1.00  0.00           C  
ATOM   3419  CG  GLN C 432      28.624  57.778  53.093  1.00  0.00           C  
ATOM   3420  CD  GLN C 432      28.826  56.292  53.321  1.00  0.00           C  
ATOM   3421  NE2 GLN C 432      27.746  55.526  53.219  1.00  0.00           N  
ATOM   3422  OE1 GLN C 432      29.943  55.836  53.585  1.00  0.00           O  
ATOM   3423  N   LEU C 433      27.757  60.995  53.620  1.00  0.00           N  
ATOM   3424  CA  LEU C 433      26.951  61.584  54.724  1.00  0.00           C  
ATOM   3425  C   LEU C 433      26.150  60.449  55.381  1.00  0.00           C  
ATOM   3426  O   LEU C 433      25.443  59.642  54.722  1.00  0.00           O  
ATOM   3427  CB  LEU C 433      26.004  62.674  54.207  1.00  0.00           C  
ATOM   3428  CG  LEU C 433      25.116  63.342  55.264  1.00  0.00           C  
ATOM   3429  CD1 LEU C 433      25.984  64.141  56.226  1.00  0.00           C  
ATOM   3430  CD2 LEU C 433      24.093  64.236  54.578  1.00  0.00           C  
ATOM   3431  N   MET C 434      26.171  60.284  56.712  1.00  0.00           N  
ATOM   3432  CA  MET C 434      25.549  59.124  57.448  1.00  0.00           C  
ATOM   3433  C   MET C 434      24.195  59.714  58.105  1.00  0.00           C  
ATOM   3434  O   MET C 434      24.216  60.872  58.586  1.00  0.00           O  
ATOM   3435  CB  MET C 434      26.503  58.554  58.497  1.00  0.00           C  
ATOM   3436  CG  MET C 434      27.740  57.879  57.921  1.00  0.00           C  
ATOM   3437  SD  MET C 434      28.984  59.062  57.367  1.00  0.00           S  
ATOM   3438  CE  MET C 434      30.355  57.968  57.006  1.00  0.00           C  
ATOM   3439  N   PRO C 435      23.024  58.979  57.985  1.00  0.00           N  
ATOM   3440  CA  PRO C 435      21.729  59.513  58.517  1.00  0.00           C  
ATOM   3441  C   PRO C 435      21.676  60.071  59.952  1.00  0.00           C  
ATOM   3442  O   PRO C 435      21.041  61.079  60.142  1.00  0.00           O  
ATOM   3443  CB  PRO C 435      20.831  58.277  58.409  1.00  0.00           C  
ATOM   3444  CG  PRO C 435      21.369  57.536  57.233  1.00  0.00           C  
ATOM   3445  CD  PRO C 435      22.864  57.658  57.364  1.00  0.00           C  
ATOM   3446  N   PHE C 436      22.420  59.528  60.965  1.00  0.00           N  
ATOM   3447  CA  PHE C 436      22.375  59.931  62.348  1.00  0.00           C  
ATOM   3448  C   PHE C 436      23.630  60.860  62.707  1.00  0.00           C  
ATOM   3449  O   PHE C 436      23.899  61.044  63.883  1.00  0.00           O  
ATOM   3450  CB  PHE C 436      22.339  58.686  63.237  1.00  0.00           C  
ATOM   3451  CG  PHE C 436      21.088  57.869  63.082  1.00  0.00           C  
ATOM   3452  CD1 PHE C 436      21.038  56.814  62.183  1.00  0.00           C  
ATOM   3453  CD2 PHE C 436      19.959  58.153  63.835  1.00  0.00           C  
ATOM   3454  CE1 PHE C 436      19.889  56.061  62.041  1.00  0.00           C  
ATOM   3455  CE2 PHE C 436      18.808  57.401  63.696  1.00  0.00           C  
ATOM   3456  CZ  PHE C 436      18.774  56.354  62.796  1.00  0.00           C  
ATOM   3457  N   GLY C 437      24.340  61.227  61.643  1.00  0.00           N  
ATOM   3458  CA  GLY C 437      25.472  62.101  61.871  1.00  0.00           C  
ATOM   3459  C   GLY C 437      26.642  61.497  62.785  1.00  0.00           C  
ATOM   3460  O   GLY C 437      27.141  60.393  62.546  1.00  0.00           O  
ATOM   3461  N   CYS C 438      27.003  62.177  63.878  1.00  0.00           N  
ATOM   3462  CA  CYS C 438      28.074  61.729  64.720  1.00  0.00           C  
ATOM   3463  C   CYS C 438      27.724  60.905  65.962  1.00  0.00           C  
ATOM   3464  O   CYS C 438      26.861  61.132  66.761  1.00  0.00           O  
ATOM   3465  CB  CYS C 438      28.864  62.957  65.172  1.00  0.00           C  
ATOM   3466  SG  CYS C 438      30.254  62.577  66.267  1.00  0.00           S  
ATOM   3467  N   LEU C 439      28.560  59.878  66.182  1.00  0.00           N  
ATOM   3468  CA  LEU C 439      28.402  59.018  67.344  1.00  0.00           C  
ATOM   3469  C   LEU C 439      28.624  59.647  68.732  1.00  0.00           C  
ATOM   3470  O   LEU C 439      27.712  59.445  69.544  1.00  0.00           O  
ATOM   3471  CB  LEU C 439      29.361  57.830  67.189  1.00  0.00           C  
ATOM   3472  CG  LEU C 439      29.325  56.795  68.321  1.00  0.00           C  
ATOM   3473  CD1 LEU C 439      27.914  56.241  68.459  1.00  0.00           C  
ATOM   3474  CD2 LEU C 439      30.322  55.684  68.024  1.00  0.00           C  
ATOM   3475  N   LEU C 440      29.646  60.468  68.965  1.00  0.00           N  
ATOM   3476  CA  LEU C 440      29.677  61.154  70.269  1.00  0.00           C  
ATOM   3477  C   LEU C 440      28.459  61.909  70.589  1.00  0.00           C  
ATOM   3478  O   LEU C 440      27.800  61.741  71.621  1.00  0.00           O  
ATOM   3479  CB  LEU C 440      30.860  62.129  70.333  1.00  0.00           C  
ATOM   3480  CG  LEU C 440      31.026  62.887  71.657  1.00  0.00           C  
ATOM   3481  CD1 LEU C 440      31.256  61.892  72.787  1.00  0.00           C  
ATOM   3482  CD2 LEU C 440      32.188  63.862  71.541  1.00  0.00           C  
ATOM   3483  N   ASP C 441      27.859  62.723  69.569  1.00  0.00           N  
ATOM   3484  CA  ASP C 441      26.591  63.343  69.653  1.00  0.00           C  
ATOM   3485  C   ASP C 441      25.391  62.396  69.787  1.00  0.00           C  
ATOM   3486  O   ASP C 441      24.389  62.765  70.442  1.00  0.00           O  
ATOM   3487  CB  ASP C 441      26.408  64.227  68.417  1.00  0.00           C  
ATOM   3488  CG  ASP C 441      27.287  65.470  68.443  1.00  0.00           C  
ATOM   3489  OD1 ASP C 441      27.739  65.834  69.503  1.00  0.00           O  
ATOM   3490  OD2 ASP C 441      27.500  66.043  67.401  1.00  0.00           O1-
ATOM   3491  N   TYR C 442      25.396  61.208  69.150  1.00  0.00           N  
ATOM   3492  CA  TYR C 442      24.308  60.274  69.363  1.00  0.00           C  
ATOM   3493  C   TYR C 442      24.109  59.839  70.770  1.00  0.00           C  
ATOM   3494  O   TYR C 442      23.031  59.838  71.362  1.00  0.00           O  
ATOM   3495  CB  TYR C 442      24.513  59.034  68.489  1.00  0.00           C  
ATOM   3496  CG  TYR C 442      23.358  58.058  68.533  1.00  0.00           C  
ATOM   3497  CD1 TYR C 442      22.347  58.136  67.586  1.00  0.00           C  
ATOM   3498  CD2 TYR C 442      23.310  57.086  69.520  1.00  0.00           C  
ATOM   3499  CE1 TYR C 442      21.293  57.245  67.626  1.00  0.00           C  
ATOM   3500  CE2 TYR C 442      22.256  56.194  69.561  1.00  0.00           C  
ATOM   3501  CZ  TYR C 442      21.250  56.271  68.619  1.00  0.00           C  
ATOM   3502  OH  TYR C 442      20.200  55.384  68.660  1.00  0.00           O  
ATOM   3503  N   VAL C 443      25.213  59.322  71.410  1.00  0.00           N  
ATOM   3504  CA  VAL C 443      25.166  58.793  72.761  1.00  0.00           C  
ATOM   3505  C   VAL C 443      24.945  59.859  73.869  1.00  0.00           C  
ATOM   3506  O   VAL C 443      24.293  59.598  74.827  1.00  0.00           O  
ATOM   3507  CB  VAL C 443      26.480  58.041  73.046  1.00  0.00           C  
ATOM   3508  CG1 VAL C 443      26.666  56.902  72.054  1.00  0.00           C  
ATOM   3509  CG2 VAL C 443      27.653  59.007  72.984  1.00  0.00           C  
ATOM   3510  N   ARG C 444      25.317  61.136  73.596  1.00  0.00           N  
ATOM   3511  CA  ARG C 444      25.004  62.262  74.409  1.00  0.00           C  
ATOM   3512  C   ARG C 444      23.534  62.707  74.332  1.00  0.00           C  
ATOM   3513  O   ARG C 444      23.099  63.384  75.256  1.00  0.00           O  
ATOM   3514  CB  ARG C 444      25.905  63.424  74.015  1.00  0.00           C  
ATOM   3515  CG  ARG C 444      27.351  63.293  74.466  1.00  0.00           C  
ATOM   3516  CD  ARG C 444      28.151  64.488  74.094  1.00  0.00           C  
ATOM   3517  NE  ARG C 444      29.470  64.468  74.706  1.00  0.00           N  
ATOM   3518  CZ  ARG C 444      30.418  65.406  74.510  1.00  0.00           C  
ATOM   3519  NH1 ARG C 444      30.179  66.428  73.719  1.00  0.00           N1+
ATOM   3520  NH2 ARG C 444      31.588  65.298  75.115  1.00  0.00           N  
ATOM   3521  N   GLU C 445      22.793  62.316  73.312  1.00  0.00           N  
ATOM   3522  CA  GLU C 445      21.313  62.739  73.223  1.00  0.00           C  
ATOM   3523  C   GLU C 445      20.387  61.537  73.465  1.00  0.00           C  
ATOM   3524  O   GLU C 445      19.250  61.627  73.981  1.00  0.00           O  
ATOM   3525  CB  GLU C 445      20.983  63.350  71.860  1.00  0.00           C  
ATOM   3526  CG  GLU C 445      21.710  64.655  71.563  1.00  0.00           C  
ATOM   3527  CD  GLU C 445      21.350  65.234  70.224  1.00  0.00           C  
ATOM   3528  OE1 GLU C 445      20.631  64.594  69.495  1.00  0.00           O  
ATOM   3529  OE2 GLU C 445      21.794  66.319  69.929  1.00  0.00           O1-
ATOM   3530  N   HIS C 446      20.787  60.261  73.090  1.00  0.00           N  
ATOM   3531  CA  HIS C 446      20.028  58.972  73.271  1.00  0.00           C  
ATOM   3532  C   HIS C 446      20.515  58.124  74.439  1.00  0.00           C  
ATOM   3533  O   HIS C 446      20.365  56.889  74.568  1.00  0.00           O  
ATOM   3534  CB  HIS C 446      20.098  58.120  71.999  1.00  0.00           C  
ATOM   3535  CG  HIS C 446      19.387  58.728  70.830  1.00  0.00           C  
ATOM   3536  CD2 HIS C 446      19.822  59.559  69.855  1.00  0.00           C  
ATOM   3537  ND1 HIS C 446      18.054  58.491  70.565  1.00  0.00           N  
ATOM   3538  CE1 HIS C 446      17.701  59.154  69.477  1.00  0.00           C  
ATOM   3539  NE2 HIS C 446      18.755  59.808  69.027  1.00  0.00           N  
ATOM   3540  N   LYS C 447      21.138  58.787  75.378  1.00  0.00           N  
ATOM   3541  CA  LYS C 447      21.710  58.248  76.666  1.00  0.00           C  
ATOM   3542  C   LYS C 447      20.751  57.305  77.419  1.00  0.00           C  
ATOM   3543  O   LYS C 447      21.089  56.182  77.843  1.00  0.00           O  
ATOM   3544  CB  LYS C 447      22.110  59.397  77.592  1.00  0.00           C  
ATOM   3545  CG  LYS C 447      22.689  58.954  78.929  1.00  0.00           C  
ATOM   3546  CD  LYS C 447      23.142  60.147  79.757  1.00  0.00           C  
ATOM   3547  CE  LYS C 447      23.687  59.709  81.108  1.00  0.00           C  
ATOM   3548  NZ  LYS C 447      24.129  60.867  81.932  1.00  0.00           N1+
ATOM   3549  N   ASP C 448      19.492  57.696  77.448  1.00  0.00           N  
ATOM   3550  CA  ASP C 448      18.428  56.872  78.082  1.00  0.00           C  
ATOM   3551  C   ASP C 448      17.670  55.974  77.097  1.00  0.00           C  
ATOM   3552  O   ASP C 448      16.726  55.271  77.495  1.00  0.00           O  
ATOM   3553  CB  ASP C 448      17.421  57.775  78.799  1.00  0.00           C  
ATOM   3554  CG  ASP C 448      18.022  58.497  79.998  1.00  0.00           C  
ATOM   3555  OD1 ASP C 448      18.904  57.949  80.617  1.00  0.00           O  
ATOM   3556  OD2 ASP C 448      17.593  59.588  80.285  1.00  0.00           O1-
ATOM   3557  N   ASN C 449      18.172  55.819  75.821  1.00  0.00           N  
ATOM   3558  CA  ASN C 449      17.612  55.001  74.792  1.00  0.00           C  
ATOM   3559  C   ASN C 449      18.643  54.020  74.090  1.00  0.00           C  
ATOM   3560  O   ASN C 449      18.589  53.752  72.903  1.00  0.00           O  
ATOM   3561  CB  ASN C 449      16.943  55.911  73.778  1.00  0.00           C  
ATOM   3562  CG  ASN C 449      15.747  56.625  74.343  1.00  0.00           C  
ATOM   3563  ND2 ASN C 449      15.847  57.924  74.467  1.00  0.00           N  
ATOM   3564  OD1 ASN C 449      14.731  55.999  74.668  1.00  0.00           O  
ATOM   3565  N   ILE C 450      19.718  53.487  74.784  1.00  0.00           N  
ATOM   3566  CA  ILE C 450      20.725  52.574  74.202  1.00  0.00           C  
ATOM   3567  C   ILE C 450      20.857  51.269  74.967  1.00  0.00           C  
ATOM   3568  O   ILE C 450      21.238  51.227  76.071  1.00  0.00           O  
ATOM   3569  CB  ILE C 450      22.106  53.252  74.143  1.00  0.00           C  
ATOM   3570  CG1 ILE C 450      22.056  54.488  73.241  1.00  0.00           C  
ATOM   3571  CG2 ILE C 450      23.159  52.271  73.651  1.00  0.00           C  
ATOM   3572  CD1 ILE C 450      23.236  55.417  73.411  1.00  0.00           C  
ATOM   3573  N   GLY C 451      20.654  50.208  74.226  1.00  0.00           N  
ATOM   3574  CA  GLY C 451      20.737  48.823  74.740  1.00  0.00           C  
ATOM   3575  C   GLY C 451      22.158  48.252  74.784  1.00  0.00           C  
ATOM   3576  O   GLY C 451      23.053  48.794  74.215  1.00  0.00           O  
ATOM   3577  N   SER C 452      22.420  47.218  75.641  1.00  0.00           N  
ATOM   3578  CA  SER C 452      23.683  46.527  75.863  1.00  0.00           C  
ATOM   3579  C   SER C 452      24.361  45.964  74.634  1.00  0.00           C  
ATOM   3580  O   SER C 452      25.586  46.106  74.558  1.00  0.00           O  
ATOM   3581  CB  SER C 452      23.458  45.396  76.846  1.00  0.00           C  
ATOM   3582  OG  SER C 452      22.670  44.385  76.278  1.00  0.00           O  
ATOM   3583  N   GLN C 453      23.626  45.378  73.704  1.00  0.00           N  
ATOM   3584  CA  GLN C 453      24.267  44.971  72.430  1.00  0.00           C  
ATOM   3585  C   GLN C 453      24.439  46.098  71.390  1.00  0.00           C  
ATOM   3586  O   GLN C 453      25.366  46.083  70.610  1.00  0.00           O  
ATOM   3587  CB  GLN C 453      23.466  43.831  71.796  1.00  0.00           C  
ATOM   3588  CG  GLN C 453      23.540  42.519  72.558  1.00  0.00           C  
ATOM   3589  CD  GLN C 453      22.741  41.416  71.890  1.00  0.00           C  
ATOM   3590  NE2 GLN C 453      23.289  40.206  71.891  1.00  0.00           N  
ATOM   3591  OE1 GLN C 453      21.644  41.649  71.377  1.00  0.00           O  
ATOM   3592  N   TYR C 454      23.556  47.063  71.334  1.00  0.00           N  
ATOM   3593  CA  TYR C 454      23.774  48.289  70.501  1.00  0.00           C  
ATOM   3594  C   TYR C 454      25.109  49.066  70.866  1.00  0.00           C  
ATOM   3595  O   TYR C 454      25.816  49.362  69.884  1.00  0.00           O  
ATOM   3596  CB  TYR C 454      22.569  49.223  70.638  1.00  0.00           C  
ATOM   3597  CG  TYR C 454      21.309  48.693  69.990  1.00  0.00           C  
ATOM   3598  CD1 TYR C 454      20.532  47.753  70.652  1.00  0.00           C  
ATOM   3599  CD2 TYR C 454      20.931  49.145  68.735  1.00  0.00           C  
ATOM   3600  CE1 TYR C 454      19.382  47.269  70.061  1.00  0.00           C  
ATOM   3601  CE2 TYR C 454      19.781  48.661  68.144  1.00  0.00           C  
ATOM   3602  CZ  TYR C 454      19.007  47.727  68.802  1.00  0.00           C  
ATOM   3603  OH  TYR C 454      17.861  47.244  68.213  1.00  0.00           O  
ATOM   3604  N   LEU C 455      25.407  49.220  72.138  1.00  0.00           N  
ATOM   3605  CA  LEU C 455      26.694  49.823  72.638  1.00  0.00           C  
ATOM   3606  C   LEU C 455      27.971  48.852  72.320  1.00  0.00           C  
ATOM   3607  O   LEU C 455      28.913  49.336  71.652  1.00  0.00           O  
ATOM   3608  CB  LEU C 455      26.578  50.085  74.145  1.00  0.00           C  
ATOM   3609  CG  LEU C 455      27.819  50.694  74.810  1.00  0.00           C  
ATOM   3610  CD1 LEU C 455      28.133  52.037  74.166  1.00  0.00           C  
ATOM   3611  CD2 LEU C 455      27.570  50.848  76.303  1.00  0.00           C  
ATOM   3612  N   LEU C 456      27.900  47.499  72.701  1.00  0.00           N  
ATOM   3613  CA  LEU C 456      29.008  46.578  72.482  1.00  0.00           C  
ATOM   3614  C   LEU C 456      29.301  46.256  71.031  1.00  0.00           C  
ATOM   3615  O   LEU C 456      30.474  46.223  70.579  1.00  0.00           O  
ATOM   3616  CB  LEU C 456      28.728  45.266  73.227  1.00  0.00           C  
ATOM   3617  CG  LEU C 456      28.749  45.354  74.759  1.00  0.00           C  
ATOM   3618  CD1 LEU C 456      28.324  44.016  75.350  1.00  0.00           C  
ATOM   3619  CD2 LEU C 456      30.144  45.740  75.226  1.00  0.00           C  
ATOM   3620  N   ASN C 457      28.260  46.172  70.227  1.00  0.00           N  
ATOM   3621  CA  ASN C 457      28.494  46.025  68.832  1.00  0.00           C  
ATOM   3622  C   ASN C 457      29.142  47.233  68.161  1.00  0.00           C  
ATOM   3623  O   ASN C 457      30.021  47.183  67.288  1.00  0.00           O  
ATOM   3624  CB  ASN C 457      27.183  45.681  68.149  1.00  0.00           C  
ATOM   3625  CG  ASN C 457      26.733  44.276  68.437  1.00  0.00           C  
ATOM   3626  ND2 ASN C 457      25.474  44.005  68.199  1.00  0.00           N  
ATOM   3627  OD1 ASN C 457      27.525  43.434  68.874  1.00  0.00           O  
ATOM   3628  N   TRP C 458      28.842  48.483  68.568  1.00  0.00           N  
ATOM   3629  CA  TRP C 458      29.567  49.658  67.958  1.00  0.00           C  
ATOM   3630  C   TRP C 458      31.143  49.600  68.286  1.00  0.00           C  
ATOM   3631  O   TRP C 458      32.017  49.793  67.454  1.00  0.00           O  
ATOM   3632  CB  TRP C 458      29.055  50.975  68.517  1.00  0.00           C  
ATOM   3633  CG  TRP C 458      27.636  51.384  68.366  1.00  0.00           C  
ATOM   3634  CD1 TRP C 458      26.870  51.266  67.267  1.00  0.00           C  
ATOM   3635  CD2 TRP C 458      26.858  52.377  69.163  1.00  0.00           C  
ATOM   3636  CE2 TRP C 458      25.565  52.581  68.561  1.00  0.00           C  
ATOM   3637  CE3 TRP C 458      27.127  52.910  70.455  1.00  0.00           C  
ATOM   3638  NE1 TRP C 458      25.615  51.845  67.412  1.00  0.00           N  
ATOM   3639  CZ2 TRP C 458      24.570  53.316  69.267  1.00  0.00           C  
ATOM   3640  CZ3 TRP C 458      26.125  53.650  71.128  1.00  0.00           C  
ATOM   3641  CH2 TRP C 458      24.848  53.912  70.515  1.00  0.00           C  
ATOM   3642  N   CYS C 459      31.518  49.073  69.481  1.00  0.00           N  
ATOM   3643  CA  CYS C 459      32.908  48.830  69.886  1.00  0.00           C  
ATOM   3644  C   CYS C 459      33.594  47.851  68.994  1.00  0.00           C  
ATOM   3645  O   CYS C 459      34.697  48.071  68.586  1.00  0.00           O  
ATOM   3646  CB  CYS C 459      32.974  48.303  71.321  1.00  0.00           C  
ATOM   3647  SG  CYS C 459      32.504  49.517  72.575  1.00  0.00           S  
ATOM   3648  N   VAL C 460      32.815  46.758  68.703  1.00  0.00           N  
ATOM   3649  CA  VAL C 460      33.331  45.762  67.763  1.00  0.00           C  
ATOM   3650  C   VAL C 460      33.558  46.390  66.365  1.00  0.00           C  
ATOM   3651  O   VAL C 460      34.587  46.255  65.784  1.00  0.00           O  
ATOM   3652  CB  VAL C 460      32.350  44.581  67.650  1.00  0.00           C  
ATOM   3653  CG1 VAL C 460      32.770  43.645  66.526  1.00  0.00           C  
ATOM   3654  CG2 VAL C 460      32.280  43.837  68.975  1.00  0.00           C  
ATOM   3655  N   GLN C 461      32.616  47.100  65.838  1.00  0.00           N  
ATOM   3656  CA  GLN C 461      32.600  47.752  64.520  1.00  0.00           C  
ATOM   3657  C   GLN C 461      33.650  48.855  64.323  1.00  0.00           C  
ATOM   3658  O   GLN C 461      34.271  48.873  63.198  1.00  0.00           O  
ATOM   3659  CB  GLN C 461      31.209  48.339  64.262  1.00  0.00           C  
ATOM   3660  CG  GLN C 461      30.115  47.298  64.093  1.00  0.00           C  
ATOM   3661  CD  GLN C 461      28.757  47.922  63.839  1.00  0.00           C  
ATOM   3662  NE2 GLN C 461      27.742  47.081  63.670  1.00  0.00           N  
ATOM   3663  OE1 GLN C 461      28.620  49.148  63.795  1.00  0.00           O  
ATOM   3664  N   ILE C 462      33.961  49.655  65.349  1.00  0.00           N  
ATOM   3665  CA  ILE C 462      35.054  50.627  65.305  1.00  0.00           C  
ATOM   3666  C   ILE C 462      36.351  49.885  65.119  1.00  0.00           C  
ATOM   3667  O   ILE C 462      37.287  50.299  64.442  1.00  0.00           O  
ATOM   3668  CB  ILE C 462      35.118  51.479  66.586  1.00  0.00           C  
ATOM   3669  CG1 ILE C 462      33.897  52.397  66.678  1.00  0.00           C  
ATOM   3670  CG2 ILE C 462      36.403  52.291  66.621  1.00  0.00           C  
ATOM   3671  CD1 ILE C 462      33.724  53.049  68.032  1.00  0.00           C  
ATOM   3672  N   ALA C 463      36.490  48.797  65.918  1.00  0.00           N  
ATOM   3673  CA  ALA C 463      37.729  47.962  65.771  1.00  0.00           C  
ATOM   3674  C   ALA C 463      37.898  47.359  64.331  1.00  0.00           C  
ATOM   3675  O   ALA C 463      38.979  47.310  63.839  1.00  0.00           O  
ATOM   3676  CB  ALA C 463      37.822  46.827  66.846  1.00  0.00           C  
ATOM   3677  N   LYS C 464      36.776  46.933  63.745  1.00  0.00           N  
ATOM   3678  CA  LYS C 464      36.702  46.376  62.361  1.00  0.00           C  
ATOM   3679  C   LYS C 464      37.143  47.361  61.293  1.00  0.00           C  
ATOM   3680  O   LYS C 464      38.109  47.125  60.538  1.00  0.00           O  
ATOM   3681  CB  LYS C 464      35.280  45.909  62.046  1.00  0.00           C  
ATOM   3682  CG  LYS C 464      34.875  44.616  62.742  1.00  0.00           C  
ATOM   3683  CD  LYS C 464      33.462  44.202  62.358  1.00  0.00           C  
ATOM   3684  CE  LYS C 464      33.133  42.810  62.877  1.00  0.00           C  
ATOM   3685  NZ  LYS C 464      31.746  42.398  62.525  1.00  0.00           N1+
ATOM   3686  N   GLY C 465      36.657  48.625  61.464  1.00  0.00           N  
ATOM   3687  CA  GLY C 465      37.000  49.772  60.630  1.00  0.00           C  
ATOM   3688  C   GLY C 465      38.470  50.165  60.812  1.00  0.00           C  
ATOM   3689  O   GLY C 465      39.138  50.349  59.809  1.00  0.00           O  
ATOM   3690  N   MET C 466      38.976  50.182  62.028  1.00  0.00           N  
ATOM   3691  CA  MET C 466      40.406  50.491  62.338  1.00  0.00           C  
ATOM   3692  C   MET C 466      41.392  49.361  61.944  1.00  0.00           C  
ATOM   3693  O   MET C 466      42.498  49.676  61.501  1.00  0.00           O  
ATOM   3694  CB  MET C 466      40.555  50.803  63.824  1.00  0.00           C  
ATOM   3695  CG  MET C 466      39.925  52.119  64.258  1.00  0.00           C  
ATOM   3696  SD  MET C 466      40.668  53.547  63.443  1.00  0.00           S  
ATOM   3697  CE  MET C 466      42.323  53.502  64.124  1.00  0.00           C  
ATOM   3698  N   ASN C 467      41.090  48.120  62.095  1.00  0.00           N  
ATOM   3699  CA  ASN C 467      41.925  47.034  61.732  1.00  0.00           C  
ATOM   3700  C   ASN C 467      42.692  47.224  60.302  1.00  0.00           C  
ATOM   3701  O   ASN C 467      43.814  46.713  60.223  1.00  0.00           O  
ATOM   3702  CB  ASN C 467      41.072  45.780  61.762  1.00  0.00           C  
ATOM   3703  CG  ASN C 467      41.875  44.529  61.539  1.00  0.00           C  
ATOM   3704  ND2 ASN C 467      41.591  43.834  60.466  1.00  0.00           N  
ATOM   3705  OD1 ASN C 467      42.754  44.190  62.340  1.00  0.00           O  
ATOM   3706  N   TYR C 468      42.102  47.794  59.260  1.00  0.00           N  
ATOM   3707  CA  TYR C 468      42.699  47.946  57.916  1.00  0.00           C  
ATOM   3708  C   TYR C 468      43.836  48.973  57.898  1.00  0.00           C  
ATOM   3709  O   TYR C 468      44.607  49.058  56.942  1.00  0.00           O  
ATOM   3710  CB  TYR C 468      41.627  48.341  56.897  1.00  0.00           C  
ATOM   3711  CG  TYR C 468      40.641  47.236  56.590  1.00  0.00           C  
ATOM   3712  CD1 TYR C 468      39.699  46.863  57.538  1.00  0.00           C  
ATOM   3713  CD2 TYR C 468      40.678  46.596  55.360  1.00  0.00           C  
ATOM   3714  CE1 TYR C 468      38.799  45.853  57.256  1.00  0.00           C  
ATOM   3715  CE2 TYR C 468      39.777  45.587  55.080  1.00  0.00           C  
ATOM   3716  CZ  TYR C 468      38.840  45.216  56.022  1.00  0.00           C  
ATOM   3717  OH  TYR C 468      37.943  44.211  55.743  1.00  0.00           O  
ATOM   3718  N   LEU C 469      43.972  49.793  58.932  1.00  0.00           N  
ATOM   3719  CA  LEU C 469      45.071  50.779  59.088  1.00  0.00           C  
ATOM   3720  C   LEU C 469      46.358  50.037  59.552  1.00  0.00           C  
ATOM   3721  O   LEU C 469      47.439  50.338  59.093  1.00  0.00           O  
ATOM   3722  CB  LEU C 469      44.733  51.916  60.024  1.00  0.00           C  
ATOM   3723  CG  LEU C 469      43.929  53.017  59.387  1.00  0.00           C  
ATOM   3724  CD1 LEU C 469      42.546  52.772  59.033  1.00  0.00           C  
ATOM   3725  CD2 LEU C 469      44.073  54.197  60.312  1.00  0.00           C  
ATOM   3726  N   GLU C 470      46.254  49.038  60.393  1.00  0.00           N  
ATOM   3727  CA  GLU C 470      47.470  48.191  60.748  1.00  0.00           C  
ATOM   3728  C   GLU C 470      47.899  47.343  59.470  1.00  0.00           C  
ATOM   3729  O   GLU C 470      49.048  47.278  59.164  1.00  0.00           O  
ATOM   3730  CB  GLU C 470      47.169  47.265  61.928  1.00  0.00           C  
ATOM   3731  CG  GLU C 470      46.953  47.984  63.252  1.00  0.00           C  
ATOM   3732  CD  GLU C 470      46.655  47.044  64.387  1.00  0.00           C  
ATOM   3733  OE1 GLU C 470      46.443  45.882  64.130  1.00  0.00           O  
ATOM   3734  OE2 GLU C 470      46.640  47.486  65.511  1.00  0.00           O1-
ATOM   3735  N   ASP C 471      46.881  46.804  58.823  1.00  0.00           N  
ATOM   3736  CA  ASP C 471      47.087  45.954  57.672  1.00  0.00           C  
ATOM   3737  C   ASP C 471      47.756  46.856  56.575  1.00  0.00           C  
ATOM   3738  O   ASP C 471      48.488  46.251  55.772  1.00  0.00           O  
ATOM   3739  CB  ASP C 471      45.764  45.356  57.186  1.00  0.00           C  
ATOM   3740  CG  ASP C 471      45.207  44.302  58.132  1.00  0.00           C  
ATOM   3741  OD1 ASP C 471      45.924  43.880  59.009  1.00  0.00           O  
ATOM   3742  OD2 ASP C 471      44.070  43.929  57.971  1.00  0.00           O1-
ATOM   3743  N   ARG C 472      47.487  48.176  56.344  1.00  0.00           N  
ATOM   3744  CA  ARG C 472      48.103  49.070  55.373  1.00  0.00           C  
ATOM   3745  C   ARG C 472      49.324  49.825  55.857  1.00  0.00           C  
ATOM   3746  O   ARG C 472      49.874  50.719  55.141  1.00  0.00           O  
ATOM   3747  CB  ARG C 472      47.075  50.088  54.898  1.00  0.00           C  
ATOM   3748  CG  ARG C 472      45.880  49.497  54.169  1.00  0.00           C  
ATOM   3749  CD  ARG C 472      46.270  48.903  52.864  1.00  0.00           C  
ATOM   3750  NE  ARG C 472      45.111  48.516  52.075  1.00  0.00           N  
ATOM   3751  CZ  ARG C 472      45.156  47.723  50.987  1.00  0.00           C  
ATOM   3752  NH1 ARG C 472      46.308  47.244  50.571  1.00  0.00           N1+
ATOM   3753  NH2 ARG C 472      44.044  47.428  50.337  1.00  0.00           N  
ATOM   3754  N   ARG C 473      49.847  49.544  57.063  1.00  0.00           N  
ATOM   3755  CA  ARG C 473      50.991  50.127  57.783  1.00  0.00           C  
ATOM   3756  C   ARG C 473      50.725  51.661  58.017  1.00  0.00           C  
ATOM   3757  O   ARG C 473      51.586  52.510  57.791  1.00  0.00           O  
ATOM   3758  CB  ARG C 473      52.280  49.927  56.997  1.00  0.00           C  
ATOM   3759  CG  ARG C 473      52.694  48.477  56.808  1.00  0.00           C  
ATOM   3760  CD  ARG C 473      54.027  48.367  56.160  1.00  0.00           C  
ATOM   3761  NE  ARG C 473      54.397  46.983  55.913  1.00  0.00           N  
ATOM   3762  CZ  ARG C 473      54.962  46.168  56.825  1.00  0.00           C  
ATOM   3763  NH1 ARG C 473      55.215  46.612  58.037  1.00  0.00           N1+
ATOM   3764  NH2 ARG C 473      55.263  44.922  56.502  1.00  0.00           N  
ATOM   3765  N   LEU C 474      49.631  52.047  58.659  1.00  0.00           N  
ATOM   3766  CA  LEU C 474      49.206  53.395  58.968  1.00  0.00           C  
ATOM   3767  C   LEU C 474      49.033  53.545  60.462  1.00  0.00           C  
ATOM   3768  O   LEU C 474      48.807  52.686  61.264  1.00  0.00           O  
ATOM   3769  CB  LEU C 474      47.892  53.727  58.250  1.00  0.00           C  
ATOM   3770  CG  LEU C 474      47.946  53.693  56.717  1.00  0.00           C  
ATOM   3771  CD1 LEU C 474      46.531  53.749  56.158  1.00  0.00           C  
ATOM   3772  CD2 LEU C 474      48.779  54.861  56.212  1.00  0.00           C  
ATOM   3773  N   VAL C 475      49.214  54.836  60.870  1.00  0.00           N  
ATOM   3774  CA  VAL C 475      48.867  55.358  62.132  1.00  0.00           C  
ATOM   3775  C   VAL C 475      47.763  56.412  61.978  1.00  0.00           C  
ATOM   3776  O   VAL C 475      47.917  57.239  61.056  1.00  0.00           O  
ATOM   3777  CB  VAL C 475      50.111  55.973  62.800  1.00  0.00           C  
ATOM   3778  CG1 VAL C 475      50.714  57.052  61.913  1.00  0.00           C  
ATOM   3779  CG2 VAL C 475      49.740  56.539  64.163  1.00  0.00           C  
ATOM   3780  N   HIS C 476      46.646  56.305  62.681  1.00  0.00           N  
ATOM   3781  CA  HIS C 476      45.481  57.248  62.468  1.00  0.00           C  
ATOM   3782  C   HIS C 476      45.692  58.684  63.162  1.00  0.00           C  
ATOM   3783  O   HIS C 476      45.621  59.807  62.624  1.00  0.00           O  
ATOM   3784  CB  HIS C 476      44.194  56.606  62.996  1.00  0.00           C  
ATOM   3785  CG  HIS C 476      42.961  57.405  62.708  1.00  0.00           C  
ATOM   3786  CD2 HIS C 476      42.745  58.435  61.858  1.00  0.00           C  
ATOM   3787  ND1 HIS C 476      41.756  57.166  63.336  1.00  0.00           N  
ATOM   3788  CE1 HIS C 476      40.852  58.019  62.884  1.00  0.00           C  
ATOM   3789  NE2 HIS C 476      41.427  58.798  61.987  1.00  0.00           N  
ATOM   3790  N   ARG C 477      45.923  58.610  64.476  1.00  0.00           N  
ATOM   3791  CA  ARG C 477      46.115  59.685  65.435  1.00  0.00           C  
ATOM   3792  C   ARG C 477      44.969  60.715  65.645  1.00  0.00           C  
ATOM   3793  O   ARG C 477      45.157  61.829  66.087  1.00  0.00           O  
ATOM   3794  CB  ARG C 477      47.368  60.448  65.031  1.00  0.00           C  
ATOM   3795  CG  ARG C 477      47.758  61.578  65.971  1.00  0.00           C  
ATOM   3796  CD  ARG C 477      49.081  62.154  65.618  1.00  0.00           C  
ATOM   3797  NE  ARG C 477      49.036  62.882  64.360  1.00  0.00           N  
ATOM   3798  CZ  ARG C 477      50.120  63.217  63.631  1.00  0.00           C  
ATOM   3799  NH1 ARG C 477      51.321  62.882  64.047  1.00  0.00           N1+
ATOM   3800  NH2 ARG C 477      49.974  63.882  62.498  1.00  0.00           N  
ATOM   3801  N   ASP C 478      43.740  60.226  65.415  1.00  0.00           N  
ATOM   3802  CA  ASP C 478      42.430  61.005  65.533  1.00  0.00           C  
ATOM   3803  C   ASP C 478      41.246  60.114  65.888  1.00  0.00           C  
ATOM   3804  O   ASP C 478      40.171  60.191  65.266  1.00  0.00           O  
ATOM   3805  CB  ASP C 478      42.103  61.739  64.230  1.00  0.00           C  
ATOM   3806  CG  ASP C 478      41.017  62.793  64.398  1.00  0.00           C  
ATOM   3807  OD1 ASP C 478      40.860  63.286  65.490  1.00  0.00           O  
ATOM   3808  OD2 ASP C 478      40.355  63.095  63.434  1.00  0.00           O1-
ATOM   3809  N   LEU C 479      41.493  59.057  66.717  1.00  0.00           N  
ATOM   3810  CA  LEU C 479      40.361  58.215  67.076  1.00  0.00           C  
ATOM   3811  C   LEU C 479      39.827  58.588  68.394  1.00  0.00           C  
ATOM   3812  O   LEU C 479      40.524  58.311  69.431  1.00  0.00           O  
ATOM   3813  CB  LEU C 479      40.762  56.735  67.101  1.00  0.00           C  
ATOM   3814  CG  LEU C 479      39.650  55.751  67.485  1.00  0.00           C  
ATOM   3815  CD1 LEU C 479      38.544  55.799  66.438  1.00  0.00           C  
ATOM   3816  CD2 LEU C 479      40.230  54.349  67.603  1.00  0.00           C  
ATOM   3817  N   ALA C 480      38.537  58.993  68.388  1.00  0.00           N  
ATOM   3818  CA  ALA C 480      37.712  59.491  69.467  1.00  0.00           C  
ATOM   3819  C   ALA C 480      36.236  59.246  68.990  1.00  0.00           C  
ATOM   3820  O   ALA C 480      35.990  59.140  67.815  1.00  0.00           O  
ATOM   3821  CB  ALA C 480      37.941  61.005  69.568  1.00  0.00           C  
ATOM   3822  N   ALA C 481      35.298  59.164  69.966  1.00  0.00           N  
ATOM   3823  CA  ALA C 481      33.914  58.969  69.505  1.00  0.00           C  
ATOM   3824  C   ALA C 481      33.406  60.199  68.679  1.00  0.00           C  
ATOM   3825  O   ALA C 481      32.516  59.842  67.899  1.00  0.00           O  
ATOM   3826  CB  ALA C 481      33.101  58.841  70.741  1.00  0.00           C  
ATOM   3827  N   ARG C 482      34.023  61.381  68.894  1.00  0.00           N  
ATOM   3828  CA  ARG C 482      33.744  62.538  67.964  1.00  0.00           C  
ATOM   3829  C   ARG C 482      34.074  62.285  66.488  1.00  0.00           C  
ATOM   3830  O   ARG C 482      33.337  62.782  65.700  1.00  0.00           O  
ATOM   3831  CB  ARG C 482      34.524  63.767  68.408  1.00  0.00           C  
ATOM   3832  CG  ARG C 482      34.500  64.928  67.428  1.00  0.00           C  
ATOM   3833  CD  ARG C 482      33.111  65.329  67.084  1.00  0.00           C  
ATOM   3834  NE  ARG C 482      32.383  65.809  68.248  1.00  0.00           N  
ATOM   3835  CZ  ARG C 482      31.069  66.107  68.259  1.00  0.00           C  
ATOM   3836  NH1 ARG C 482      30.355  65.969  67.163  1.00  0.00           N1+
ATOM   3837  NH2 ARG C 482      30.498  66.538  69.370  1.00  0.00           N  
ATOM   3838  N   ASN C 483      35.002  61.425  66.059  1.00  0.00           N  
ATOM   3839  CA  ASN C 483      35.402  61.123  64.657  1.00  0.00           C  
ATOM   3840  C   ASN C 483      34.508  60.024  64.083  1.00  0.00           C  
ATOM   3841  O   ASN C 483      34.149  60.098  62.915  1.00  0.00           O  
ATOM   3842  CB  ASN C 483      36.862  60.718  64.574  1.00  0.00           C  
ATOM   3843  CG  ASN C 483      37.365  60.655  63.158  1.00  0.00           C  
ATOM   3844  ND2 ASN C 483      38.663  60.645  63.000  1.00  0.00           N  
ATOM   3845  OD1 ASN C 483      36.575  60.616  62.207  1.00  0.00           O  
ATOM   3846  N   VAL C 484      34.104  59.033  64.932  1.00  0.00           N  
ATOM   3847  CA  VAL C 484      33.272  57.957  64.524  1.00  0.00           C  
ATOM   3848  C   VAL C 484      31.789  58.446  64.293  1.00  0.00           C  
ATOM   3849  O   VAL C 484      31.294  59.267  65.055  1.00  0.00           O  
ATOM   3850  CB  VAL C 484      33.323  56.850  65.595  1.00  0.00           C  
ATOM   3851  CG1 VAL C 484      32.383  55.711  65.228  1.00  0.00           C  
ATOM   3852  CG2 VAL C 484      34.748  56.345  65.751  1.00  0.00           C  
ATOM   3853  N   LEU C 485      31.205  58.141  63.159  1.00  0.00           N  
ATOM   3854  CA  LEU C 485      29.926  58.561  62.721  1.00  0.00           C  
ATOM   3855  C   LEU C 485      28.952  57.412  62.731  1.00  0.00           C  
ATOM   3856  O   LEU C 485      29.366  56.272  62.489  1.00  0.00           O  
ATOM   3857  CB  LEU C 485      30.024  59.159  61.312  1.00  0.00           C  
ATOM   3858  CG  LEU C 485      30.990  60.341  61.157  1.00  0.00           C  
ATOM   3859  CD1 LEU C 485      30.970  60.827  59.714  1.00  0.00           C  
ATOM   3860  CD2 LEU C 485      30.588  61.453  62.114  1.00  0.00           C  
ATOM   3861  N   VAL C 486      27.572  57.705  62.829  1.00  0.00           N  
ATOM   3862  CA  VAL C 486      26.518  56.650  62.831  1.00  0.00           C  
ATOM   3863  C   VAL C 486      25.695  56.692  61.570  1.00  0.00           C  
ATOM   3864  O   VAL C 486      24.818  57.611  61.474  1.00  0.00           O  
ATOM   3865  CB  VAL C 486      25.574  56.817  64.037  1.00  0.00           C  
ATOM   3866  CG1 VAL C 486      24.496  55.743  64.023  1.00  0.00           C  
ATOM   3867  CG2 VAL C 486      26.373  56.761  65.331  1.00  0.00           C  
ATOM   3868  N   LYS C 487      25.587  55.584  60.942  1.00  0.00           N  
ATOM   3869  CA  LYS C 487      24.717  55.360  59.771  1.00  0.00           C  
ATOM   3870  C   LYS C 487      23.328  54.761  60.077  1.00  0.00           C  
ATOM   3871  O   LYS C 487      22.312  55.301  59.603  1.00  0.00           O  
ATOM   3872  CB  LYS C 487      25.439  54.455  58.772  1.00  0.00           C  
ATOM   3873  CG  LYS C 487      24.695  54.247  57.459  1.00  0.00           C  
ATOM   3874  CD  LYS C 487      25.474  53.337  56.520  1.00  0.00           C  
ATOM   3875  CE  LYS C 487      24.747  53.152  55.198  1.00  0.00           C  
ATOM   3876  NZ  LYS C 487      25.404  52.129  54.340  1.00  0.00           N1+
ATOM   3877  N   THR C 488      23.217  53.632  60.824  1.00  0.00           N  
ATOM   3878  CA  THR C 488      21.977  52.910  61.229  1.00  0.00           C  
ATOM   3879  C   THR C 488      22.095  52.715  62.757  1.00  0.00           C  
ATOM   3880  O   THR C 488      23.180  53.036  63.269  1.00  0.00           O  
ATOM   3881  CB  THR C 488      21.812  51.556  60.514  1.00  0.00           C  
ATOM   3882  CG2 THR C 488      22.010  51.717  59.015  1.00  0.00           C  
ATOM   3883  OG1 THR C 488      22.774  50.623  61.023  1.00  0.00           O  
ATOM   3884  N   PRO C 489      21.087  52.291  63.490  1.00  0.00           N  
ATOM   3885  CA  PRO C 489      21.239  52.142  64.964  1.00  0.00           C  
ATOM   3886  C   PRO C 489      22.473  51.293  65.346  1.00  0.00           C  
ATOM   3887  O   PRO C 489      23.020  51.517  66.418  1.00  0.00           O  
ATOM   3888  CB  PRO C 489      19.937  51.446  65.373  1.00  0.00           C  
ATOM   3889  CG  PRO C 489      18.943  51.908  64.363  1.00  0.00           C  
ATOM   3890  CD  PRO C 489      19.709  51.933  63.068  1.00  0.00           C  
ATOM   3891  N   GLN C 490      22.816  50.318  64.525  1.00  0.00           N  
ATOM   3892  CA  GLN C 490      23.979  49.409  64.674  1.00  0.00           C  
ATOM   3893  C   GLN C 490      24.924  49.385  63.526  1.00  0.00           C  
ATOM   3894  O   GLN C 490      25.482  48.281  63.169  1.00  0.00           O  
ATOM   3895  CB  GLN C 490      23.504  47.975  64.920  1.00  0.00           C  
ATOM   3896  CG  GLN C 490      22.754  47.784  66.228  1.00  0.00           C  
ATOM   3897  CD  GLN C 490      22.434  46.327  66.503  1.00  0.00           C  
ATOM   3898  NE2 GLN C 490      21.193  45.935  66.241  1.00  0.00           N  
ATOM   3899  OE1 GLN C 490      23.294  45.560  66.948  1.00  0.00           O  
ATOM   3900  N   HIS C 491      25.269  50.582  62.985  1.00  0.00           N  
ATOM   3901  CA  HIS C 491      26.308  50.692  62.006  1.00  0.00           C  
ATOM   3902  C   HIS C 491      27.087  52.016  62.049  1.00  0.00           C  
ATOM   3903  O   HIS C 491      26.612  53.081  61.658  1.00  0.00           O  
ATOM   3904  CB  HIS C 491      25.705  50.498  60.611  1.00  0.00           C  
ATOM   3905  CG  HIS C 491      26.728  50.381  59.524  1.00  0.00           C  
ATOM   3906  CD2 HIS C 491      28.081  50.336  59.573  1.00  0.00           C  
ATOM   3907  ND1 HIS C 491      26.390  50.294  58.190  1.00  0.00           N  
ATOM   3908  CE1 HIS C 491      27.492  50.201  57.465  1.00  0.00           C  
ATOM   3909  NE2 HIS C 491      28.530  50.225  58.281  1.00  0.00           N  
ATOM   3910  N   VAL C 492      28.342  51.948  62.530  1.00  0.00           N  
ATOM   3911  CA  VAL C 492      29.331  53.091  62.615  1.00  0.00           C  
ATOM   3912  C   VAL C 492      30.575  53.052  61.720  1.00  0.00           C  
ATOM   3913  O   VAL C 492      31.010  51.942  61.253  1.00  0.00           O  
ATOM   3914  CB  VAL C 492      29.831  53.213  64.066  1.00  0.00           C  
ATOM   3915  CG1 VAL C 492      28.671  53.502  65.008  1.00  0.00           C  
ATOM   3916  CG2 VAL C 492      30.551  51.936  64.475  1.00  0.00           C  
ATOM   3917  N   LYS C 493      31.118  54.219  61.453  1.00  0.00           N  
ATOM   3918  CA  LYS C 493      32.320  54.344  60.545  1.00  0.00           C  
ATOM   3919  C   LYS C 493      33.314  55.295  61.068  1.00  0.00           C  
ATOM   3920  O   LYS C 493      32.932  56.198  61.831  1.00  0.00           O  
ATOM   3921  CB  LYS C 493      31.926  54.793  59.137  1.00  0.00           C  
ATOM   3922  CG  LYS C 493      30.951  53.861  58.430  1.00  0.00           C  
ATOM   3923  CD  LYS C 493      30.905  54.137  56.935  1.00  0.00           C  
ATOM   3924  CE  LYS C 493      29.866  53.270  56.242  1.00  0.00           C  
ATOM   3925  NZ  LYS C 493      30.035  53.272  54.763  1.00  0.00           N1+
ATOM   3926  N   ILE C 494      34.546  55.121  60.660  1.00  0.00           N  
ATOM   3927  CA  ILE C 494      35.686  56.007  60.955  1.00  0.00           C  
ATOM   3928  C   ILE C 494      35.835  56.867  59.760  1.00  0.00           C  
ATOM   3929  O   ILE C 494      35.847  56.429  58.636  1.00  0.00           O  
ATOM   3930  CB  ILE C 494      37.055  55.152  61.242  1.00  0.00           C  
ATOM   3931  CG1 ILE C 494      36.809  54.400  62.575  1.00  0.00           C  
ATOM   3932  CG2 ILE C 494      38.362  55.979  61.280  1.00  0.00           C  
ATOM   3933  CD1 ILE C 494      36.111  53.117  62.456  1.00  0.00           C  
ATOM   3934  N   THR C 495      35.958  58.183  59.953  1.00  0.00           N  
ATOM   3935  CA  THR C 495      35.959  59.131  58.814  1.00  0.00           C  
ATOM   3936  C   THR C 495      37.192  60.050  58.672  1.00  0.00           C  
ATOM   3937  O   THR C 495      37.801  59.948  57.664  1.00  0.00           O  
ATOM   3938  CB  THR C 495      34.705  60.021  58.884  1.00  0.00           C  
ATOM   3939  CG2 THR C 495      34.690  61.013  57.732  1.00  0.00           C  
ATOM   3940  OG1 THR C 495      33.530  59.201  58.818  1.00  0.00           O  
ATOM   3941  N   ASP C 496      37.505  60.942  59.615  1.00  0.00           N  
ATOM   3942  CA  ASP C 496      38.513  61.953  59.399  1.00  0.00           C  
ATOM   3943  C   ASP C 496      39.900  61.318  59.515  1.00  0.00           C  
ATOM   3944  O   ASP C 496      40.252  60.848  60.601  1.00  0.00           O  
ATOM   3945  CB  ASP C 496      38.363  63.095  60.408  1.00  0.00           C  
ATOM   3946  CG  ASP C 496      39.314  64.252  60.138  1.00  0.00           C  
ATOM   3947  OD1 ASP C 496      40.395  64.008  59.655  1.00  0.00           O  
ATOM   3948  OD2 ASP C 496      38.952  65.370  60.418  1.00  0.00           O1-
ATOM   3949  N   PHE C 497      40.595  61.312  58.398  1.00  0.00           N  
ATOM   3950  CA  PHE C 497      41.990  60.848  58.330  1.00  0.00           C  
ATOM   3951  C   PHE C 497      43.029  61.874  58.104  1.00  0.00           C  
ATOM   3952  O   PHE C 497      44.152  61.682  57.805  1.00  0.00           O  
ATOM   3953  CB  PHE C 497      42.135  59.805  57.221  1.00  0.00           C  
ATOM   3954  CG  PHE C 497      41.366  58.539  57.474  1.00  0.00           C  
ATOM   3955  CD1 PHE C 497      40.182  58.285  56.800  1.00  0.00           C  
ATOM   3956  CD2 PHE C 497      41.826  57.602  58.387  1.00  0.00           C  
ATOM   3957  CE1 PHE C 497      39.474  57.121  57.033  1.00  0.00           C  
ATOM   3958  CE2 PHE C 497      41.121  56.438  58.620  1.00  0.00           C  
ATOM   3959  CZ  PHE C 497      39.944  56.198  57.943  1.00  0.00           C  
ATOM   3960  N   GLY C 498      42.713  63.161  58.465  1.00  0.00           N  
ATOM   3961  CA  GLY C 498      43.662  64.255  58.237  1.00  0.00           C  
ATOM   3962  C   GLY C 498      45.061  64.235  58.967  1.00  0.00           C  
ATOM   3963  O   GLY C 498      46.058  64.838  58.526  1.00  0.00           O  
ATOM   3964  N   LEU C 499      45.060  63.461  60.104  1.00  0.00           N  
ATOM   3965  CA  LEU C 499      46.236  63.159  60.925  1.00  0.00           C  
ATOM   3966  C   LEU C 499      46.897  61.813  60.640  1.00  0.00           C  
ATOM   3967  O   LEU C 499      48.023  61.491  61.155  1.00  0.00           O  
ATOM   3968  CB  LEU C 499      45.842  63.208  62.407  1.00  0.00           C  
ATOM   3969  CG  LEU C 499      45.397  64.578  62.932  1.00  0.00           C  
ATOM   3970  CD1 LEU C 499      44.998  64.457  64.396  1.00  0.00           C  
ATOM   3971  CD2 LEU C 499      46.526  65.582  62.754  1.00  0.00           C  
ATOM   3972  N   ALA C 500      46.350  61.013  59.759  1.00  0.00           N  
ATOM   3973  CA  ALA C 500      46.965  59.720  59.533  1.00  0.00           C  
ATOM   3974  C   ALA C 500      48.274  59.733  58.691  1.00  0.00           C  
ATOM   3975  O   ALA C 500      48.391  60.539  57.762  1.00  0.00           O  
ATOM   3976  CB  ALA C 500      45.897  58.841  58.853  1.00  0.00           C  
ATOM   3977  N   LYS C 501      49.290  58.876  58.999  1.00  0.00           N  
ATOM   3978  CA  LYS C 501      50.649  58.922  58.310  1.00  0.00           C  
ATOM   3979  C   LYS C 501      51.114  57.538  57.974  1.00  0.00           C  
ATOM   3980  O   LYS C 501      50.595  56.579  58.557  1.00  0.00           O  
ATOM   3981  CB  LYS C 501      51.709  59.604  59.176  1.00  0.00           C  
ATOM   3982  CG  LYS C 501      51.407  61.058  59.513  1.00  0.00           C  
ATOM   3983  CD  LYS C 501      51.525  61.946  58.282  1.00  0.00           C  
ATOM   3984  CE  LYS C 501      51.286  63.408  58.629  1.00  0.00           C  
ATOM   3985  NZ  LYS C 501      51.320  64.278  57.422  1.00  0.00           N1+
ATOM   3986  N   LEU C 502      51.987  57.380  57.006  1.00  0.00           N  
ATOM   3987  CA  LEU C 502      52.597  56.121  56.554  1.00  0.00           C  
ATOM   3988  C   LEU C 502      53.651  55.677  57.606  1.00  0.00           C  
ATOM   3989  O   LEU C 502      54.539  56.492  57.877  1.00  0.00           O  
ATOM   3990  CB  LEU C 502      53.249  56.298  55.177  1.00  0.00           C  
ATOM   3991  CG  LEU C 502      52.288  56.603  54.021  1.00  0.00           C  
ATOM   3992  CD1 LEU C 502      53.086  57.006  52.789  1.00  0.00           C  
ATOM   3993  CD2 LEU C 502      51.427  55.381  53.739  1.00  0.00           C  
ATOM   3994  N   LEU C 503      53.784  54.382  57.905  1.00  0.00           N  
ATOM   3995  CA  LEU C 503      54.740  53.699  58.705  1.00  0.00           C  
ATOM   3996  C   LEU C 503      55.600  52.845  57.750  1.00  0.00           C  
ATOM   3997  O   LEU C 503      55.138  52.472  56.693  1.00  0.00           O  
ATOM   3998  CB  LEU C 503      54.041  52.832  59.760  1.00  0.00           C  
ATOM   3999  CG  LEU C 503      53.047  53.563  60.670  1.00  0.00           C  
ATOM   4000  CD1 LEU C 503      52.397  52.565  61.619  1.00  0.00           C  
ATOM   4001  CD2 LEU C 503      53.772  54.657  61.440  1.00  0.00           C  
ATOM   4002  N   GLY C 504      56.833  52.546  58.158  1.00  0.00           N  
ATOM   4003  CA  GLY C 504      57.808  51.828  57.326  1.00  0.00           C  
ATOM   4004  C   GLY C 504      57.553  50.331  57.309  1.00  0.00           C  
ATOM   4005  O   GLY C 504      56.878  49.855  58.270  1.00  0.00           O  
ATOM   4006  N   ALA C 505      58.098  49.636  56.340  1.00  0.00           N  
ATOM   4007  CA  ALA C 505      58.043  48.134  56.154  1.00  0.00           C  
ATOM   4008  C   ALA C 505      58.801  47.444  57.292  1.00  0.00           C  
ATOM   4009  O   ALA C 505      58.289  46.472  57.795  1.00  0.00           O  
ATOM   4010  CB  ALA C 505      58.635  47.708  54.817  1.00  0.00           C  
ATOM   4011  N   GLU C 506      59.939  47.925  57.751  1.00  0.00           N  
ATOM   4012  CA  GLU C 506      60.742  47.386  58.859  1.00  0.00           C  
ATOM   4013  C   GLU C 506      60.765  48.291  60.045  1.00  0.00           C  
ATOM   4014  O   GLU C 506      61.492  48.058  60.970  1.00  0.00           O  
ATOM   4015  CB  GLU C 506      62.182  47.128  58.409  1.00  0.00           C  
ATOM   4016  CG  GLU C 506      62.321  46.076  57.318  1.00  0.00           C  
ATOM   4017  CD  GLU C 506      63.749  45.846  56.905  1.00  0.00           C  
ATOM   4018  OE1 GLU C 506      64.606  46.547  57.385  1.00  0.00           O  
ATOM   4019  OE2 GLU C 506      63.981  44.968  56.108  1.00  0.00           O1-
ATOM   4020  N   GLU C 507      60.072  49.429  60.045  1.00  0.00           N  
ATOM   4021  CA  GLU C 507      60.008  50.454  61.093  1.00  0.00           C  
ATOM   4022  C   GLU C 507      58.555  50.987  61.337  1.00  0.00           C  
ATOM   4023  O   GLU C 507      58.083  51.885  60.679  1.00  0.00           O  
ATOM   4024  CB  GLU C 507      60.934  51.614  60.725  1.00  0.00           C  
ATOM   4025  CG  GLU C 507      60.985  52.730  61.760  1.00  0.00           C  
ATOM   4026  CD  GLU C 507      61.950  53.823  61.395  1.00  0.00           C  
ATOM   4027  OE1 GLU C 507      62.588  53.710  60.376  1.00  0.00           O  
ATOM   4028  OE2 GLU C 507      62.049  54.772  62.135  1.00  0.00           O1-
ATOM   4029  N   LYS C 508      57.973  50.485  62.458  1.00  0.00           N  
ATOM   4030  CA  LYS C 508      56.599  50.870  62.972  1.00  0.00           C  
ATOM   4031  C   LYS C 508      56.386  52.267  63.549  1.00  0.00           C  
ATOM   4032  O   LYS C 508      55.280  52.677  63.740  1.00  0.00           O  
ATOM   4033  CB  LYS C 508      56.166  49.869  64.045  1.00  0.00           C  
ATOM   4034  CG  LYS C 508      56.949  49.965  65.347  1.00  0.00           C  
ATOM   4035  CD  LYS C 508      56.435  48.969  66.376  1.00  0.00           C  
ATOM   4036  CE  LYS C 508      57.201  49.079  67.685  1.00  0.00           C  
ATOM   4037  NZ  LYS C 508      56.690  48.130  68.711  1.00  0.00           N1+
ATOM   4038  N   GLU C 509      57.475  52.979  63.823  1.00  0.00           N  
ATOM   4039  CA  GLU C 509      57.505  54.309  64.456  1.00  0.00           C  
ATOM   4040  C   GLU C 509      57.529  55.452  63.463  1.00  0.00           C  
ATOM   4041  O   GLU C 509      57.932  55.332  62.348  1.00  0.00           O  
ATOM   4042  CB  GLU C 509      58.723  54.426  65.376  1.00  0.00           C  
ATOM   4043  CG  GLU C 509      58.708  53.473  66.562  1.00  0.00           C  
ATOM   4044  CD  GLU C 509      59.905  53.635  67.458  1.00  0.00           C  
ATOM   4045  OE1 GLU C 509      60.754  54.435  67.145  1.00  0.00           O  
ATOM   4046  OE2 GLU C 509      59.971  52.958  68.456  1.00  0.00           O1-
ATOM   4047  N   TYR C 510      56.997  56.620  63.916  1.00  0.00           N  
ATOM   4048  CA  TYR C 510      56.863  57.879  63.180  1.00  0.00           C  
ATOM   4049  C   TYR C 510      56.981  58.944  64.278  1.00  0.00           C  
ATOM   4050  O   TYR C 510      56.632  58.711  65.412  1.00  0.00           O  
ATOM   4051  CB  TYR C 510      55.539  57.977  62.416  1.00  0.00           C  
ATOM   4052  CG  TYR C 510      55.325  59.311  61.736  1.00  0.00           C  
ATOM   4053  CD1 TYR C 510      55.883  59.552  60.490  1.00  0.00           C  
ATOM   4054  CD2 TYR C 510      54.569  60.293  62.358  1.00  0.00           C  
ATOM   4055  CE1 TYR C 510      55.687  60.770  59.869  1.00  0.00           C  
ATOM   4056  CE2 TYR C 510      54.373  61.511  61.737  1.00  0.00           C  
ATOM   4057  CZ  TYR C 510      54.928  61.750  60.498  1.00  0.00           C  
ATOM   4058  OH  TYR C 510      54.733  62.964  59.879  1.00  0.00           O  
ATOM   4059  N   HIS C 511      57.518  60.176  64.077  1.00  0.00           N  
ATOM   4060  CA  HIS C 511      57.615  61.297  65.017  1.00  0.00           C  
ATOM   4061  C   HIS C 511      57.284  62.535  64.306  1.00  0.00           C  
ATOM   4062  O   HIS C 511      57.451  62.735  63.107  1.00  0.00           O  
ATOM   4063  CB  HIS C 511      59.012  61.422  65.632  1.00  0.00           C  
ATOM   4064  CG  HIS C 511      60.082  61.742  64.634  1.00  0.00           C  
ATOM   4065  CD2 HIS C 511      60.656  62.918  64.288  1.00  0.00           C  
ATOM   4066  ND1 HIS C 511      60.686  60.777  63.857  1.00  0.00           N  
ATOM   4067  CE1 HIS C 511      61.586  61.345  63.074  1.00  0.00           C  
ATOM   4068  NE2 HIS C 511      61.587  62.643  63.317  1.00  0.00           N  
ATOM   4069  N   ALA C 512      56.782  63.457  65.092  1.00  0.00           N  
ATOM   4070  CA  ALA C 512      56.292  64.786  64.655  1.00  0.00           C  
ATOM   4071  C   ALA C 512      56.295  65.805  65.815  1.00  0.00           C  
ATOM   4072  O   ALA C 512      56.335  65.410  66.988  1.00  0.00           O  
ATOM   4073  CB  ALA C 512      54.935  64.651  63.866  1.00  0.00           C  
ATOM   4074  N   GLU C 513      56.218  67.037  65.480  1.00  0.00           N  
ATOM   4075  CA  GLU C 513      56.210  68.089  66.469  1.00  0.00           C  
ATOM   4076  C   GLU C 513      54.819  68.109  67.165  1.00  0.00           C  
ATOM   4077  O   GLU C 513      53.859  67.658  66.525  1.00  0.00           O  
ATOM   4078  CB  GLU C 513      56.518  69.439  65.815  1.00  0.00           C  
ATOM   4079  CG  GLU C 513      57.906  69.536  65.197  1.00  0.00           C  
ATOM   4080  CD  GLU C 513      59.004  69.562  66.224  1.00  0.00           C  
ATOM   4081  OE1 GLU C 513      58.911  70.338  67.145  1.00  0.00           O  
ATOM   4082  OE2 GLU C 513      59.936  68.805  66.087  1.00  0.00           O1-
ATOM   4083  N   GLY C 514      54.615  68.636  68.391  1.00  0.00           N  
ATOM   4084  CA  GLY C 514      53.365  68.690  69.109  1.00  0.00           C  
ATOM   4085  C   GLY C 514      52.420  69.910  68.887  1.00  0.00           C  
ATOM   4086  O   GLY C 514      52.521  70.616  67.930  1.00  0.00           O  
ATOM   4087  N   GLY C 515      51.549  70.167  69.826  1.00  0.00           N  
ATOM   4088  CA  GLY C 515      50.546  71.254  69.978  1.00  0.00           C  
ATOM   4089  C   GLY C 515      49.183  71.194  69.223  1.00  0.00           C  
ATOM   4090  O   GLY C 515      48.136  71.255  69.950  1.00  0.00           O  
ATOM   4091  N   LYS C 516      49.264  71.063  67.919  1.00  0.00           N  
ATOM   4092  CA  LYS C 516      48.132  70.966  66.944  1.00  0.00           C  
ATOM   4093  C   LYS C 516      47.132  69.947  67.402  1.00  0.00           C  
ATOM   4094  O   LYS C 516      45.931  70.285  67.499  1.00  0.00           O  
ATOM   4095  CB  LYS C 516      48.625  70.598  65.543  1.00  0.00           C  
ATOM   4096  CG  LYS C 516      47.519  70.444  64.508  1.00  0.00           C  
ATOM   4097  CD  LYS C 516      48.088  70.118  63.135  1.00  0.00           C  
ATOM   4098  CE  LYS C 516      46.982  69.842  62.128  1.00  0.00           C  
ATOM   4099  NZ  LYS C 516      47.523  69.539  60.775  1.00  0.00           N1+
ATOM   4100  N   VAL C 517      47.517  68.755  67.846  1.00  0.00           N  
ATOM   4101  CA  VAL C 517      46.686  67.637  68.291  1.00  0.00           C  
ATOM   4102  C   VAL C 517      46.549  67.632  69.809  1.00  0.00           C  
ATOM   4103  O   VAL C 517      47.553  67.317  70.463  1.00  0.00           O  
ATOM   4104  CB  VAL C 517      47.293  66.299  67.828  1.00  0.00           C  
ATOM   4105  CG1 VAL C 517      46.423  65.136  68.279  1.00  0.00           C  
ATOM   4106  CG2 VAL C 517      47.452  66.299  66.314  1.00  0.00           C  
ATOM   4107  N   PRO C 518      45.403  67.899  70.482  1.00  0.00           N  
ATOM   4108  CA  PRO C 518      45.381  67.838  71.913  1.00  0.00           C  
ATOM   4109  C   PRO C 518      45.662  66.387  72.301  1.00  0.00           C  
ATOM   4110  O   PRO C 518      45.352  65.415  71.612  1.00  0.00           O  
ATOM   4111  CB  PRO C 518      43.960  68.284  72.275  1.00  0.00           C  
ATOM   4112  CG  PRO C 518      43.507  69.060  71.085  1.00  0.00           C  
ATOM   4113  CD  PRO C 518      44.143  68.358  69.916  1.00  0.00           C  
ATOM   4114  N   ILE C 519      46.236  66.155  73.511  1.00  0.00           N  
ATOM   4115  CA  ILE C 519      46.594  64.827  73.987  1.00  0.00           C  
ATOM   4116  C   ILE C 519      45.608  64.034  74.885  1.00  0.00           C  
ATOM   4117  O   ILE C 519      46.019  63.120  75.677  1.00  0.00           O  
ATOM   4118  CB  ILE C 519      47.931  64.942  74.740  1.00  0.00           C  
ATOM   4119  CG1 ILE C 519      47.775  65.836  75.973  1.00  0.00           C  
ATOM   4120  CG2 ILE C 519      49.016  65.482  73.821  1.00  0.00           C  
ATOM   4121  CD1 ILE C 519      48.956  65.792  76.914  1.00  0.00           C  
ATOM   4122  N   LYS C 520      44.319  64.416  74.959  1.00  0.00           N  
ATOM   4123  CA  LYS C 520      43.293  63.767  75.738  1.00  0.00           C  
ATOM   4124  C   LYS C 520      42.918  62.434  75.228  1.00  0.00           C  
ATOM   4125  O   LYS C 520      42.544  61.587  76.035  1.00  0.00           O  
ATOM   4126  CB  LYS C 520      42.043  64.644  75.805  1.00  0.00           C  
ATOM   4127  CG  LYS C 520      42.220  65.933  76.596  1.00  0.00           C  
ATOM   4128  CD  LYS C 520      40.999  66.831  76.473  1.00  0.00           C  
ATOM   4129  CE  LYS C 520      41.161  68.103  77.291  1.00  0.00           C  
ATOM   4130  NZ  LYS C 520      40.026  69.045  77.086  1.00  0.00           N1+
ATOM   4131  N   TRP C 521      43.130  62.134  73.940  1.00  0.00           N  
ATOM   4132  CA  TRP C 521      42.873  60.843  73.409  1.00  0.00           C  
ATOM   4133  C   TRP C 521      44.142  60.064  72.967  1.00  0.00           C  
ATOM   4134  O   TRP C 521      44.076  58.951  72.540  1.00  0.00           O  
ATOM   4135  CB  TRP C 521      41.914  60.990  72.227  1.00  0.00           C  
ATOM   4136  CG  TRP C 521      40.675  61.769  72.554  1.00  0.00           C  
ATOM   4137  CD1 TRP C 521      39.475  61.263  72.951  1.00  0.00           C  
ATOM   4138  CD2 TRP C 521      40.511  63.208  72.515  1.00  0.00           C  
ATOM   4139  CE2 TRP C 521      39.195  63.478  72.899  1.00  0.00           C  
ATOM   4140  CE3 TRP C 521      41.363  64.272  72.192  1.00  0.00           C  
ATOM   4141  NE1 TRP C 521      38.577  62.281  73.159  1.00  0.00           N  
ATOM   4142  CZ2 TRP C 521      38.702  64.771  72.967  1.00  0.00           C  
ATOM   4143  CZ3 TRP C 521      40.869  65.568  72.262  1.00  0.00           C  
ATOM   4144  CH2 TRP C 521      39.573  65.811  72.640  1.00  0.00           C  
ATOM   4145  N   MET C 522      45.306  60.709  72.973  1.00  0.00           N  
ATOM   4146  CA  MET C 522      46.588  60.325  72.403  1.00  0.00           C  
ATOM   4147  C   MET C 522      47.372  59.386  73.444  1.00  0.00           C  
ATOM   4148  O   MET C 522      47.057  59.389  74.684  1.00  0.00           O  
ATOM   4149  CB  MET C 522      47.384  61.579  72.048  1.00  0.00           C  
ATOM   4150  CG  MET C 522      46.730  62.463  70.995  1.00  0.00           C  
ATOM   4151  SD  MET C 522      46.581  61.644  69.395  1.00  0.00           S  
ATOM   4152  CE  MET C 522      44.855  61.168  69.419  1.00  0.00           C  
ATOM   4153  N   ALA C 523      48.317  58.555  72.966  1.00  0.00           N  
ATOM   4154  CA  ALA C 523      49.059  57.670  73.850  1.00  0.00           C  
ATOM   4155  C   ALA C 523      50.259  58.330  74.543  1.00  0.00           C  
ATOM   4156  O   ALA C 523      50.819  59.254  74.011  1.00  0.00           O  
ATOM   4157  CB  ALA C 523      49.477  56.406  73.041  1.00  0.00           C  
ATOM   4158  N   LEU C 524      50.720  57.718  75.655  1.00  0.00           N  
ATOM   4159  CA  LEU C 524      51.796  58.249  76.538  1.00  0.00           C  
ATOM   4160  C   LEU C 524      53.035  58.524  75.760  1.00  0.00           C  
ATOM   4161  O   LEU C 524      53.773  59.495  76.043  1.00  0.00           O  
ATOM   4162  CB  LEU C 524      52.130  57.262  77.663  1.00  0.00           C  
ATOM   4163  CG  LEU C 524      53.155  57.750  78.695  1.00  0.00           C  
ATOM   4164  CD1 LEU C 524      52.616  58.990  79.398  1.00  0.00           C  
ATOM   4165  CD2 LEU C 524      53.442  56.638  79.693  1.00  0.00           C  
ATOM   4166  N   GLU C 525      53.440  57.616  74.847  1.00  0.00           N  
ATOM   4167  CA  GLU C 525      54.649  57.770  74.016  1.00  0.00           C  
ATOM   4168  C   GLU C 525      54.682  58.945  73.009  1.00  0.00           C  
ATOM   4169  O   GLU C 525      55.757  59.482  72.686  1.00  0.00           O  
ATOM   4170  CB  GLU C 525      54.875  56.468  73.243  1.00  0.00           C  
ATOM   4171  CG  GLU C 525      53.794  56.150  72.219  1.00  0.00           C  
ATOM   4172  CD  GLU C 525      52.686  55.305  72.782  1.00  0.00           C  
ATOM   4173  OE1 GLU C 525      52.581  55.219  73.982  1.00  0.00           O  
ATOM   4174  OE2 GLU C 525      51.943  54.745  72.010  1.00  0.00           O1-
ATOM   4175  N   SER C 526      53.490  59.547  72.684  1.00  0.00           N  
ATOM   4176  CA  SER C 526      53.319  60.817  71.932  1.00  0.00           C  
ATOM   4177  C   SER C 526      53.235  62.040  72.861  1.00  0.00           C  
ATOM   4178  O   SER C 526      53.642  63.190  72.474  1.00  0.00           O  
ATOM   4179  CB  SER C 526      52.069  60.748  71.076  1.00  0.00           C  
ATOM   4180  OG  SER C 526      50.918  60.681  71.873  1.00  0.00           O  
ATOM   4181  N   ILE C 527      52.793  61.856  74.120  1.00  0.00           N  
ATOM   4182  CA  ILE C 527      52.726  62.823  75.139  1.00  0.00           C  
ATOM   4183  C   ILE C 527      54.104  63.139  75.720  1.00  0.00           C  
ATOM   4184  O   ILE C 527      54.463  64.316  75.666  1.00  0.00           O  
ATOM   4185  CB  ILE C 527      51.778  62.340  76.252  1.00  0.00           C  
ATOM   4186  CG1 ILE C 527      50.340  62.263  75.733  1.00  0.00           C  
ATOM   4187  CG2 ILE C 527      51.863  63.263  77.459  1.00  0.00           C  
ATOM   4188  CD1 ILE C 527      49.389  61.555  76.670  1.00  0.00           C  
ATOM   4189  N   LEU C 528      54.958  62.213  76.068  1.00  0.00           N  
ATOM   4190  CA  LEU C 528      56.204  62.475  76.617  1.00  0.00           C  
ATOM   4191  C   LEU C 528      57.342  62.518  75.584  1.00  0.00           C  
ATOM   4192  O   LEU C 528      58.287  63.269  75.789  1.00  0.00           O  
ATOM   4193  CB  LEU C 528      56.487  61.408  77.682  1.00  0.00           C  
ATOM   4194  CG  LEU C 528      55.536  61.400  78.885  1.00  0.00           C  
ATOM   4195  CD1 LEU C 528      55.920  60.269  79.830  1.00  0.00           C  
ATOM   4196  CD2 LEU C 528      55.597  62.747  79.591  1.00  0.00           C  
ATOM   4197  N   HIS C 529      57.342  61.693  74.539  1.00  0.00           N  
ATOM   4198  CA  HIS C 529      58.367  61.555  73.549  1.00  0.00           C  
ATOM   4199  C   HIS C 529      57.977  61.889  72.093  1.00  0.00           C  
ATOM   4200  O   HIS C 529      58.821  61.691  71.233  1.00  0.00           O  
ATOM   4201  CB  HIS C 529      58.903  60.121  73.606  1.00  0.00           C  
ATOM   4202  CG  HIS C 529      59.498  59.754  74.930  1.00  0.00           C  
ATOM   4203  CD2 HIS C 529      59.075  58.900  75.892  1.00  0.00           C  
ATOM   4204  ND1 HIS C 529      60.681  60.294  75.389  1.00  0.00           N  
ATOM   4205  CE1 HIS C 529      60.959  59.790  76.578  1.00  0.00           C  
ATOM   4206  NE2 HIS C 529      60.002  58.942  76.905  1.00  0.00           N  
ATOM   4207  N   ARG C 530      56.741  62.253  71.745  1.00  0.00           N  
ATOM   4208  CA  ARG C 530      56.192  62.606  70.394  1.00  0.00           C  
ATOM   4209  C   ARG C 530      56.374  61.445  69.459  1.00  0.00           C  
ATOM   4210  O   ARG C 530      56.630  61.660  68.275  1.00  0.00           O  
ATOM   4211  CB  ARG C 530      56.881  63.826  69.801  1.00  0.00           C  
ATOM   4212  CG  ARG C 530      56.747  65.099  70.622  1.00  0.00           C  
ATOM   4213  CD  ARG C 530      57.418  66.250  69.965  1.00  0.00           C  
ATOM   4214  NE  ARG C 530      57.280  67.472  70.741  1.00  0.00           N  
ATOM   4215  CZ  ARG C 530      57.817  68.659  70.399  1.00  0.00           C  
ATOM   4216  NH1 ARG C 530      58.523  68.768  69.294  1.00  0.00           N1+
ATOM   4217  NH2 ARG C 530      57.634  69.715  71.172  1.00  0.00           N  
ATOM   4218  N   ILE C 531      56.260  60.176  69.854  1.00  0.00           N  
ATOM   4219  CA  ILE C 531      56.372  58.953  69.125  1.00  0.00           C  
ATOM   4220  C   ILE C 531      55.005  58.510  68.630  1.00  0.00           C  
ATOM   4221  O   ILE C 531      54.139  58.452  69.547  1.00  0.00           O  
ATOM   4222  CB  ILE C 531      57.003  57.854  69.998  1.00  0.00           C  
ATOM   4223  CG1 ILE C 531      58.429  58.241  70.398  1.00  0.00           C  
ATOM   4224  CG2 ILE C 531      56.996  56.522  69.263  1.00  0.00           C  
ATOM   4225  CD1 ILE C 531      59.033  57.343  71.453  1.00  0.00           C  
ATOM   4226  N   TYR C 532      54.878  58.105  67.364  1.00  0.00           N  
ATOM   4227  CA  TYR C 532      53.596  57.625  66.756  1.00  0.00           C  
ATOM   4228  C   TYR C 532      53.738  56.265  66.031  1.00  0.00           C  
ATOM   4229  O   TYR C 532      54.726  56.087  65.303  1.00  0.00           O  
ATOM   4230  CB  TYR C 532      53.050  58.670  65.780  1.00  0.00           C  
ATOM   4231  CG  TYR C 532      52.912  60.053  66.380  1.00  0.00           C  
ATOM   4232  CD1 TYR C 532      53.892  61.007  66.155  1.00  0.00           C  
ATOM   4233  CD2 TYR C 532      51.805  60.364  67.156  1.00  0.00           C  
ATOM   4234  CE1 TYR C 532      53.767  62.269  66.703  1.00  0.00           C  
ATOM   4235  CE2 TYR C 532      51.679  61.627  67.703  1.00  0.00           C  
ATOM   4236  CZ  TYR C 532      52.655  62.576  67.479  1.00  0.00           C  
ATOM   4237  OH  TYR C 532      52.529  63.833  68.025  1.00  0.00           O  
ATOM   4238  N   THR C 533      52.787  55.376  66.176  1.00  0.00           N  
ATOM   4239  CA  THR C 533      52.835  53.988  65.590  1.00  0.00           C  
ATOM   4240  C   THR C 533      51.452  53.421  65.584  1.00  0.00           C  
ATOM   4241  O   THR C 533      50.578  53.870  66.378  1.00  0.00           O  
ATOM   4242  CB  THR C 533      53.765  53.040  66.369  1.00  0.00           C  
ATOM   4243  CG2 THR C 533      53.254  52.839  67.789  1.00  0.00           C  
ATOM   4244  OG1 THR C 533      53.826  51.772  65.704  1.00  0.00           O  
ATOM   4245  N   HIS C 534      51.178  52.381  64.845  1.00  0.00           N  
ATOM   4246  CA  HIS C 534      49.865  51.859  64.881  1.00  0.00           C  
ATOM   4247  C   HIS C 534      49.323  51.328  66.248  1.00  0.00           C  
ATOM   4248  O   HIS C 534      48.172  51.530  66.594  1.00  0.00           O  
ATOM   4249  CB  HIS C 534      49.795  50.741  63.835  1.00  0.00           C  
ATOM   4250  CG  HIS C 534      50.694  49.582  64.132  1.00  0.00           C  
ATOM   4251  CD2 HIS C 534      50.427  48.346  64.616  1.00  0.00           C  
ATOM   4252  ND1 HIS C 534      52.057  49.628  63.928  1.00  0.00           N  
ATOM   4253  CE1 HIS C 534      52.590  48.468  64.275  1.00  0.00           C  
ATOM   4254  NE2 HIS C 534      51.622  47.674  64.695  1.00  0.00           N  
ATOM   4255  N   GLN C 535      50.322  50.925  67.096  1.00  0.00           N  
ATOM   4256  CA  GLN C 535      50.011  50.512  68.465  1.00  0.00           C  
ATOM   4257  C   GLN C 535      49.504  51.683  69.352  1.00  0.00           C  
ATOM   4258  O   GLN C 535      49.059  51.365  70.418  1.00  0.00           O  
ATOM   4259  CB  GLN C 535      51.247  49.872  69.102  1.00  0.00           C  
ATOM   4260  CG  GLN C 535      51.667  48.559  68.464  1.00  0.00           C  
ATOM   4261  CD  GLN C 535      53.003  48.064  68.984  1.00  0.00           C  
ATOM   4262  NE2 GLN C 535      53.086  46.766  69.257  1.00  0.00           N  
ATOM   4263  OE1 GLN C 535      53.950  48.839  69.139  1.00  0.00           O  
ATOM   4264  N   SER C 536      49.703  52.963  68.994  1.00  0.00           N  
ATOM   4265  CA  SER C 536      49.157  54.191  69.648  1.00  0.00           C  
ATOM   4266  C   SER C 536      47.648  54.340  69.395  1.00  0.00           C  
ATOM   4267  O   SER C 536      46.882  54.816  70.226  1.00  0.00           O  
ATOM   4268  CB  SER C 536      49.877  55.426  69.142  1.00  0.00           C  
ATOM   4269  OG  SER C 536      51.235  55.392  69.485  1.00  0.00           O  
ATOM   4270  N   ASP C 537      47.162  53.890  68.234  1.00  0.00           N  
ATOM   4271  CA  ASP C 537      45.679  53.969  67.954  1.00  0.00           C  
ATOM   4272  C   ASP C 537      44.798  53.094  68.869  1.00  0.00           C  
ATOM   4273  O   ASP C 537      43.669  53.484  69.162  1.00  0.00           O  
ATOM   4274  CB  ASP C 537      45.399  53.578  66.501  1.00  0.00           C  
ATOM   4275  CG  ASP C 537      45.832  54.643  65.504  1.00  0.00           C  
ATOM   4276  OD1 ASP C 537      45.940  55.783  65.893  1.00  0.00           O  
ATOM   4277  OD2 ASP C 537      46.051  54.310  64.365  1.00  0.00           O1-
ATOM   4278  N   VAL C 538      45.335  51.946  69.345  1.00  0.00           N  
ATOM   4279  CA  VAL C 538      44.708  51.141  70.443  1.00  0.00           C  
ATOM   4280  C   VAL C 538      44.569  51.896  71.844  1.00  0.00           C  
ATOM   4281  O   VAL C 538      43.454  51.830  72.388  1.00  0.00           O  
ATOM   4282  CB  VAL C 538      45.535  49.858  70.648  1.00  0.00           C  
ATOM   4283  CG1 VAL C 538      45.043  49.097  71.871  1.00  0.00           C  
ATOM   4284  CG2 VAL C 538      45.458  48.987  69.404  1.00  0.00           C  
ATOM   4285  N   TRP C 539      45.558  52.639  72.302  1.00  0.00           N  
ATOM   4286  CA  TRP C 539      45.276  53.583  73.435  1.00  0.00           C  
ATOM   4287  C   TRP C 539      44.061  54.497  73.222  1.00  0.00           C  
ATOM   4288  O   TRP C 539      43.204  54.639  74.055  1.00  0.00           O  
ATOM   4289  CB  TRP C 539      46.499  54.465  73.697  1.00  0.00           C  
ATOM   4290  CG  TRP C 539      46.346  55.364  74.886  1.00  0.00           C  
ATOM   4291  CD1 TRP C 539      45.387  56.315  75.071  1.00  0.00           C  
ATOM   4292  CD2 TRP C 539      47.180  55.400  76.069  1.00  0.00           C  
ATOM   4293  CE2 TRP C 539      46.659  56.391  76.905  1.00  0.00           C  
ATOM   4294  CE3 TRP C 539      48.310  54.682  76.479  1.00  0.00           C  
ATOM   4295  NE1 TRP C 539      45.567  56.939  76.279  1.00  0.00           N  
ATOM   4296  CZ2 TRP C 539      47.228  56.688  78.133  1.00  0.00           C  
ATOM   4297  CZ3 TRP C 539      48.880  54.980  77.711  1.00  0.00           C  
ATOM   4298  CH2 TRP C 539      48.351  55.956  78.517  1.00  0.00           C  
ATOM   4299  N   SER C 540      44.091  55.145  72.061  1.00  0.00           N  
ATOM   4300  CA  SER C 540      43.010  56.001  71.601  1.00  0.00           C  
ATOM   4301  C   SER C 540      41.739  55.178  71.479  1.00  0.00           C  
ATOM   4302  O   SER C 540      40.687  55.674  71.965  1.00  0.00           O  
ATOM   4303  CB  SER C 540      43.358  56.637  70.269  1.00  0.00           C  
ATOM   4304  OG  SER C 540      44.446  57.510  70.400  1.00  0.00           O  
ATOM   4305  N   TYR C 541      41.704  53.915  70.976  1.00  0.00           N  
ATOM   4306  CA  TYR C 541      40.497  53.074  71.000  1.00  0.00           C  
ATOM   4307  C   TYR C 541      39.900  52.860  72.412  1.00  0.00           C  
ATOM   4308  O   TYR C 541      38.757  53.257  72.742  1.00  0.00           O  
ATOM   4309  CB  TYR C 541      40.809  51.719  70.360  1.00  0.00           C  
ATOM   4310  CG  TYR C 541      39.652  50.746  70.396  1.00  0.00           C  
ATOM   4311  CD1 TYR C 541      38.734  50.721  69.356  1.00  0.00           C  
ATOM   4312  CD2 TYR C 541      39.507  49.879  71.469  1.00  0.00           C  
ATOM   4313  CE1 TYR C 541      37.678  49.832  69.388  1.00  0.00           C  
ATOM   4314  CE2 TYR C 541      38.450  48.991  71.502  1.00  0.00           C  
ATOM   4315  CZ  TYR C 541      37.538  48.966  70.466  1.00  0.00           C  
ATOM   4316  OH  TYR C 541      36.485  48.080  70.500  1.00  0.00           O  
ATOM   4317  N   GLY C 542      40.766  52.568  73.450  1.00  0.00           N  
ATOM   4318  CA  GLY C 542      40.395  52.484  74.911  1.00  0.00           C  
ATOM   4319  C   GLY C 542      39.723  53.801  75.451  1.00  0.00           C  
ATOM   4320  O   GLY C 542      38.683  53.657  76.103  1.00  0.00           O  
ATOM   4321  N   VAL C 543      40.221  55.043  75.071  1.00  0.00           N  
ATOM   4322  CA  VAL C 543      39.536  56.291  75.451  1.00  0.00           C  
ATOM   4323  C   VAL C 543      38.200  56.396  74.666  1.00  0.00           C  
ATOM   4324  O   VAL C 543      37.198  56.883  75.249  1.00  0.00           O  
ATOM   4325  CB  VAL C 543      40.425  57.512  75.148  1.00  0.00           C  
ATOM   4326  CG1 VAL C 543      39.671  58.803  75.434  1.00  0.00           C  
ATOM   4327  CG2 VAL C 543      41.702  57.441  75.971  1.00  0.00           C  
ATOM   4328  N   THR C 544      38.158  56.016  73.335  1.00  0.00           N  
ATOM   4329  CA  THR C 544      36.820  55.991  72.584  1.00  0.00           C  
ATOM   4330  C   THR C 544      35.733  55.088  73.190  1.00  0.00           C  
ATOM   4331  O   THR C 544      34.590  55.531  73.384  1.00  0.00           O  
ATOM   4332  CB  THR C 544      37.019  55.555  71.122  1.00  0.00           C  
ATOM   4333  CG2 THR C 544      35.682  55.479  70.400  1.00  0.00           C  
ATOM   4334  OG1 THR C 544      37.867  56.496  70.451  1.00  0.00           O  
ATOM   4335  N   VAL C 545      35.974  53.836  73.564  1.00  0.00           N  
ATOM   4336  CA  VAL C 545      34.991  52.996  74.176  1.00  0.00           C  
ATOM   4337  C   VAL C 545      34.713  53.368  75.617  1.00  0.00           C  
ATOM   4338  O   VAL C 545      33.534  53.259  76.065  1.00  0.00           O  
ATOM   4339  CB  VAL C 545      35.457  51.529  74.111  1.00  0.00           C  
ATOM   4340  CG1 VAL C 545      35.654  51.096  72.666  1.00  0.00           C  
ATOM   4341  CG2 VAL C 545      36.744  51.358  74.905  1.00  0.00           C  
ATOM   4342  N   TRP C 546      35.744  53.968  76.236  1.00  0.00           N  
ATOM   4343  CA  TRP C 546      35.496  54.705  77.550  1.00  0.00           C  
ATOM   4344  C   TRP C 546      34.510  55.883  77.420  1.00  0.00           C  
ATOM   4345  O   TRP C 546      33.603  55.924  78.207  1.00  0.00           O  
ATOM   4346  CB  TRP C 546      36.811  55.245  78.119  1.00  0.00           C  
ATOM   4347  CG  TRP C 546      36.644  55.994  79.406  1.00  0.00           C  
ATOM   4348  CD1 TRP C 546      36.628  55.463  80.662  1.00  0.00           C  
ATOM   4349  CD2 TRP C 546      36.469  57.422  79.571  1.00  0.00           C  
ATOM   4350  CE2 TRP C 546      36.357  57.662  80.943  1.00  0.00           C  
ATOM   4351  CE3 TRP C 546      36.398  58.498  78.679  1.00  0.00           C  
ATOM   4352  NE1 TRP C 546      36.455  56.457  81.592  1.00  0.00           N  
ATOM   4353  CZ2 TRP C 546      36.176  58.939  81.452  1.00  0.00           C  
ATOM   4354  CZ3 TRP C 546      36.219  59.778  79.188  1.00  0.00           C  
ATOM   4355  CH2 TRP C 546      36.111  59.992  80.539  1.00  0.00           C  
ATOM   4356  N   GLU C 547      34.574  56.774  76.416  1.00  0.00           N  
ATOM   4357  CA  GLU C 547      33.554  57.827  76.087  1.00  0.00           C  
ATOM   4358  C   GLU C 547      32.206  57.229  75.778  1.00  0.00           C  
ATOM   4359  O   GLU C 547      31.108  57.760  76.174  1.00  0.00           O  
ATOM   4360  CB  GLU C 547      34.003  58.674  74.895  1.00  0.00           C  
ATOM   4361  CG  GLU C 547      35.165  59.612  75.190  1.00  0.00           C  
ATOM   4362  CD  GLU C 547      35.679  60.311  73.963  1.00  0.00           C  
ATOM   4363  OE1 GLU C 547      36.171  61.407  74.089  1.00  0.00           O  
ATOM   4364  OE2 GLU C 547      35.579  59.749  72.898  1.00  0.00           O1-
ATOM   4365  N   LEU C 548      32.101  56.141  75.004  1.00  0.00           N  
ATOM   4366  CA  LEU C 548      30.748  55.472  74.607  1.00  0.00           C  
ATOM   4367  C   LEU C 548      30.000  54.842  75.736  1.00  0.00           C  
ATOM   4368  O   LEU C 548      28.752  55.083  75.976  1.00  0.00           O  
ATOM   4369  CB  LEU C 548      30.958  54.377  73.554  1.00  0.00           C  
ATOM   4370  CG  LEU C 548      31.458  54.856  72.185  1.00  0.00           C  
ATOM   4371  CD1 LEU C 548      31.677  53.656  71.275  1.00  0.00           C  
ATOM   4372  CD2 LEU C 548      30.444  55.819  71.584  1.00  0.00           C  
ATOM   4373  N   MET C 549      30.776  54.222  76.593  1.00  0.00           N  
ATOM   4374  CA  MET C 549      30.214  53.592  77.811  1.00  0.00           C  
ATOM   4375  C   MET C 549      29.909  54.600  78.894  1.00  0.00           C  
ATOM   4376  O   MET C 549      29.062  54.317  79.704  1.00  0.00           O  
ATOM   4377  CB  MET C 549      31.173  52.535  78.352  1.00  0.00           C  
ATOM   4378  CG  MET C 549      31.316  51.303  77.470  1.00  0.00           C  
ATOM   4379  SD  MET C 549      32.441  50.076  78.165  1.00  0.00           S  
ATOM   4380  CE  MET C 549      32.583  48.933  76.794  1.00  0.00           C  
ATOM   4381  N   THR C 550      30.448  55.751  78.826  1.00  0.00           N  
ATOM   4382  CA  THR C 550      30.057  56.934  79.708  1.00  0.00           C  
ATOM   4383  C   THR C 550      29.068  57.882  79.062  1.00  0.00           C  
ATOM   4384  O   THR C 550      28.928  59.000  79.521  1.00  0.00           O  
ATOM   4385  CB  THR C 550      31.288  57.757  80.129  1.00  0.00           C  
ATOM   4386  CG2 THR C 550      32.247  56.905  80.946  1.00  0.00           C  
ATOM   4387  OG1 THR C 550      31.964  58.242  78.961  1.00  0.00           O  
ATOM   4388  N   PHE C 551      28.539  57.473  77.887  1.00  0.00           N  
ATOM   4389  CA  PHE C 551      27.571  58.321  77.093  1.00  0.00           C  
ATOM   4390  C   PHE C 551      28.095  59.696  76.777  1.00  0.00           C  
ATOM   4391  O   PHE C 551      27.454  60.736  76.909  1.00  0.00           O  
ATOM   4392  CB  PHE C 551      26.142  58.243  77.648  1.00  0.00           C  
ATOM   4393  CG  PHE C 551      25.594  56.754  77.717  1.00  0.00           C  
ATOM   4394  CD1 PHE C 551      25.462  56.148  79.002  1.00  0.00           C  
ATOM   4395  CD2 PHE C 551      25.238  56.123  76.556  1.00  0.00           C  
ATOM   4396  CE1 PHE C 551      24.848  54.860  79.004  1.00  0.00           C  
ATOM   4397  CE2 PHE C 551      24.806  54.768  76.618  1.00  0.00           C  
ATOM   4398  CZ  PHE C 551      24.511  54.232  77.808  1.00  0.00           C  
ATOM   4399  N   GLY C 552      29.345  59.751  76.361  1.00  0.00           N  
ATOM   4400  CA  GLY C 552      30.101  60.895  75.882  1.00  0.00           C  
ATOM   4401  C   GLY C 552      30.761  61.744  76.963  1.00  0.00           C  
ATOM   4402  O   GLY C 552      30.853  62.940  76.744  1.00  0.00           O  
ATOM   4403  N   SER C 553      31.309  61.153  77.961  1.00  0.00           N  
ATOM   4404  CA  SER C 553      32.062  61.928  79.039  1.00  0.00           C  
ATOM   4405  C   SER C 553      33.318  62.506  78.474  1.00  0.00           C  
ATOM   4406  O   SER C 553      34.061  61.752  77.843  1.00  0.00           O  
ATOM   4407  CB  SER C 553      32.420  61.046  80.219  1.00  0.00           C  
ATOM   4408  OG  SER C 553      33.162  61.758  81.171  1.00  0.00           O  
ATOM   4409  N   LYS C 554      33.669  63.788  78.743  1.00  0.00           N  
ATOM   4410  CA  LYS C 554      34.898  64.266  78.154  1.00  0.00           C  
ATOM   4411  C   LYS C 554      36.053  63.840  79.043  1.00  0.00           C  
ATOM   4412  O   LYS C 554      36.100  64.070  80.250  1.00  0.00           O  
ATOM   4413  CB  LYS C 554      34.873  65.785  77.982  1.00  0.00           C  
ATOM   4414  CG  LYS C 554      36.102  66.361  77.288  1.00  0.00           C  
ATOM   4415  CD  LYS C 554      36.038  67.879  77.220  1.00  0.00           C  
ATOM   4416  CE  LYS C 554      34.938  68.346  76.278  1.00  0.00           C  
ATOM   4417  NZ  LYS C 554      34.913  69.827  76.141  1.00  0.00           N1+
ATOM   4418  N   PRO C 555      37.064  63.255  78.419  1.00  0.00           N  
ATOM   4419  CA  PRO C 555      38.272  62.934  79.134  1.00  0.00           C  
ATOM   4420  C   PRO C 555      39.175  64.161  79.468  1.00  0.00           C  
ATOM   4421  O   PRO C 555      39.496  64.994  78.621  1.00  0.00           O  
ATOM   4422  CB  PRO C 555      38.956  61.981  78.146  1.00  0.00           C  
ATOM   4423  CG  PRO C 555      38.516  62.463  76.807  1.00  0.00           C  
ATOM   4424  CD  PRO C 555      37.083  62.877  77.011  1.00  0.00           C  
ATOM   4425  N   TYR C 556      39.698  64.182  80.739  1.00  0.00           N  
ATOM   4426  CA  TYR C 556      40.532  65.276  81.306  1.00  0.00           C  
ATOM   4427  C   TYR C 556      39.846  66.631  81.169  1.00  0.00           C  
ATOM   4428  O   TYR C 556      40.402  67.630  80.859  1.00  0.00           O  
ATOM   4429  CB  TYR C 556      41.905  65.320  80.631  1.00  0.00           C  
ATOM   4430  CG  TYR C 556      42.651  64.005  80.679  1.00  0.00           C  
ATOM   4431  CD1 TYR C 556      42.721  63.206  79.547  1.00  0.00           C  
ATOM   4432  CD2 TYR C 556      43.264  63.597  81.854  1.00  0.00           C  
ATOM   4433  CE1 TYR C 556      43.403  62.005  79.589  1.00  0.00           C  
ATOM   4434  CE2 TYR C 556      43.945  62.395  81.897  1.00  0.00           C  
ATOM   4435  CZ  TYR C 556      44.015  61.602  80.771  1.00  0.00           C  
ATOM   4436  OH  TYR C 556      44.693  60.405  80.813  1.00  0.00           O  
ATOM   4437  N   ASP C 557      38.574  66.635  81.391  1.00  0.00           N  
ATOM   4438  CA  ASP C 557      37.749  67.857  81.205  1.00  0.00           C  
ATOM   4439  C   ASP C 557      38.222  68.959  82.231  1.00  0.00           C  
ATOM   4440  O   ASP C 557      38.024  68.769  83.432  1.00  0.00           O  
ATOM   4441  CB  ASP C 557      36.265  67.543  81.399  1.00  0.00           C  
ATOM   4442  CG  ASP C 557      35.362  68.729  81.087  1.00  0.00           C  
ATOM   4443  OD1 ASP C 557      35.876  69.804  80.881  1.00  0.00           O  
ATOM   4444  OD2 ASP C 557      34.168  68.550  81.055  1.00  0.00           O1-
ATOM   4445  N   GLY C 558      38.787  70.087  81.701  1.00  0.00           N  
ATOM   4446  CA  GLY C 558      39.382  71.120  82.626  1.00  0.00           C  
ATOM   4447  C   GLY C 558      40.828  70.869  83.080  1.00  0.00           C  
ATOM   4448  O   GLY C 558      41.280  71.668  83.920  1.00  0.00           O  
ATOM   4449  N   ILE C 559      41.510  69.859  82.614  1.00  0.00           N  
ATOM   4450  CA  ILE C 559      42.873  69.506  83.029  1.00  0.00           C  
ATOM   4451  C   ILE C 559      43.852  69.789  81.858  1.00  0.00           C  
ATOM   4452  O   ILE C 559      43.655  69.162  80.827  1.00  0.00           O  
ATOM   4453  CB  ILE C 559      42.962  68.028  83.452  1.00  0.00           C  
ATOM   4454  CG1 ILE C 559      42.027  67.754  84.632  1.00  0.00           C  
ATOM   4455  CG2 ILE C 559      44.394  67.662  83.808  1.00  0.00           C  
ATOM   4456  CD1 ILE C 559      41.881  66.288  84.968  1.00  0.00           C  
ATOM   4457  N   PRO C 560      44.870  70.621  81.924  1.00  0.00           N  
ATOM   4458  CA  PRO C 560      45.897  70.996  80.865  1.00  0.00           C  
ATOM   4459  C   PRO C 560      46.903  69.938  80.554  1.00  0.00           C  
ATOM   4460  O   PRO C 560      47.118  69.025  81.319  1.00  0.00           O  
ATOM   4461  CB  PRO C 560      46.602  72.213  81.471  1.00  0.00           C  
ATOM   4462  CG  PRO C 560      46.482  72.011  82.943  1.00  0.00           C  
ATOM   4463  CD  PRO C 560      45.094  71.460  83.133  1.00  0.00           C  
ATOM   4464  N   ALA C 561      47.559  70.058  79.342  1.00  0.00           N  
ATOM   4465  CA  ALA C 561      48.513  69.160  78.777  1.00  0.00           C  
ATOM   4466  C   ALA C 561      49.605  68.685  79.768  1.00  0.00           C  
ATOM   4467  O   ALA C 561      49.971  67.487  79.879  1.00  0.00           O  
ATOM   4468  CB  ALA C 561      49.043  69.696  77.463  1.00  0.00           C  
ATOM   4469  N   SER C 562      50.151  69.638  80.544  1.00  0.00           N  
ATOM   4470  CA  SER C 562      51.069  69.438  81.663  1.00  0.00           C  
ATOM   4471  C   SER C 562      50.624  68.683  82.910  1.00  0.00           C  
ATOM   4472  O   SER C 562      51.473  68.157  83.669  1.00  0.00           O  
ATOM   4473  CB  SER C 562      51.546  70.807  82.108  1.00  0.00           C  
ATOM   4474  OG  SER C 562      50.498  71.544  82.675  1.00  0.00           O  
ATOM   4475  N   GLU C 563      49.342  68.671  83.105  1.00  0.00           N  
ATOM   4476  CA  GLU C 563      48.737  67.824  84.134  1.00  0.00           C  
ATOM   4477  C   GLU C 563      48.279  66.487  83.643  1.00  0.00           C  
ATOM   4478  O   GLU C 563      48.266  65.564  84.417  1.00  0.00           O  
ATOM   4479  CB  GLU C 563      47.547  68.544  84.770  1.00  0.00           C  
ATOM   4480  CG  GLU C 563      47.914  69.794  85.557  1.00  0.00           C  
ATOM   4481  CD  GLU C 563      48.744  69.496  86.774  1.00  0.00           C  
ATOM   4482  OE1 GLU C 563      48.499  68.497  87.407  1.00  0.00           O  
ATOM   4483  OE2 GLU C 563      49.625  70.268  87.072  1.00  0.00           O1-
ATOM   4484  N   ILE C 564      47.861  66.313  82.422  1.00  0.00           N  
ATOM   4485  CA  ILE C 564      47.479  65.118  81.710  1.00  0.00           C  
ATOM   4486  C   ILE C 564      48.778  64.229  81.668  1.00  0.00           C  
ATOM   4487  O   ILE C 564      48.702  63.065  82.184  1.00  0.00           O  
ATOM   4488  CB  ILE C 564      46.958  65.438  80.297  1.00  0.00           C  
ATOM   4489  CG1 ILE C 564      45.630  66.196  80.376  1.00  0.00           C  
ATOM   4490  CG2 ILE C 564      46.798  64.161  79.486  1.00  0.00           C  
ATOM   4491  CD1 ILE C 564      45.177  66.775  79.055  1.00  0.00           C  
ATOM   4492  N   SER C 565      49.890  64.822  81.278  1.00  0.00           N  
ATOM   4493  CA  SER C 565      51.129  63.967  81.352  1.00  0.00           C  
ATOM   4494  C   SER C 565      51.536  63.627  82.776  1.00  0.00           C  
ATOM   4495  O   SER C 565      52.031  62.520  82.917  1.00  0.00           O  
ATOM   4496  CB  SER C 565      52.294  64.661  80.673  1.00  0.00           C  
ATOM   4497  OG  SER C 565      52.690  65.797  81.392  1.00  0.00           O  
ATOM   4498  N   SER C 566      51.227  64.469  83.757  1.00  0.00           N  
ATOM   4499  CA  SER C 566      51.517  64.208  85.179  1.00  0.00           C  
ATOM   4500  C   SER C 566      50.611  63.151  85.765  1.00  0.00           C  
ATOM   4501  O   SER C 566      51.057  62.376  86.655  1.00  0.00           O  
ATOM   4502  CB  SER C 566      51.378  65.483  85.986  1.00  0.00           C  
ATOM   4503  OG  SER C 566      52.350  66.421  85.614  1.00  0.00           O  
ATOM   4504  N   ILE C 567      49.262  63.149  85.460  1.00  0.00           N  
ATOM   4505  CA  ILE C 567      48.339  62.138  85.875  1.00  0.00           C  
ATOM   4506  C   ILE C 567      48.869  60.747  85.325  1.00  0.00           C  
ATOM   4507  O   ILE C 567      48.961  59.829  86.065  1.00  0.00           O  
ATOM   4508  CB  ILE C 567      46.923  62.451  85.357  1.00  0.00           C  
ATOM   4509  CG1 ILE C 567      46.353  63.679  86.072  1.00  0.00           C  
ATOM   4510  CG2 ILE C 567      46.010  61.249  85.545  1.00  0.00           C  
ATOM   4511  CD1 ILE C 567      45.109  64.241  85.422  1.00  0.00           C  
ATOM   4512  N   LEU C 568      49.251  60.637  84.032  1.00  0.00           N  
ATOM   4513  CA  LEU C 568      49.803  59.359  83.458  1.00  0.00           C  
ATOM   4514  C   LEU C 568      51.197  59.022  84.112  1.00  0.00           C  
ATOM   4515  O   LEU C 568      51.493  57.861  84.368  1.00  0.00           O  
ATOM   4516  CB  LEU C 568      49.953  59.474  81.936  1.00  0.00           C  
ATOM   4517  CG  LEU C 568      48.646  59.644  81.150  1.00  0.00           C  
ATOM   4518  CD1 LEU C 568      48.963  59.846  79.675  1.00  0.00           C  
ATOM   4519  CD2 LEU C 568      47.766  58.421  81.358  1.00  0.00           C  
ATOM   4520  N   GLU C 569      52.070  59.992  84.468  1.00  0.00           N  
ATOM   4521  CA  GLU C 569      53.362  59.752  85.136  1.00  0.00           C  
ATOM   4522  C   GLU C 569      53.162  59.133  86.584  1.00  0.00           C  
ATOM   4523  O   GLU C 569      53.933  58.273  86.979  1.00  0.00           O  
ATOM   4524  CB  GLU C 569      54.151  61.061  85.219  1.00  0.00           C  
ATOM   4525  CG  GLU C 569      55.523  60.930  85.866  1.00  0.00           C  
ATOM   4526  CD  GLU C 569      56.457  60.052  85.081  1.00  0.00           C  
ATOM   4527  OE1 GLU C 569      56.230  59.874  83.908  1.00  0.00           O  
ATOM   4528  OE2 GLU C 569      57.400  59.559  85.655  1.00  0.00           O1-
ATOM   4529  N   LYS C 570      52.095  59.558  87.274  1.00  0.00           N  
ATOM   4530  CA  LYS C 570      51.741  59.075  88.616  1.00  0.00           C  
ATOM   4531  C   LYS C 570      51.116  57.653  88.514  1.00  0.00           C  
ATOM   4532  O   LYS C 570      50.718  57.091  89.530  1.00  0.00           O  
ATOM   4533  CB  LYS C 570      50.776  60.043  89.300  1.00  0.00           C  
ATOM   4534  CG  LYS C 570      51.396  61.377  89.693  1.00  0.00           C  
ATOM   4535  CD  LYS C 570      50.365  62.301  90.324  1.00  0.00           C  
ATOM   4536  CE  LYS C 570      50.986  63.633  90.721  1.00  0.00           C  
ATOM   4537  NZ  LYS C 570      49.987  64.551  91.333  1.00  0.00           N1+
ATOM   4538  N   GLY C 571      50.899  57.096  87.246  1.00  0.00           N  
ATOM   4539  CA  GLY C 571      50.363  55.763  87.118  1.00  0.00           C  
ATOM   4540  C   GLY C 571      48.857  55.759  87.005  1.00  0.00           C  
ATOM   4541  O   GLY C 571      48.277  54.690  86.890  1.00  0.00           O  
ATOM   4542  N   GLU C 572      48.204  56.914  87.030  1.00  0.00           N  
ATOM   4543  CA  GLU C 572      46.750  57.133  86.926  1.00  0.00           C  
ATOM   4544  C   GLU C 572      46.239  57.193  85.503  1.00  0.00           C  
ATOM   4545  O   GLU C 572      46.991  57.606  84.607  1.00  0.00           O  
ATOM   4546  CB  GLU C 572      46.364  58.429  87.643  1.00  0.00           C  
ATOM   4547  CG  GLU C 572      46.607  58.413  89.145  1.00  0.00           C  
ATOM   4548  CD  GLU C 572      46.201  59.695  89.818  1.00  0.00           C  
ATOM   4549  OE1 GLU C 572      45.851  60.621  89.126  1.00  0.00           O  
ATOM   4550  OE2 GLU C 572      46.241  59.748  91.024  1.00  0.00           O1-
ATOM   4551  N   ARG C 573      44.981  56.792  85.284  1.00  0.00           N  
ATOM   4552  CA  ARG C 573      44.109  56.651  84.071  1.00  0.00           C  
ATOM   4553  C   ARG C 573      42.738  57.208  84.430  1.00  0.00           C  
ATOM   4554  O   ARG C 573      42.328  57.588  85.598  1.00  0.00           O  
ATOM   4555  CB  ARG C 573      43.973  55.203  83.625  1.00  0.00           C  
ATOM   4556  CG  ARG C 573      45.285  54.512  83.289  1.00  0.00           C  
ATOM   4557  CD  ARG C 573      45.923  55.101  82.083  1.00  0.00           C  
ATOM   4558  NE  ARG C 573      47.121  54.376  81.694  1.00  0.00           N  
ATOM   4559  CZ  ARG C 573      48.352  54.609  82.191  1.00  0.00           C  
ATOM   4560  NH1 ARG C 573      48.530  55.548  83.093  1.00  0.00           N1+
ATOM   4561  NH2 ARG C 573      49.380  53.893  81.771  1.00  0.00           N  
ATOM   4562  N   LEU C 574      41.939  57.219  83.426  1.00  0.00           N  
ATOM   4563  CA  LEU C 574      40.554  57.702  83.364  1.00  0.00           C  
ATOM   4564  C   LEU C 574      39.686  56.793  84.324  1.00  0.00           C  
ATOM   4565  O   LEU C 574      39.933  55.550  84.343  1.00  0.00           O  
ATOM   4566  CB  LEU C 574      40.030  57.649  81.923  1.00  0.00           C  
ATOM   4567  CG  LEU C 574      40.696  58.616  80.936  1.00  0.00           C  
ATOM   4568  CD1 LEU C 574      40.179  58.344  79.531  1.00  0.00           C  
ATOM   4569  CD2 LEU C 574      40.408  60.049  81.358  1.00  0.00           C  
ATOM   4570  N   PRO C 575      38.639  57.301  84.983  1.00  0.00           N  
ATOM   4571  CA  PRO C 575      37.723  56.554  85.947  1.00  0.00           C  
ATOM   4572  C   PRO C 575      36.969  55.435  85.241  1.00  0.00           C  
ATOM   4573  O   PRO C 575      36.533  55.597  84.115  1.00  0.00           O  
ATOM   4574  CB  PRO C 575      36.755  57.632  86.445  1.00  0.00           C  
ATOM   4575  CG  PRO C 575      37.532  58.899  86.335  1.00  0.00           C  
ATOM   4576  CD  PRO C 575      38.310  58.752  85.055  1.00  0.00           C  
ATOM   4577  N   GLN C 576      36.636  54.379  86.004  1.00  0.00           N  
ATOM   4578  CA  GLN C 576      35.859  53.228  85.524  1.00  0.00           C  
ATOM   4579  C   GLN C 576      34.421  53.719  85.240  1.00  0.00           C  
ATOM   4580  O   GLN C 576      33.708  54.217  86.107  1.00  0.00           O  
ATOM   4581  CB  GLN C 576      35.858  52.090  86.548  1.00  0.00           C  
ATOM   4582  CG  GLN C 576      35.035  50.882  86.137  1.00  0.00           C  
ATOM   4583  CD  GLN C 576      35.062  49.780  87.179  1.00  0.00           C  
ATOM   4584  NE2 GLN C 576      34.027  48.947  87.185  1.00  0.00           N  
ATOM   4585  OE1 GLN C 576      36.002  49.679  87.971  1.00  0.00           O  
ATOM   4586  N   PRO C 577      33.892  53.580  84.025  1.00  0.00           N  
ATOM   4587  CA  PRO C 577      32.460  53.859  83.622  1.00  0.00           C  
ATOM   4588  C   PRO C 577      31.466  53.044  84.530  1.00  0.00           C  
ATOM   4589  O   PRO C 577      31.420  51.775  84.561  1.00  0.00           O  
ATOM   4590  CB  PRO C 577      32.407  53.393  82.164  1.00  0.00           C  
ATOM   4591  CG  PRO C 577      33.812  53.529  81.685  1.00  0.00           C  
ATOM   4592  CD  PRO C 577      34.650  53.081  82.853  1.00  0.00           C  
ATOM   4593  N   PRO C 578      30.507  53.700  85.145  1.00  0.00           N  
ATOM   4594  CA  PRO C 578      29.508  53.070  85.939  1.00  0.00           C  
ATOM   4595  C   PRO C 578      28.737  51.983  85.232  1.00  0.00           C  
ATOM   4596  O   PRO C 578      28.189  51.191  86.024  1.00  0.00           O  
ATOM   4597  CB  PRO C 578      28.601  54.252  86.296  1.00  0.00           C  
ATOM   4598  CG  PRO C 578      29.524  55.422  86.338  1.00  0.00           C  
ATOM   4599  CD  PRO C 578      30.506  55.165  85.227  1.00  0.00           C  
ATOM   4600  N   ILE C 579      28.571  51.934  83.920  1.00  0.00           N  
ATOM   4601  CA  ILE C 579      27.777  50.914  83.173  1.00  0.00           C  
ATOM   4602  C   ILE C 579      28.381  49.540  83.169  1.00  0.00           C  
ATOM   4603  O   ILE C 579      27.726  48.481  82.835  1.00  0.00           O  
ATOM   4604  CB  ILE C 579      27.573  51.342  81.707  1.00  0.00           C  
ATOM   4605  CG1 ILE C 579      26.424  50.551  81.076  1.00  0.00           C  
ATOM   4606  CG2 ILE C 579      28.856  51.149  80.914  1.00  0.00           C  
ATOM   4607  CD1 ILE C 579      25.973  51.091  79.739  1.00  0.00           C  
ATOM   4608  N   CYS C 580      29.653  49.509  83.372  1.00  0.00           N  
ATOM   4609  CA  CYS C 580      30.463  48.241  83.182  1.00  0.00           C  
ATOM   4610  C   CYS C 580      31.258  47.766  84.415  1.00  0.00           C  
ATOM   4611  O   CYS C 580      31.591  48.615  85.290  1.00  0.00           O  
ATOM   4612  CB  CYS C 580      31.459  48.425  82.037  1.00  0.00           C  
ATOM   4613  SG  CYS C 580      32.750  49.648  82.369  1.00  0.00           S  
ATOM   4614  N   THR C 581      31.585  46.503  84.475  1.00  0.00           N  
ATOM   4615  CA  THR C 581      32.393  46.029  85.573  1.00  0.00           C  
ATOM   4616  C   THR C 581      33.868  46.179  85.233  1.00  0.00           C  
ATOM   4617  O   THR C 581      34.266  46.545  84.114  1.00  0.00           O  
ATOM   4618  CB  THR C 581      32.073  44.561  85.911  1.00  0.00           C  
ATOM   4619  CG2 THR C 581      30.593  44.394  86.219  1.00  0.00           C  
ATOM   4620  OG1 THR C 581      32.424  43.725  84.801  1.00  0.00           O  
ATOM   4621  N   ILE C 582      34.743  45.881  86.211  1.00  0.00           N  
ATOM   4622  CA  ILE C 582      36.220  45.914  86.180  1.00  0.00           C  
ATOM   4623  C   ILE C 582      36.841  45.104  85.048  1.00  0.00           C  
ATOM   4624  O   ILE C 582      37.796  45.653  84.439  1.00  0.00           O  
ATOM   4625  CB  ILE C 582      36.795  45.405  87.514  1.00  0.00           C  
ATOM   4626  CG1 ILE C 582      36.481  46.392  88.641  1.00  0.00           C  
ATOM   4627  CG2 ILE C 582      38.295  45.184  87.397  1.00  0.00           C  
ATOM   4628  CD1 ILE C 582      36.757  45.847  90.025  1.00  0.00           C  
ATOM   4629  N   ASP C 583      36.420  43.949  84.704  1.00  0.00           N  
ATOM   4630  CA  ASP C 583      36.932  43.159  83.574  1.00  0.00           C  
ATOM   4631  C   ASP C 583      36.824  43.973  82.260  1.00  0.00           C  
ATOM   4632  O   ASP C 583      37.696  43.793  81.449  1.00  0.00           O  
ATOM   4633  CB  ASP C 583      36.162  41.842  83.445  1.00  0.00           C  
ATOM   4634  CG  ASP C 583      36.496  40.849  84.550  1.00  0.00           C  
ATOM   4635  OD1 ASP C 583      37.464  41.062  85.241  1.00  0.00           O  
ATOM   4636  OD2 ASP C 583      35.780  39.887  84.692  1.00  0.00           O1-
ATOM   4637  N   VAL C 584      35.785  44.842  82.063  1.00  0.00           N  
ATOM   4638  CA  VAL C 584      35.745  45.660  80.910  1.00  0.00           C  
ATOM   4639  C   VAL C 584      36.806  46.852  81.020  1.00  0.00           C  
ATOM   4640  O   VAL C 584      37.374  47.211  80.006  1.00  0.00           O  
ATOM   4641  CB  VAL C 584      34.314  46.202  80.741  1.00  0.00           C  
ATOM   4642  CG1 VAL C 584      34.251  47.188  79.585  1.00  0.00           C  
ATOM   4643  CG2 VAL C 584      33.345  45.050  80.521  1.00  0.00           C  
ATOM   4644  N   TYR C 585      36.771  47.483  82.230  1.00  0.00           N  
ATOM   4645  CA  TYR C 585      37.765  48.485  82.515  1.00  0.00           C  
ATOM   4646  C   TYR C 585      39.277  47.938  82.337  1.00  0.00           C  
ATOM   4647  O   TYR C 585      40.065  48.641  81.709  1.00  0.00           O  
ATOM   4648  CB  TYR C 585      37.522  49.014  83.931  1.00  0.00           C  
ATOM   4649  CG  TYR C 585      38.425  50.164  84.316  1.00  0.00           C  
ATOM   4650  CD1 TYR C 585      38.335  51.374  83.641  1.00  0.00           C  
ATOM   4651  CD2 TYR C 585      39.343  50.011  85.344  1.00  0.00           C  
ATOM   4652  CE1 TYR C 585      39.160  52.425  83.993  1.00  0.00           C  
ATOM   4653  CE2 TYR C 585      40.168  51.062  85.696  1.00  0.00           C  
ATOM   4654  CZ  TYR C 585      40.079  52.264  85.025  1.00  0.00           C  
ATOM   4655  OH  TYR C 585      40.900  53.311  85.375  1.00  0.00           O  
ATOM   4656  N   MET C 586      39.641  46.712  82.663  1.00  0.00           N  
ATOM   4657  CA  MET C 586      40.930  46.081  82.383  1.00  0.00           C  
ATOM   4658  C   MET C 586      41.207  46.016  80.890  1.00  0.00           C  
ATOM   4659  O   MET C 586      42.429  46.139  80.557  1.00  0.00           O  
ATOM   4660  CB  MET C 586      40.975  44.680  82.990  1.00  0.00           C  
ATOM   4661  CG  MET C 586      40.951  44.653  84.512  1.00  0.00           C  
ATOM   4662  SD  MET C 586      42.346  45.530  85.245  1.00  0.00           S  
ATOM   4663  CE  MET C 586      41.590  47.107  85.627  1.00  0.00           C  
ATOM   4664  N   ILE C 587      40.224  45.938  80.031  1.00  0.00           N  
ATOM   4665  CA  ILE C 587      40.522  46.050  78.572  1.00  0.00           C  
ATOM   4666  C   ILE C 587      41.056  47.452  78.167  1.00  0.00           C  
ATOM   4667  O   ILE C 587      42.036  47.608  77.420  1.00  0.00           O  
ATOM   4668  CB  ILE C 587      39.264  45.735  77.741  1.00  0.00           C  
ATOM   4669  CG1 ILE C 587      38.869  44.266  77.909  1.00  0.00           C  
ATOM   4670  CG2 ILE C 587      39.500  46.063  76.275  1.00  0.00           C  
ATOM   4671  CD1 ILE C 587      37.491  43.941  77.379  1.00  0.00           C  
ATOM   4672  N   MET C 588      40.368  48.488  78.683  1.00  0.00           N  
ATOM   4673  CA  MET C 588      40.652  49.884  78.503  1.00  0.00           C  
ATOM   4674  C   MET C 588      42.151  50.086  79.044  1.00  0.00           C  
ATOM   4675  O   MET C 588      42.938  50.545  78.284  1.00  0.00           O  
ATOM   4676  CB  MET C 588      39.625  50.739  79.242  1.00  0.00           C  
ATOM   4677  CG  MET C 588      38.220  50.682  78.657  1.00  0.00           C  
ATOM   4678  SD  MET C 588      37.032  51.655  79.605  1.00  0.00           S  
ATOM   4679  CE  MET C 588      35.495  51.158  78.833  1.00  0.00           C  
ATOM   4680  N   VAL C 589      42.429  49.601  80.308  1.00  0.00           N  
ATOM   4681  CA  VAL C 589      43.719  49.609  80.934  1.00  0.00           C  
ATOM   4682  C   VAL C 589      44.819  48.881  80.166  1.00  0.00           C  
ATOM   4683  O   VAL C 589      45.993  49.410  80.034  1.00  0.00           O  
ATOM   4684  CB  VAL C 589      43.592  48.982  82.335  1.00  0.00           C  
ATOM   4685  CG1 VAL C 589      44.969  48.754  82.943  1.00  0.00           C  
ATOM   4686  CG2 VAL C 589      42.749  49.876  83.229  1.00  0.00           C  
ATOM   4687  N   LYS C 590      44.614  47.700  79.584  1.00  0.00           N  
ATOM   4688  CA  LYS C 590      45.572  47.051  78.583  1.00  0.00           C  
ATOM   4689  C   LYS C 590      45.705  47.829  77.288  1.00  0.00           C  
ATOM   4690  O   LYS C 590      46.853  47.980  76.768  1.00  0.00           O  
ATOM   4691  CB  LYS C 590      45.132  45.627  78.244  1.00  0.00           C  
ATOM   4692  CG  LYS C 590      45.289  44.632  79.386  1.00  0.00           C  
ATOM   4693  CD  LYS C 590      44.800  43.248  78.985  1.00  0.00           C  
ATOM   4694  CE  LYS C 590      44.938  42.257  80.132  1.00  0.00           C  
ATOM   4695  NZ  LYS C 590      44.433  40.907  79.764  1.00  0.00           N1+
ATOM   4696  N   CYS C 591      44.699  48.416  76.781  1.00  0.00           N  
ATOM   4697  CA  CYS C 591      44.815  49.310  75.616  1.00  0.00           C  
ATOM   4698  C   CYS C 591      45.587  50.536  76.068  1.00  0.00           C  
ATOM   4699  O   CYS C 591      46.368  51.070  75.239  1.00  0.00           O  
ATOM   4700  CB  CYS C 591      43.448  49.724  75.072  1.00  0.00           C  
ATOM   4701  SG  CYS C 591      42.526  48.379  74.291  1.00  0.00           S  
ATOM   4702  N   TRP C 592      45.539  50.943  77.318  1.00  0.00           N  
ATOM   4703  CA  TRP C 592      46.315  52.066  77.970  1.00  0.00           C  
ATOM   4704  C   TRP C 592      47.617  51.628  78.613  1.00  0.00           C  
ATOM   4705  O   TRP C 592      48.103  52.372  79.465  1.00  0.00           O  
ATOM   4706  CB  TRP C 592      45.467  52.749  79.045  1.00  0.00           C  
ATOM   4707  CG  TRP C 592      44.194  53.339  78.519  1.00  0.00           C  
ATOM   4708  CD1 TRP C 592      43.941  53.717  77.234  1.00  0.00           C  
ATOM   4709  CD2 TRP C 592      42.985  53.620  79.265  1.00  0.00           C  
ATOM   4710  CE2 TRP C 592      42.065  54.161  78.363  1.00  0.00           C  
ATOM   4711  CE3 TRP C 592      42.616  53.459  80.606  1.00  0.00           C  
ATOM   4712  NE1 TRP C 592      42.665  54.213  77.129  1.00  0.00           N  
ATOM   4713  CZ2 TRP C 592      40.793  54.546  78.755  1.00  0.00           C  
ATOM   4714  CZ3 TRP C 592      41.340  53.845  80.998  1.00  0.00           C  
ATOM   4715  CH2 TRP C 592      40.452  54.373  80.096  1.00  0.00           C  
ATOM   4716  N   MET C 593      48.177  50.490  78.192  1.00  0.00           N  
ATOM   4717  CA  MET C 593      49.440  49.994  78.728  1.00  0.00           C  
ATOM   4718  C   MET C 593      50.664  50.850  78.336  1.00  0.00           C  
ATOM   4719  O   MET C 593      50.767  51.303  77.215  1.00  0.00           O  
ATOM   4720  CB  MET C 593      49.644  48.550  78.276  1.00  0.00           C  
ATOM   4721  CG  MET C 593      50.808  47.838  78.949  1.00  0.00           C  
ATOM   4722  SD  MET C 593      50.582  47.661  80.730  1.00  0.00           S  
ATOM   4723  CE  MET C 593      49.246  46.471  80.784  1.00  0.00           C  
ATOM   4724  N   ILE C 594      51.616  51.062  79.244  1.00  0.00           N  
ATOM   4725  CA  ILE C 594      52.759  51.848  78.854  1.00  0.00           C  
ATOM   4726  C   ILE C 594      53.542  51.057  77.785  1.00  0.00           C  
ATOM   4727  O   ILE C 594      53.987  51.597  76.795  1.00  0.00           O  
ATOM   4728  CB  ILE C 594      53.655  52.169  80.063  1.00  0.00           C  
ATOM   4729  CG1 ILE C 594      52.926  53.099  81.036  1.00  0.00           C  
ATOM   4730  CG2 ILE C 594      54.964  52.794  79.604  1.00  0.00           C  
ATOM   4731  CD1 ILE C 594      53.621  53.254  82.370  1.00  0.00           C  
ATOM   4732  N   ASP C 595      53.779  49.824  77.953  1.00  0.00           N  
ATOM   4733  CA  ASP C 595      54.446  49.004  76.963  1.00  0.00           C  
ATOM   4734  C   ASP C 595      53.488  48.671  75.790  1.00  0.00           C  
ATOM   4735  O   ASP C 595      52.621  47.803  76.010  1.00  0.00           O  
ATOM   4736  CB  ASP C 595      54.965  47.717  77.608  1.00  0.00           C  
ATOM   4737  CG  ASP C 595      55.740  46.837  76.636  1.00  0.00           C  
ATOM   4738  OD1 ASP C 595      55.660  47.078  75.455  1.00  0.00           O  
ATOM   4739  OD2 ASP C 595      56.403  45.933  77.083  1.00  0.00           O1-
ATOM   4740  N   ALA C 596      53.731  49.346  74.662  1.00  0.00           N  
ATOM   4741  CA  ALA C 596      52.910  49.230  73.494  1.00  0.00           C  
ATOM   4742  C   ALA C 596      52.737  47.828  72.975  1.00  0.00           C  
ATOM   4743  O   ALA C 596      51.725  47.536  72.315  1.00  0.00           O  
ATOM   4744  CB  ALA C 596      53.367  50.242  72.437  1.00  0.00           C  
ATOM   4745  N   ASP C 597      53.814  46.983  73.023  1.00  0.00           N  
ATOM   4746  CA  ASP C 597      53.750  45.591  72.525  1.00  0.00           C  
ATOM   4747  C   ASP C 597      52.769  44.755  73.378  1.00  0.00           C  
ATOM   4748  O   ASP C 597      52.422  43.670  72.867  1.00  0.00           O  
ATOM   4749  CB  ASP C 597      55.136  44.944  72.544  1.00  0.00           C  
ATOM   4750  CG  ASP C 597      56.056  45.483  71.456  1.00  0.00           C  
ATOM   4751  OD1 ASP C 597      55.560  46.063  70.519  1.00  0.00           O  
ATOM   4752  OD2 ASP C 597      57.246  45.309  71.572  1.00  0.00           O1-
ATOM   4753  N   SER C 598      52.323  45.151  74.586  1.00  0.00           N  
ATOM   4754  CA  SER C 598      51.361  44.432  75.368  1.00  0.00           C  
ATOM   4755  C   SER C 598      49.870  44.848  75.192  1.00  0.00           C  
ATOM   4756  O   SER C 598      48.935  44.247  75.768  1.00  0.00           O  
ATOM   4757  CB  SER C 598      51.755  44.573  76.826  1.00  0.00           C  
ATOM   4758  OG  SER C 598      52.990  43.958  77.073  1.00  0.00           O  
ATOM   4759  N   ARG C 599      49.657  45.831  74.319  1.00  0.00           N  
ATOM   4760  CA  ARG C 599      48.329  46.357  74.021  1.00  0.00           C  
ATOM   4761  C   ARG C 599      47.507  45.437  73.041  1.00  0.00           C  
ATOM   4762  O   ARG C 599      48.082  45.119  71.976  1.00  0.00           O  
ATOM   4763  CB  ARG C 599      48.463  47.750  73.424  1.00  0.00           C  
ATOM   4764  CG  ARG C 599      49.043  48.795  74.363  1.00  0.00           C  
ATOM   4765  CD  ARG C 599      49.205  50.109  73.690  1.00  0.00           C  
ATOM   4766  NE  ARG C 599      49.920  51.062  74.525  1.00  0.00           N  
ATOM   4767  CZ  ARG C 599      50.476  52.205  74.077  1.00  0.00           C  
ATOM   4768  NH1 ARG C 599      50.390  52.523  72.805  1.00  0.00           N1+
ATOM   4769  NH2 ARG C 599      51.106  53.006  74.918  1.00  0.00           N  
ATOM   4770  N   PRO C 600      46.211  45.213  73.194  1.00  0.00           N  
ATOM   4771  CA  PRO C 600      45.401  44.415  72.284  1.00  0.00           C  
ATOM   4772  C   PRO C 600      45.334  44.893  70.811  1.00  0.00           C  
ATOM   4773  O   PRO C 600      45.208  46.107  70.611  1.00  0.00           O  
ATOM   4774  CB  PRO C 600      44.027  44.511  72.954  1.00  0.00           C  
ATOM   4775  CG  PRO C 600      44.336  44.639  74.407  1.00  0.00           C  
ATOM   4776  CD  PRO C 600      45.554  45.523  74.454  1.00  0.00           C  
ATOM   4777  N   LYS C 601      45.413  44.004  69.780  1.00  0.00           N  
ATOM   4778  CA  LYS C 601      45.282  44.396  68.364  1.00  0.00           C  
ATOM   4779  C   LYS C 601      43.837  44.617  67.848  1.00  0.00           C  
ATOM   4780  O   LYS C 601      42.921  44.117  68.481  1.00  0.00           O  
ATOM   4781  CB  LYS C 601      45.967  43.343  67.492  1.00  0.00           C  
ATOM   4782  CG  LYS C 601      47.473  43.241  67.695  1.00  0.00           C  
ATOM   4783  CD  LYS C 601      48.081  42.173  66.797  1.00  0.00           C  
ATOM   4784  CE  LYS C 601      49.583  42.064  67.005  1.00  0.00           C  
ATOM   4785  NZ  LYS C 601      50.188  41.007  66.149  1.00  0.00           N1+
ATOM   4786  N   PHE C 602      43.564  45.328  66.813  1.00  0.00           N  
ATOM   4787  CA  PHE C 602      42.179  45.584  66.361  1.00  0.00           C  
ATOM   4788  C   PHE C 602      41.416  44.282  66.115  1.00  0.00           C  
ATOM   4789  O   PHE C 602      40.291  44.116  66.551  1.00  0.00           O  
ATOM   4790  CB  PHE C 602      42.196  46.594  65.203  1.00  0.00           C  
ATOM   4791  CG  PHE C 602      42.360  47.975  65.717  1.00  0.00           C  
ATOM   4792  CD1 PHE C 602      43.485  48.732  65.308  1.00  0.00           C  
ATOM   4793  CD2 PHE C 602      41.465  48.532  66.654  1.00  0.00           C  
ATOM   4794  CE1 PHE C 602      43.688  50.007  65.821  1.00  0.00           C  
ATOM   4795  CE2 PHE C 602      41.771  49.757  67.324  1.00  0.00           C  
ATOM   4796  CZ  PHE C 602      42.846  50.539  66.853  1.00  0.00           C  
ATOM   4797  N   ARG C 603      42.151  43.378  65.482  1.00  0.00           N  
ATOM   4798  CA  ARG C 603      41.737  41.942  65.238  1.00  0.00           C  
ATOM   4799  C   ARG C 603      41.569  41.066  66.455  1.00  0.00           C  
ATOM   4800  O   ARG C 603      40.920  39.999  66.468  1.00  0.00           O  
ATOM   4801  CB  ARG C 603      42.748  41.250  64.335  1.00  0.00           C  
ATOM   4802  CG  ARG C 603      44.140  41.106  64.929  1.00  0.00           C  
ATOM   4803  CD  ARG C 603      45.070  40.428  63.990  1.00  0.00           C  
ATOM   4804  NE  ARG C 603      45.318  41.227  62.800  1.00  0.00           N  
ATOM   4805  CZ  ARG C 603      45.975  40.791  61.708  1.00  0.00           C  
ATOM   4806  NH1 ARG C 603      46.443  39.562  61.670  1.00  0.00           N1+
ATOM   4807  NH2 ARG C 603      46.149  41.597  60.676  1.00  0.00           N  
ATOM   4808  N   GLU C 604      42.088  41.435  67.604  1.00  0.00           N  
ATOM   4809  CA  GLU C 604      41.906  40.772  68.890  1.00  0.00           C  
ATOM   4810  C   GLU C 604      40.728  41.455  69.690  1.00  0.00           C  
ATOM   4811  O   GLU C 604      40.078  40.723  70.390  1.00  0.00           O  
ATOM   4812  CB  GLU C 604      43.211  40.819  69.690  1.00  0.00           C  
ATOM   4813  CG  GLU C 604      44.352  40.019  69.080  1.00  0.00           C  
ATOM   4814  CD  GLU C 604      45.645  40.180  69.830  1.00  0.00           C  
ATOM   4815  OE1 GLU C 604      45.850  41.221  70.407  1.00  0.00           O  
ATOM   4816  OE2 GLU C 604      46.428  39.260  69.828  1.00  0.00           O1-
ATOM   4817  N   LEU C 605      40.610  42.754  69.605  1.00  0.00           N  
ATOM   4818  CA  LEU C 605      39.530  43.554  70.195  1.00  0.00           C  
ATOM   4819  C   LEU C 605      38.139  43.187  69.586  1.00  0.00           C  
ATOM   4820  O   LEU C 605      37.092  43.249  70.321  1.00  0.00           O  
ATOM   4821  CB  LEU C 605      39.819  45.045  69.984  1.00  0.00           C  
ATOM   4822  CG  LEU C 605      40.992  45.616  70.790  1.00  0.00           C  
ATOM   4823  CD1 LEU C 605      41.371  46.985  70.238  1.00  0.00           C  
ATOM   4824  CD2 LEU C 605      40.605  45.708  72.258  1.00  0.00           C  
ATOM   4825  N   ILE C 606      38.117  42.929  68.303  1.00  0.00           N  
ATOM   4826  CA  ILE C 606      36.855  42.454  67.585  1.00  0.00           C  
ATOM   4827  C   ILE C 606      36.354  41.156  68.287  1.00  0.00           C  
ATOM   4828  O   ILE C 606      35.139  41.135  68.573  1.00  0.00           O  
ATOM   4829  CB  ILE C 606      37.105  42.174  66.092  1.00  0.00           C  
ATOM   4830  CG1 ILE C 606      37.396  43.478  65.345  1.00  0.00           C  
ATOM   4831  CG2 ILE C 606      35.910  41.460  65.477  1.00  0.00           C  
ATOM   4832  CD1 ILE C 606      37.988  43.275  63.969  1.00  0.00           C  
ATOM   4833  N   ILE C 607      37.180  40.191  68.495  1.00  0.00           N  
ATOM   4834  CA  ILE C 607      36.871  38.909  69.116  1.00  0.00           C  
ATOM   4835  C   ILE C 607      36.574  39.195  70.595  1.00  0.00           C  
ATOM   4836  O   ILE C 607      35.562  38.778  71.067  1.00  0.00           O  
ATOM   4837  CB  ILE C 607      38.030  37.905  68.975  1.00  0.00           C  
ATOM   4838  CG1 ILE C 607      38.229  37.523  67.506  1.00  0.00           C  
ATOM   4839  CG2 ILE C 607      37.768  36.668  69.819  1.00  0.00           C  
ATOM   4840  CD1 ILE C 607      39.513  36.771  67.240  1.00  0.00           C  
ATOM   4841  N   GLU C 608      37.397  39.936  71.336  1.00  0.00           N  
ATOM   4842  CA  GLU C 608      37.134  40.219  72.793  1.00  0.00           C  
ATOM   4843  C   GLU C 608      35.715  40.785  73.049  1.00  0.00           C  
ATOM   4844  O   GLU C 608      34.962  40.211  73.827  1.00  0.00           O  
ATOM   4845  CB  GLU C 608      38.170  41.204  73.338  1.00  0.00           C  
ATOM   4846  CG  GLU C 608      37.998  41.546  74.811  1.00  0.00           C  
ATOM   4847  CD  GLU C 608      38.272  40.378  75.719  1.00  0.00           C  
ATOM   4848  OE1 GLU C 608      38.952  39.472  75.300  1.00  0.00           O  
ATOM   4849  OE2 GLU C 608      37.801  40.394  76.831  1.00  0.00           O1-
ATOM   4850  N   PHE C 609      35.275  41.893  72.346  1.00  0.00           N  
ATOM   4851  CA  PHE C 609      33.913  42.505  72.486  1.00  0.00           C  
ATOM   4852  C   PHE C 609      32.802  41.805  71.785  1.00  0.00           C  
ATOM   4853  O   PHE C 609      31.668  41.961  72.190  1.00  0.00           O  
ATOM   4854  CB  PHE C 609      33.926  43.949  71.981  1.00  0.00           C  
ATOM   4855  CG  PHE C 609      34.616  44.910  72.906  1.00  0.00           C  
ATOM   4856  CD1 PHE C 609      33.978  45.376  74.047  1.00  0.00           C  
ATOM   4857  CD2 PHE C 609      35.903  45.350  72.640  1.00  0.00           C  
ATOM   4858  CE1 PHE C 609      34.612  46.260  74.899  1.00  0.00           C  
ATOM   4859  CE2 PHE C 609      36.539  46.233  73.491  1.00  0.00           C  
ATOM   4860  CZ  PHE C 609      35.892  46.688  74.622  1.00  0.00           C  
ATOM   4861  N   SER C 610      33.071  41.070  70.668  1.00  0.00           N  
ATOM   4862  CA  SER C 610      32.047  40.155  70.049  1.00  0.00           C  
ATOM   4863  C   SER C 610      31.672  39.017  70.984  1.00  0.00           C  
ATOM   4864  O   SER C 610      30.508  38.659  71.143  1.00  0.00           O  
ATOM   4865  CB  SER C 610      32.564  39.574  68.747  1.00  0.00           C  
ATOM   4866  OG  SER C 610      32.724  40.575  67.780  1.00  0.00           O  
ATOM   4867  N   LYS C 611      32.589  38.348  71.768  1.00  0.00           N  
ATOM   4868  CA  LYS C 611      32.252  37.329  72.846  1.00  0.00           C  
ATOM   4869  C   LYS C 611      31.511  38.038  74.032  1.00  0.00           C  
ATOM   4870  O   LYS C 611      30.534  37.489  74.466  1.00  0.00           O  
ATOM   4871  CB  LYS C 611      33.510  36.625  73.357  1.00  0.00           C  
ATOM   4872  CG  LYS C 611      34.143  35.664  72.359  1.00  0.00           C  
ATOM   4873  CD  LYS C 611      35.390  35.010  72.935  1.00  0.00           C  
ATOM   4874  CE  LYS C 611      35.993  34.012  71.959  1.00  0.00           C  
ATOM   4875  NZ  LYS C 611      37.231  33.384  72.498  1.00  0.00           N1+
ATOM   4876  N   MET C 612      31.908  39.267  74.413  1.00  0.00           N  
ATOM   4877  CA  MET C 612      31.259  40.060  75.430  1.00  0.00           C  
ATOM   4878  C   MET C 612      29.800  40.271  75.139  1.00  0.00           C  
ATOM   4879  O   MET C 612      28.904  39.898  75.909  1.00  0.00           O  
ATOM   4880  CB  MET C 612      31.966  41.406  75.575  1.00  0.00           C  
ATOM   4881  CG  MET C 612      31.491  42.242  76.755  1.00  0.00           C  
ATOM   4882  SD  MET C 612      32.371  43.811  76.894  1.00  0.00           S  
ATOM   4883  CE  MET C 612      34.041  43.237  77.192  1.00  0.00           C  
ATOM   4884  N   ALA C 613      29.527  40.681  73.873  1.00  0.00           N  
ATOM   4885  CA  ALA C 613      28.152  40.888  73.263  1.00  0.00           C  
ATOM   4886  C   ALA C 613      27.243  39.639  73.238  1.00  0.00           C  
ATOM   4887  O   ALA C 613      26.073  39.762  72.968  1.00  0.00           O  
ATOM   4888  CB  ALA C 613      28.199  41.436  71.885  1.00  0.00           C  
ATOM   4889  N   ARG C 614      27.759  38.373  73.411  1.00  0.00           N  
ATOM   4890  CA  ARG C 614      26.979  37.134  73.474  1.00  0.00           C  
ATOM   4891  C   ARG C 614      26.229  36.949  74.815  1.00  0.00           C  
ATOM   4892  O   ARG C 614      25.319  36.197  74.909  1.00  0.00           O  
ATOM   4893  CB  ARG C 614      27.894  35.939  73.246  1.00  0.00           C  
ATOM   4894  CG  ARG C 614      28.487  35.845  71.850  1.00  0.00           C  
ATOM   4895  CD  ARG C 614      29.432  34.704  71.732  1.00  0.00           C  
ATOM   4896  NE  ARG C 614      30.036  34.636  70.410  1.00  0.00           N  
ATOM   4897  CZ  ARG C 614      30.994  33.760  70.051  1.00  0.00           C  
ATOM   4898  NH1 ARG C 614      31.447  32.887  70.923  1.00  0.00           N1+
ATOM   4899  NH2 ARG C 614      31.479  33.778  68.821  1.00  0.00           N  
ATOM   4900  N   ASP C 615      26.663  37.708  75.905  1.00  0.00           N  
ATOM   4901  CA  ASP C 615      26.122  37.722  77.221  1.00  0.00           C  
ATOM   4902  C   ASP C 615      26.495  39.024  77.967  1.00  0.00           C  
ATOM   4903  O   ASP C 615      27.247  38.898  78.942  1.00  0.00           O  
ATOM   4904  CB  ASP C 615      26.617  36.498  77.994  1.00  0.00           C  
ATOM   4905  CG  ASP C 615      25.838  36.254  79.280  1.00  0.00           C  
ATOM   4906  OD1 ASP C 615      24.713  36.688  79.361  1.00  0.00           O  
ATOM   4907  OD2 ASP C 615      26.376  35.638  80.169  1.00  0.00           O1-
ATOM   4908  N   PRO C 616      26.027  40.209  77.573  1.00  0.00           N  
ATOM   4909  CA  PRO C 616      26.461  41.504  78.171  1.00  0.00           C  
ATOM   4910  C   PRO C 616      26.331  41.612  79.693  1.00  0.00           C  
ATOM   4911  O   PRO C 616      27.169  42.081  80.335  1.00  0.00           O  
ATOM   4912  CB  PRO C 616      25.528  42.505  77.481  1.00  0.00           C  
ATOM   4913  CG  PRO C 616      25.290  41.914  76.134  1.00  0.00           C  
ATOM   4914  CD  PRO C 616      25.157  40.436  76.390  1.00  0.00           C  
ATOM   4915  N   GLN C 617      25.274  41.112  80.257  1.00  0.00           N  
ATOM   4916  CA  GLN C 617      24.934  41.049  81.692  1.00  0.00           C  
ATOM   4917  C   GLN C 617      26.011  40.444  82.619  1.00  0.00           C  
ATOM   4918  O   GLN C 617      25.928  40.661  83.743  1.00  0.00           O  
ATOM   4919  CB  GLN C 617      23.636  40.257  81.862  1.00  0.00           C  
ATOM   4920  CG  GLN C 617      23.766  38.775  81.558  1.00  0.00           C  
ATOM   4921  CD  GLN C 617      22.436  38.050  81.631  1.00  0.00           C  
ATOM   4922  NE2 GLN C 617      22.309  36.969  80.870  1.00  0.00           N  
ATOM   4923  OE1 GLN C 617      21.531  38.456  82.365  1.00  0.00           O  
ATOM   4924  N   ARG C 618      26.880  39.630  82.069  1.00  0.00           N  
ATOM   4925  CA  ARG C 618      27.973  38.996  82.756  1.00  0.00           C  
ATOM   4926  C   ARG C 618      29.157  39.984  83.000  1.00  0.00           C  
ATOM   4927  O   ARG C 618      29.933  39.824  83.907  1.00  0.00           O  
ATOM   4928  CB  ARG C 618      28.450  37.796  81.952  1.00  0.00           C  
ATOM   4929  CG  ARG C 618      29.525  36.960  82.630  1.00  0.00           C  
ATOM   4930  CD  ARG C 618      29.880  35.764  81.824  1.00  0.00           C  
ATOM   4931  NE  ARG C 618      28.750  34.865  81.659  1.00  0.00           N  
ATOM   4932  CZ  ARG C 618      28.407  33.900  82.535  1.00  0.00           C  
ATOM   4933  NH1 ARG C 618      29.115  33.721  83.628  1.00  0.00           N1+
ATOM   4934  NH2 ARG C 618      27.358  33.131  82.294  1.00  0.00           N  
ATOM   4935  N   TYR C 619      29.229  41.050  82.197  1.00  0.00           N  
ATOM   4936  CA  TYR C 619      30.292  42.064  82.026  1.00  0.00           C  
ATOM   4937  C   TYR C 619      29.769  43.426  82.408  1.00  0.00           C  
ATOM   4938  O   TYR C 619      30.544  44.263  82.857  1.00  0.00           O
[truncated: 27,552 more chars]
