# Supplementary material for: Structure–function analysis of oncogenic EGFR Kinase Domain Duplication reveals insights into activation and a potential approach for therapeutic targeting
Source: Nat Commun. 2021 Mar 2;12:1382. doi: 10.1038/s41467-021-21613-6 (PMC7925532; doi:10.1038/s41467-021-21613-6)
Supplement: Supplementary file 5 — Supplementary Data 2 [file 41467_2021_21613_MOESM5_ESM.zip › EGFR-KDD_MD_1-microsecond.pdb]

ATOM      1  N   GLY     1      91.598  75.521  40.438  1.00  0.00           N  
ATOM      2  CA  GLY     1      90.539  75.482  41.420  1.00  0.00           C  
ATOM      3  C   GLY     1      89.197  75.118  40.835  1.00  0.00           C  
ATOM      4  O   GLY     1      89.113  74.116  40.199  1.00  0.00           O  
ATOM      5  N   GLU     2      88.203  75.998  40.961  1.00  0.00           N  
ATOM      6  CA  GLU     2      86.824  75.874  40.478  1.00  0.00           C  
ATOM      7  C   GLU     2      86.814  76.027  38.940  1.00  0.00           C  
ATOM      8  O   GLU     2      87.408  76.915  38.344  1.00  0.00           O  
ATOM      9  CB  GLU     2      85.923  76.925  41.130  1.00  0.00           C  
ATOM     10  CG  GLU     2      84.452  76.813  40.754  1.00  0.00           C  
ATOM     11  CD  GLU     2      83.590  77.825  41.455  1.00  0.00           C  
ATOM     12  OE1 GLU     2      84.119  78.612  42.204  1.00  0.00           O  
ATOM     13  OE2 GLU     2      82.401  77.812  41.243  1.00  0.00           O1-
ATOM     14  N   ALA     3      86.093  75.117  38.253  1.00  0.00           N  
ATOM     15  CA  ALA     3      86.028  75.211  36.858  1.00  0.00           C  
ATOM     16  C   ALA     3      85.259  76.417  36.270  1.00  0.00           C  
ATOM     17  O   ALA     3      84.122  76.725  36.728  1.00  0.00           O  
ATOM     18  CB  ALA     3      85.300  73.895  36.226  1.00  0.00           C  
ATOM     19  N   PRO     4      85.634  77.019  35.120  1.00  0.00           N  
ATOM     20  CA  PRO     4      84.814  78.058  34.558  1.00  0.00           C  
ATOM     21  C   PRO     4      83.593  77.639  33.723  1.00  0.00           C  
ATOM     22  O   PRO     4      83.591  76.552  33.113  1.00  0.00           O  
ATOM     23  CB  PRO     4      85.841  78.791  33.690  1.00  0.00           C  
ATOM     24  CG  PRO     4      86.790  77.722  33.266  1.00  0.00           C  
ATOM     25  CD  PRO     4      86.922  76.837  34.476  1.00  0.00           C  
ATOM     26  N   ASN     5      82.580  78.525  33.668  1.00  0.00           N  
ATOM     27  CA  ASN     5      81.331  78.297  32.953  1.00  0.00           C  
ATOM     28  C   ASN     5      81.453  78.478  31.435  1.00  0.00           C  
ATOM     29  O   ASN     5      80.941  79.460  30.874  1.00  0.00           O  
ATOM     30  CB  ASN     5      80.251  79.210  33.505  1.00  0.00           C  
ATOM     31  CG  ASN     5      78.886  78.883  32.967  1.00  0.00           C  
ATOM     32  ND2 ASN     5      77.969  79.807  33.096  1.00  0.00           N  
ATOM     33  OD1 ASN     5      78.661  77.790  32.433  1.00  0.00           O  
ATOM     34  N   GLN     6      82.199  77.610  30.760  1.00  0.00           N  
ATOM     35  CA  GLN     6      82.470  77.557  29.331  1.00  0.00           C  
ATOM     36  C   GLN     6      81.371  76.892  28.452  1.00  0.00           C  
ATOM     37  O   GLN     6      80.971  75.750  28.653  1.00  0.00           O  
ATOM     38  CB  GLN     6      83.800  76.830  29.116  1.00  0.00           C  
ATOM     39  CG  GLN     6      84.212  76.703  27.660  1.00  0.00           C  
ATOM     40  CD  GLN     6      84.567  78.040  27.039  1.00  0.00           C  
ATOM     41  NE2 GLN     6      83.840  78.417  25.993  1.00  0.00           N  
ATOM     42  OE1 GLN     6      85.485  78.727  27.495  1.00  0.00           O  
ATOM     43  N   ALA     7      80.822  77.693  27.522  1.00  0.00           N  
ATOM     44  CA  ALA     7      79.832  77.222  26.550  1.00  0.00           C  
ATOM     45  C   ALA     7      80.389  76.501  25.308  1.00  0.00           C  
ATOM     46  O   ALA     7      81.519  76.918  24.902  1.00  0.00           O  
ATOM     47  CB  ALA     7      78.978  78.357  26.090  1.00  0.00           C  
ATOM     48  N   LEU     8      79.646  75.566  24.713  1.00  0.00           N  
ATOM     49  CA  LEU     8      79.938  74.748  23.433  1.00  0.00           C  
ATOM     50  C   LEU     8      79.486  75.497  22.169  1.00  0.00           C  
ATOM     51  O   LEU     8      79.478  74.968  21.131  1.00  0.00           O  
ATOM     52  CB  LEU     8      79.233  73.386  23.469  1.00  0.00           C  
ATOM     53  CG  LEU     8      79.693  72.428  24.576  1.00  0.00           C  
ATOM     54  CD1 LEU     8      78.825  71.178  24.558  1.00  0.00           C  
ATOM     55  CD2 LEU     8      81.159  72.080  24.369  1.00  0.00           C  
ATOM     56  N   LEU     9      78.987  76.742  22.285  1.00  0.00           N  
ATOM     57  CA  LEU     9      78.453  77.596  21.202  1.00  0.00           C  
ATOM     58  C   LEU     9      79.668  77.946  20.289  1.00  0.00           C  
ATOM     59  O   LEU     9      80.654  78.570  20.690  1.00  0.00           O  
ATOM     60  CB  LEU     9      77.795  78.863  21.762  1.00  0.00           C  
ATOM     61  CG  LEU     9      77.144  79.788  20.725  1.00  0.00           C  
ATOM     62  CD1 LEU     9      75.965  79.074  20.078  1.00  0.00           C  
ATOM     63  CD2 LEU     9      76.700  81.077  21.401  1.00  0.00           C  
ATOM     64  N   ARG    10      79.515  77.511  18.993  1.00  0.00           N  
ATOM     65  CA  ARG    10      80.501  77.695  17.900  1.00  0.00           C  
ATOM     66  C   ARG    10      79.694  78.340  16.705  1.00  0.00           C  
ATOM     67  O   ARG    10      78.442  78.123  16.543  1.00  0.00           O  
ATOM     68  CB  ARG    10      81.136  76.376  17.483  1.00  0.00           C  
ATOM     69  CG  ARG    10      81.878  75.646  18.591  1.00  0.00           C  
ATOM     70  CD  ARG    10      82.372  74.321  18.139  1.00  0.00           C  
ATOM     71  NE  ARG    10      83.058  73.606  19.203  1.00  0.00           N  
ATOM     72  CZ  ARG    10      82.447  72.837  20.126  1.00  0.00           C  
ATOM     73  NH1 ARG    10      81.140  72.693  20.101  1.00  0.00           N1+
ATOM     74  NH2 ARG    10      83.161  72.227  21.056  1.00  0.00           N  
ATOM     75  N   ILE    11      80.450  79.033  15.833  1.00  0.00           N  
ATOM     76  CA  ILE    11      80.010  79.639  14.561  1.00  0.00           C  
ATOM     77  C   ILE    11      80.327  78.695  13.326  1.00  0.00           C  
ATOM     78  O   ILE    11      81.461  78.542  12.959  1.00  0.00           O  
ATOM     79  CB  ILE    11      80.685  81.008  14.364  1.00  0.00           C  
ATOM     80  CG1 ILE    11      80.448  81.900  15.585  1.00  0.00           C  
ATOM     81  CG2 ILE    11      80.164  81.680  13.102  1.00  0.00           C  
ATOM     82  CD1 ILE    11      78.989  82.096  15.926  1.00  0.00           C  
ATOM     83  N   LEU    12      79.254  78.096  12.808  1.00  0.00           N  
ATOM     84  CA  LEU    12      79.490  77.041  11.784  1.00  0.00           C  
ATOM     85  C   LEU    12      79.034  77.521  10.371  1.00  0.00           C  
ATOM     86  O   LEU    12      78.117  78.355  10.191  1.00  0.00           O  
ATOM     87  CB  LEU    12      78.742  75.758  12.164  1.00  0.00           C  
ATOM     88  CG  LEU    12      79.062  75.188  13.552  1.00  0.00           C  
ATOM     89  CD1 LEU    12      78.222  73.942  13.796  1.00  0.00           C  
ATOM     90  CD2 LEU    12      80.547  74.872  13.642  1.00  0.00           C  
ATOM     91  N   LYS    13      79.697  76.931   9.335  1.00  0.00           N  
ATOM     92  CA  LYS    13      79.362  77.071   7.865  1.00  0.00           C  
ATOM     93  C   LYS    13      78.613  75.875   7.442  1.00  0.00           C  
ATOM     94  O   LYS    13      78.894  74.781   7.866  1.00  0.00           O  
ATOM     95  CB  LYS    13      80.605  77.226   6.986  1.00  0.00           C  
ATOM     96  CG  LYS    13      80.309  77.400   5.502  1.00  0.00           C  
ATOM     97  CD  LYS    13      81.588  77.617   4.706  1.00  0.00           C  
ATOM     98  CE  LYS    13      81.296  77.766   3.221  1.00  0.00           C  
ATOM     99  NZ  LYS    13      82.535  78.006   2.432  1.00  0.00           N1+
ATOM    100  N   GLU    14      77.522  76.123   6.611  1.00  0.00           N  
ATOM    101  CA  GLU    14      76.672  75.056   6.192  1.00  0.00           C  
ATOM    102  C   GLU    14      77.381  73.650   5.836  1.00  0.00           C  
ATOM    103  O   GLU    14      76.973  72.662   6.332  1.00  0.00           O  
ATOM    104  CB  GLU    14      75.878  75.572   4.991  1.00  0.00           C  
ATOM    105  CG  GLU    14      74.865  74.582   4.433  1.00  0.00           C  
ATOM    106  CD  GLU    14      74.064  75.144   3.292  1.00  0.00           C  
ATOM    107  OE1 GLU    14      74.296  76.271   2.927  1.00  0.00           O  
ATOM    108  OE2 GLU    14      73.219  74.445   2.785  1.00  0.00           O1-
ATOM    109  N   THR    15      78.458  73.712   5.102  1.00  0.00           N  
ATOM    110  CA  THR    15      79.234  72.571   4.612  1.00  0.00           C  
ATOM    111  C   THR    15      79.928  71.829   5.713  1.00  0.00           C  
ATOM    112  O   THR    15      80.395  70.693   5.468  1.00  0.00           O  
ATOM    113  CB  THR    15      80.285  73.015   3.577  1.00  0.00           C  
ATOM    114  CG2 THR    15      79.612  73.686   2.389  1.00  0.00           C  
ATOM    115  OG1 THR    15      81.199  73.935   4.187  1.00  0.00           O  
ATOM    116  N   GLU    16      79.994  72.297   6.957  1.00  0.00           N  
ATOM    117  CA  GLU    16      80.638  71.695   8.158  1.00  0.00           C  
ATOM    118  C   GLU    16      79.759  70.749   8.959  1.00  0.00           C  
ATOM    119  O   GLU    16      80.248  70.084   9.885  1.00  0.00           O  
ATOM    120  CB  GLU    16      81.129  72.801   9.093  1.00  0.00           C  
ATOM    121  CG  GLU    16      82.232  73.674   8.510  1.00  0.00           C  
ATOM    122  CD  GLU    16      82.649  74.784   9.435  1.00  0.00           C  
ATOM    123  OE1 GLU    16      81.833  75.227  10.207  1.00  0.00           O  
ATOM    124  OE2 GLU    16      83.785  75.190   9.367  1.00  0.00           O1-
ATOM    125  N   PHE    17      78.473  70.649   8.586  1.00  0.00           N  
ATOM    126  CA  PHE    17      77.500  69.773   9.266  1.00  0.00           C  
ATOM    127  C   PHE    17      76.432  69.372   8.260  1.00  0.00           C  
ATOM    128  O   PHE    17      75.968  68.231   8.179  1.00  0.00           O  
ATOM    129  CB  PHE    17      76.857  70.473  10.465  1.00  0.00           C  
ATOM    130  CG  PHE    17      76.235  71.799  10.131  1.00  0.00           C  
ATOM    131  CD1 PHE    17      74.878  71.895   9.859  1.00  0.00           C  
ATOM    132  CD2 PHE    17      77.004  72.952  10.086  1.00  0.00           C  
ATOM    133  CE1 PHE    17      74.305  73.115   9.551  1.00  0.00           C  
ATOM    134  CE2 PHE    17      76.433  74.171   9.780  1.00  0.00           C  
ATOM    135  CZ  PHE    17      75.082  74.253   9.512  1.00  0.00           C  
ATOM    136  N   LYS    18      75.947  70.400   7.498  1.00  0.00           N  
ATOM    137  CA  LYS    18      74.910  70.433   6.483  1.00  0.00           C  
ATOM    138  C   LYS    18      73.536  69.926   6.926  1.00  0.00           C  
ATOM    139  O   LYS    18      73.252  69.431   7.996  1.00  0.00           O  
ATOM    140  CB  LYS    18      75.377  69.629   5.268  1.00  0.00           C  
ATOM    141  CG  LYS    18      76.569  70.231   4.535  1.00  0.00           C  
ATOM    142  CD  LYS    18      76.906  69.437   3.283  1.00  0.00           C  
ATOM    143  CE  LYS    18      77.526  68.090   3.630  1.00  0.00           C  
ATOM    144  NZ  LYS    18      77.983  67.358   2.417  1.00  0.00           N1+
ATOM    145  N   LYS    19      72.545  70.067   6.001  1.00  0.00           N  
ATOM    146  CA  LYS    19      71.158  69.517   6.109  1.00  0.00           C  
ATOM    147  C   LYS    19      71.081  68.264   5.169  1.00  0.00           C  
ATOM    148  O   LYS    19      70.837  68.334   3.991  1.00  0.00           O  
ATOM    149  CB  LYS    19      70.108  70.561   5.726  1.00  0.00           C  
ATOM    150  CG  LYS    19      70.051  71.767   6.654  1.00  0.00           C  
ATOM    151  CD  LYS    19      68.982  72.754   6.212  1.00  0.00           C  
ATOM    152  CE  LYS    19      69.383  73.471   4.931  1.00  0.00           C  
ATOM    153  NZ  LYS    19      68.369  74.477   4.515  1.00  0.00           N1+
ATOM    154  N   ILE    20      71.466  67.050   5.632  1.00  0.00           N  
ATOM    155  CA  ILE    20      71.699  65.838   4.763  1.00  0.00           C  
ATOM    156  C   ILE    20      70.356  65.121   4.410  1.00  0.00           C  
ATOM    157  O   ILE    20      70.034  65.009   3.246  1.00  0.00           O  
ATOM    158  CB  ILE    20      72.642  64.835   5.452  1.00  0.00           C  
ATOM    159  CG1 ILE    20      74.039  65.439   5.613  1.00  0.00           C  
ATOM    160  CG2 ILE    20      72.707  63.537   4.664  1.00  0.00           C  
ATOM    161  CD1 ILE    20      74.959  64.624   6.494  1.00  0.00           C  
ATOM    162  N   LYS    21      69.561  64.764   5.492  1.00  0.00           N  
ATOM    163  CA  LYS    21      68.322  64.005   5.375  1.00  0.00           C  
ATOM    164  C   LYS    21      67.273  64.586   6.394  1.00  0.00           C  
ATOM    165  O   LYS    21      67.732  64.842   7.499  1.00  0.00           O  
ATOM    166  CB  LYS    21      68.579  62.518   5.625  1.00  0.00           C  
ATOM    167  CG  LYS    21      67.354  61.629   5.450  1.00  0.00           C  
ATOM    168  CD  LYS    21      67.715  60.158   5.591  1.00  0.00           C  
ATOM    169  CE  LYS    21      66.497  59.267   5.394  1.00  0.00           C  
ATOM    170  NZ  LYS    21      66.836  57.824   5.515  1.00  0.00           N1+
ATOM    171  N   VAL    22      65.965  64.675   6.155  1.00  0.00           N  
ATOM    172  CA  VAL    22      65.036  65.147   7.206  1.00  0.00           C  
ATOM    173  C   VAL    22      64.918  64.149   8.399  1.00  0.00           C  
ATOM    174  O   VAL    22      64.712  62.925   8.317  1.00  0.00           O  
ATOM    175  CB  VAL    22      63.639  65.377   6.599  1.00  0.00           C  
ATOM    176  CG1 VAL    22      62.638  65.733   7.688  1.00  0.00           C  
ATOM    177  CG2 VAL    22      63.706  66.475   5.548  1.00  0.00           C  
ATOM    178  N   LEU    23      65.194  64.763   9.551  1.00  0.00           N  
ATOM    179  CA  LEU    23      65.144  64.077  10.825  1.00  0.00           C  
ATOM    180  C   LEU    23      63.709  63.855  11.288  1.00  0.00           C  
ATOM    181  O   LEU    23      63.255  62.729  11.560  1.00  0.00           O  
ATOM    182  CB  LEU    23      65.912  64.881  11.881  1.00  0.00           C  
ATOM    183  CG  LEU    23      65.940  64.274  13.289  1.00  0.00           C  
ATOM    184  CD1 LEU    23      66.569  62.887  13.232  1.00  0.00           C  
ATOM    185  CD2 LEU    23      66.719  65.189  14.223  1.00  0.00           C  
ATOM    186  N   GLY    24      62.932  64.924  11.233  1.00  0.00           N  
ATOM    187  CA  GLY    24      61.533  64.904  11.658  1.00  0.00           C  
ATOM    188  C   GLY    24      60.878  66.214  11.407  1.00  0.00           C  
ATOM    189  O   GLY    24      61.487  67.076  10.761  1.00  0.00           O  
ATOM    190  N   SER    25      59.739  66.506  12.009  1.00  0.00           N  
ATOM    191  CA  SER    25      59.022  67.773  11.727  1.00  0.00           C  
ATOM    192  C   SER    25      58.085  68.096  12.925  1.00  0.00           C  
ATOM    193  O   SER    25      57.810  67.236  13.796  1.00  0.00           O  
ATOM    194  CB  SER    25      58.222  67.663  10.443  1.00  0.00           C  
ATOM    195  OG  SER    25      57.164  66.756  10.587  1.00  0.00           O  
ATOM    196  N   GLY    26      57.594  69.298  12.933  1.00  0.00           N  
ATOM    197  CA  GLY    26      56.697  69.697  14.025  1.00  0.00           C  
ATOM    198  C   GLY    26      56.317  71.172  14.064  1.00  0.00           C  
ATOM    199  O   GLY    26      56.144  71.728  13.028  1.00  0.00           O  
ATOM    200  N   ALA    27      56.195  71.774  15.276  1.00  0.00           N  
ATOM    201  CA  ALA    27      55.671  73.195  15.418  1.00  0.00           C  
ATOM    202  C   ALA    27      56.508  74.236  14.591  1.00  0.00           C  
ATOM    203  O   ALA    27      55.851  75.172  14.060  1.00  0.00           O  
ATOM    204  CB  ALA    27      55.607  73.456  16.877  1.00  0.00           C  
ATOM    205  N   PHE    28      57.813  74.085  14.427  1.00  0.00           N  
ATOM    206  CA  PHE    28      58.635  75.007  13.621  1.00  0.00           C  
ATOM    207  C   PHE    28      58.921  74.533  12.174  1.00  0.00           C  
ATOM    208  O   PHE    28      59.870  74.930  11.512  1.00  0.00           O  
ATOM    209  CB  PHE    28      59.966  75.250  14.335  1.00  0.00           C  
ATOM    210  CG  PHE    28      59.822  75.907  15.678  1.00  0.00           C  
ATOM    211  CD1 PHE    28      59.980  75.176  16.845  1.00  0.00           C  
ATOM    212  CD2 PHE    28      59.527  77.258  15.776  1.00  0.00           C  
ATOM    213  CE1 PHE    28      59.848  75.780  18.081  1.00  0.00           C  
ATOM    214  CE2 PHE    28      59.395  77.866  17.010  1.00  0.00           C  
ATOM    215  CZ  PHE    28      59.556  77.125  18.164  1.00  0.00           C  
ATOM    216  N   GLY    29      58.154  73.623  11.574  1.00  0.00           N  
ATOM    217  CA  GLY    29      58.352  73.191  10.213  1.00  0.00           C  
ATOM    218  C   GLY    29      59.137  71.850  10.098  1.00  0.00           C  
ATOM    219  O   GLY    29      58.678  70.763  10.528  1.00  0.00           O  
ATOM    220  N   THR    30      60.283  71.922   9.442  1.00  0.00           N  
ATOM    221  CA  THR    30      61.110  70.750   9.188  1.00  0.00           C  
ATOM    222  C   THR    30      62.473  70.797   9.811  1.00  0.00           C  
ATOM    223  O   THR    30      63.008  71.922   9.818  1.00  0.00           O  
ATOM    224  CB  THR    30      61.277  70.529   7.673  1.00  0.00           C  
ATOM    225  CG2 THR    30      62.166  69.324   7.405  1.00  0.00           C  
ATOM    226  OG1 THR    30      59.993  70.312   7.075  1.00  0.00           O  
ATOM    227  N   VAL    31      62.869  69.694  10.502  1.00  0.00           N  
ATOM    228  CA  VAL    31      64.141  69.400  11.222  1.00  0.00           C  
ATOM    229  C   VAL    31      65.053  68.394  10.522  1.00  0.00           C  
ATOM    230  O   VAL    31      64.652  67.348  10.071  1.00  0.00           O  
ATOM    231  CB  VAL    31      63.828  68.860  12.631  1.00  0.00           C  
ATOM    232  CG1 VAL    31      65.117  68.579  13.391  1.00  0.00           C  
ATOM    233  CG2 VAL    31      62.963  69.856  13.386  1.00  0.00           C  
ATOM    234  N   TYR    32      66.331  68.732  10.299  1.00  0.00           N  
ATOM    235  CA  TYR    32      67.301  67.912   9.526  1.00  0.00           C  
ATOM    236  C   TYR    32      68.391  67.149  10.302  1.00  0.00           C  
ATOM    237  O   TYR    32      68.884  67.575  11.332  1.00  0.00           O  
ATOM    238  CB  TYR    32      67.985  68.812   8.493  1.00  0.00           C  
ATOM    239  CG  TYR    32      67.067  69.281   7.387  1.00  0.00           C  
ATOM    240  CD1 TYR    32      66.311  70.431   7.554  1.00  0.00           C  
ATOM    241  CD2 TYR    32      66.981  68.560   6.205  1.00  0.00           C  
ATOM    242  CE1 TYR    32      65.472  70.859   6.543  1.00  0.00           C  
ATOM    243  CE2 TYR    32      66.142  68.988   5.194  1.00  0.00           C  
ATOM    244  CZ  TYR    32      65.390  70.133   5.361  1.00  0.00           C  
ATOM    245  OH  TYR    32      64.554  70.559   4.355  1.00  0.00           O  
ATOM    246  N   LYS    33      68.739  66.017   9.763  1.00  0.00           N  
ATOM    247  CA  LYS    33      69.762  65.188  10.240  1.00  0.00           C  
ATOM    248  C   LYS    33      71.026  65.560   9.517  1.00  0.00           C  
ATOM    249  O   LYS    33      71.070  65.623   8.349  1.00  0.00           O  
ATOM    250  CB  LYS    33      69.411  63.713  10.036  1.00  0.00           C  
ATOM    251  CG  LYS    33      70.425  62.739  10.622  1.00  0.00           C  
ATOM    252  CD  LYS    33      70.057  61.299  10.299  1.00  0.00           C  
ATOM    253  CE  LYS    33      68.897  60.817  11.159  1.00  0.00           C  
ATOM    254  NZ  LYS    33      68.567  59.389  10.899  1.00  0.00           N1+
ATOM    255  N   GLY    34      72.106  65.878  10.284  1.00  0.00           N  
ATOM    256  CA  GLY    34      73.426  66.198   9.680  1.00  0.00           C  
ATOM    257  C   GLY    34      74.580  65.438  10.308  1.00  0.00           C  
ATOM    258  O   GLY    34      74.393  64.559  11.182  1.00  0.00           O  
ATOM    259  N   LEU    35      75.764  65.847   9.946  1.00  0.00           N  
ATOM    260  CA  LEU    35      76.968  65.128  10.472  1.00  0.00           C  
ATOM    261  C   LEU    35      78.044  66.141  10.590  1.00  0.00           C  
ATOM    262  O   LEU    35      78.614  66.548   9.558  1.00  0.00           O  
ATOM    263  CB  LEU    35      77.427  63.991   9.551  1.00  0.00           C  
ATOM    264  CG  LEU    35      78.605  63.153  10.063  1.00  0.00           C  
ATOM    265  CD1 LEU    35      78.219  62.484  11.377  1.00  0.00           C  
ATOM    266  CD2 LEU    35      78.987  62.119   9.015  1.00  0.00           C  
ATOM    267  N   TRP    36      78.234  66.711  11.754  1.00  0.00           N  
ATOM    268  CA  TRP    36      79.165  67.824  12.116  1.00  0.00           C  
ATOM    269  C   TRP    36      80.573  67.396  12.169  1.00  0.00           C  
ATOM    270  O   TRP    36      80.889  66.484  12.941  1.00  0.00           O  
ATOM    271  CB  TRP    36      78.809  68.426  13.478  1.00  0.00           C  
ATOM    272  CG  TRP    36      79.720  69.539  13.897  1.00  0.00           C  
ATOM    273  CD1 TRP    36      80.050  70.641  13.167  1.00  0.00           C  
ATOM    274  CD2 TRP    36      80.429  69.663  15.154  1.00  0.00           C  
ATOM    275  CE2 TRP    36      81.153  70.857  15.098  1.00  0.00           C  
ATOM    276  CE3 TRP    36      80.505  68.870  16.306  1.00  0.00           C  
ATOM    277  NE1 TRP    36      80.910  71.440  13.879  1.00  0.00           N  
ATOM    278  CZ2 TRP    36      81.947  71.282  16.148  1.00  0.00           C  
ATOM    279  CZ3 TRP    36      81.303  69.296  17.360  1.00  0.00           C  
ATOM    280  CH2 TRP    36      82.004  70.472  17.284  1.00  0.00           C  
ATOM    281  N   ILE    37      81.464  68.109  11.532  1.00  0.00           N  
ATOM    282  CA  ILE    37      82.969  67.913  11.551  1.00  0.00           C  
ATOM    283  C   ILE    37      83.581  69.205  12.205  1.00  0.00           C  
ATOM    284  O   ILE    37      83.548  70.266  11.573  1.00  0.00           O  
ATOM    285  CB  ILE    37      83.550  67.697  10.141  1.00  0.00           C  
ATOM    286  CG1 ILE    37      82.931  66.454   9.495  1.00  0.00           C  
ATOM    287  CG2 ILE    37      85.064  67.571  10.203  1.00  0.00           C  
ATOM    288  CD1 ILE    37      83.289  66.283   8.036  1.00  0.00           C  
ATOM    289  N   PRO    38      84.272  69.037  13.336  1.00  0.00           N  
ATOM    290  CA  PRO    38      84.940  70.227  13.911  1.00  0.00           C  
ATOM    291  C   PRO    38      85.954  70.748  13.021  1.00  0.00           C  
ATOM    292  O   PRO    38      86.726  69.999  12.366  1.00  0.00           O  
ATOM    293  CB  PRO    38      85.580  69.712  15.205  1.00  0.00           C  
ATOM    294  CG  PRO    38      84.753  68.529  15.577  1.00  0.00           C  
ATOM    295  CD  PRO    38      84.399  67.892  14.259  1.00  0.00           C  
ATOM    296  N   GLU    39      86.040  72.095  12.991  1.00  0.00           N  
ATOM    297  CA  GLU    39      87.012  72.703  12.110  1.00  0.00           C  
ATOM    298  C   GLU    39      88.481  72.210  12.350  1.00  0.00           C  
ATOM    299  O   GLU    39      89.080  72.321  13.380  1.00  0.00           O  
ATOM    300  CB  GLU    39      86.935  74.223  12.267  1.00  0.00           C  
ATOM    301  CG  GLU    39      87.857  74.999  11.337  1.00  0.00           C  
ATOM    302  CD  GLU    39      87.773  76.486  11.537  1.00  0.00           C  
ATOM    303  OE1 GLU    39      87.040  76.910  12.398  1.00  0.00           O  
ATOM    304  OE2 GLU    39      88.442  77.200  10.827  1.00  0.00           O1-
ATOM    305  N   GLY    40      89.088  71.653  11.257  1.00  0.00           N  
ATOM    306  CA  GLY    40      90.472  71.132  11.101  1.00  0.00           C  
ATOM    307  C   GLY    40      90.701  69.636  11.632  1.00  0.00           C  
ATOM    308  O   GLY    40      91.839  69.159  11.550  1.00  0.00           O  
ATOM    309  N   GLU    41      89.603  69.051  12.114  1.00  0.00           N  
ATOM    310  CA  GLU    41      89.543  67.650  12.715  1.00  0.00           C  
ATOM    311  C   GLU    41      88.925  66.530  11.731  1.00  0.00           C  
ATOM    312  O   GLU    41      88.227  66.929  10.825  1.00  0.00           O  
ATOM    313  CB  GLU    41      88.730  67.693  14.011  1.00  0.00           C  
ATOM    314  CG  GLU    41      89.317  68.587  15.092  1.00  0.00           C  
ATOM    315  CD  GLU    41      90.614  68.065  15.645  1.00  0.00           C  
ATOM    316  OE1 GLU    41      90.892  66.904  15.459  1.00  0.00           O  
ATOM    317  OE2 GLU    41      91.329  68.826  16.252  1.00  0.00           O1-
ATOM    318  N   LYS    42      89.148  65.240  11.945  1.00  0.00           N  
ATOM    319  CA  LYS    42      88.589  64.118  11.251  1.00  0.00           C  
ATOM    320  C   LYS    42      87.371  63.590  12.067  1.00  0.00           C  
ATOM    321  O   LYS    42      86.723  62.625  11.702  1.00  0.00           O  
ATOM    322  CB  LYS    42      89.649  63.033  11.052  1.00  0.00           C  
ATOM    323  CG  LYS    42      90.804  63.439  10.148  1.00  0.00           C  
ATOM    324  CD  LYS    42      91.800  62.303   9.979  1.00  0.00           C  
ATOM    325  CE  LYS    42      92.950  62.704   9.068  1.00  0.00           C  
ATOM    326  NZ  LYS    42      93.950  61.613   8.920  1.00  0.00           N1+
ATOM    327  N   VAL    43      86.996  64.256  13.196  1.00  0.00           N  
ATOM    328  CA  VAL    43      85.877  63.826  14.055  1.00  0.00           C  
ATOM    329  C   VAL    43      84.465  64.103  13.444  1.00  0.00           C  
ATOM    330  O   VAL    43      84.169  65.211  12.967  1.00  0.00           O  
ATOM    331  CB  VAL    43      85.984  64.536  15.418  1.00  0.00           C  
ATOM    332  CG1 VAL    43      84.780  64.204  16.286  1.00  0.00           C  
ATOM    333  CG2 VAL    43      87.276  64.135  16.111  1.00  0.00           C  
ATOM    334  N   LYS    44      83.703  63.078  13.373  1.00  0.00           N  
ATOM    335  CA  LYS    44      82.339  63.170  12.832  1.00  0.00           C  
ATOM    336  C   LYS    44      81.350  62.895  13.958  1.00  0.00           C  
ATOM    337  O   LYS    44      81.349  61.818  14.589  1.00  0.00           O  
ATOM    338  CB  LYS    44      82.128  62.186  11.679  1.00  0.00           C  
ATOM    339  CG  LYS    44      83.017  62.435  10.469  1.00  0.00           C  
ATOM    340  CD  LYS    44      82.826  61.359   9.411  1.00  0.00           C  
ATOM    341  CE  LYS    44      83.764  61.568   8.231  1.00  0.00           C  
ATOM    342  NZ  LYS    44      85.187  61.348   8.605  1.00  0.00           N1+
ATOM    343  N   ILE    45      80.518  63.875  14.229  1.00  0.00           N  
ATOM    344  CA  ILE    45      79.509  63.847  15.309  1.00  0.00           C  
ATOM    345  C   ILE    45      78.126  64.165  14.718  1.00  0.00           C  
ATOM    346  O   ILE    45      77.894  65.301  14.259  1.00  0.00           O  
ATOM    347  CB  ILE    45      79.847  64.854  16.423  1.00  0.00           C  
ATOM    348  CG1 ILE    45      81.208  64.528  17.043  1.00  0.00           C  
ATOM    349  CG2 ILE    45      78.760  64.854  17.487  1.00  0.00           C  
ATOM    350  CD1 ILE    45      81.710  65.581  18.004  1.00  0.00           C  
ATOM    351  N   PRO    46      77.164  63.214  14.551  1.00  0.00           N  
ATOM    352  CA  PRO    46      75.786  63.410  14.066  1.00  0.00           C  
ATOM    353  C   PRO    46      75.036  64.487  14.933  1.00  0.00           C  
ATOM    354  O   PRO    46      75.154  64.624  16.179  1.00  0.00           O  
ATOM    355  CB  PRO    46      75.172  62.015  14.224  1.00  0.00           C  
ATOM    356  CG  PRO    46      76.344  61.095  14.201  1.00  0.00           C  
ATOM    357  CD  PRO    46      77.418  61.838  14.951  1.00  0.00           C  
ATOM    358  N   VAL    47      74.368  65.365  14.202  1.00  0.00           N  
ATOM    359  CA  VAL    47      73.653  66.472  14.744  1.00  0.00           C  
ATOM    360  C   VAL    47      72.231  66.627  14.172  1.00  0.00           C  
ATOM    361  O   VAL    47      71.971  66.130  13.047  1.00  0.00           O  
ATOM    362  CB  VAL    47      74.459  67.760  14.481  1.00  0.00           C  
ATOM    363  CG1 VAL    47      75.794  67.710  15.208  1.00  0.00           C  
ATOM    364  CG2 VAL    47      74.664  67.945  12.986  1.00  0.00           C  
ATOM    365  N   ALA    48      71.408  67.432  14.799  1.00  0.00           N  
ATOM    366  CA  ALA    48      70.045  67.823  14.418  1.00  0.00           C  
ATOM    367  C   ALA    48      70.035  69.367  14.173  1.00  0.00           C  
ATOM    368  O   ALA    48      70.585  70.163  14.963  1.00  0.00           O  
ATOM    369  CB  ALA    48      69.186  67.442  15.627  1.00  0.00           C  
ATOM    370  N   ILE    49      69.523  69.789  13.040  1.00  0.00           N  
ATOM    371  CA  ILE    49      69.551  71.212  12.573  1.00  0.00           C  
ATOM    372  C   ILE    49      68.132  71.710  12.555  1.00  0.00           C  
ATOM    373  O   ILE    49      67.239  71.158  11.803  1.00  0.00           O  
ATOM    374  CB  ILE    49      70.172  71.369  11.173  1.00  0.00           C  
ATOM    375  CG1 ILE    49      71.606  70.834  11.163  1.00  0.00           C  
ATOM    376  CG2 ILE    49      70.139  72.825  10.736  1.00  0.00           C  
ATOM    377  CD1 ILE    49      71.712  69.376  10.779  1.00  0.00           C  
ATOM    378  N   LYS    50      67.898  72.777  13.250  1.00  0.00           N  
ATOM    379  CA  LYS    50      66.627  73.548  13.249  1.00  0.00           C  
ATOM    380  C   LYS    50      66.883  74.941  12.749  1.00  0.00           C  
ATOM    381  O   LYS    50      67.531  75.815  13.416  1.00  0.00           O  
ATOM    382  CB  LYS    50      66.000  73.605  14.643  1.00  0.00           C  
ATOM    383  CG  LYS    50      65.565  72.253  15.194  1.00  0.00           C  
ATOM    384  CD  LYS    50      64.679  72.414  16.419  1.00  0.00           C  
ATOM    385  CE  LYS    50      64.216  71.066  16.951  1.00  0.00           C  
ATOM    386  NZ  LYS    50      63.165  71.209  17.994  1.00  0.00           N1+
ATOM    387  N   GLU    51      66.501  75.116  11.531  1.00  0.00           N  
ATOM    388  CA  GLU    51      66.717  76.331  10.763  1.00  0.00           C  
ATOM    389  C   GLU    51      65.858  77.589  11.241  1.00  0.00           C  
ATOM    390  O   GLU    51      66.307  78.734  11.246  1.00  0.00           O  
ATOM    391  CB  GLU    51      66.425  76.021   9.292  1.00  0.00           C  
ATOM    392  CG  GLU    51      66.700  77.177   8.340  1.00  0.00           C  
ATOM    393  CD  GLU    51      66.788  76.743   6.903  1.00  0.00           C  
ATOM    394  OE1 GLU    51      67.864  76.411   6.468  1.00  0.00           O  
ATOM    395  OE2 GLU    51      65.778  76.743   6.241  1.00  0.00           O1-
ATOM    396  N   LEU    52      64.583  77.334  11.546  1.00  0.00           N  
ATOM    397  CA  LEU    52      63.607  78.316  12.123  1.00  0.00           C  
ATOM    398  C   LEU    52      63.356  79.508  11.178  1.00  0.00           C  
ATOM    399  O   LEU    52      63.600  80.672  11.470  1.00  0.00           O  
ATOM    400  CB  LEU    52      64.113  78.842  13.471  1.00  0.00           C  
ATOM    401  CG  LEU    52      64.418  77.775  14.530  1.00  0.00           C  
ATOM    402  CD1 LEU    52      65.008  78.438  15.766  1.00  0.00           C  
ATOM    403  CD2 LEU    52      63.143  77.017  14.871  1.00  0.00           C  
ATOM    404  N   ARG    53      62.740  79.200  10.062  1.00  0.00           N  
ATOM    405  CA  ARG    53      62.328  80.143   8.986  1.00  0.00           C  
ATOM    406  C   ARG    53      61.069  80.853   9.453  1.00  0.00           C  
ATOM    407  O   ARG    53      60.148  80.245  10.005  1.00  0.00           O  
ATOM    408  CB  ARG    53      62.055  79.427   7.671  1.00  0.00           C  
ATOM    409  CG  ARG    53      63.274  78.782   7.030  1.00  0.00           C  
ATOM    410  CD  ARG    53      62.999  78.357   5.634  1.00  0.00           C  
ATOM    411  NE  ARG    53      61.937  77.366   5.568  1.00  0.00           N  
ATOM    412  CZ  ARG    53      62.117  76.040   5.724  1.00  0.00           C  
ATOM    413  NH1 ARG    53      63.320  75.562   5.952  1.00  0.00           N1+
ATOM    414  NH2 ARG    53      61.084  75.219   5.646  1.00  0.00           N  
ATOM    415  N   GLU    54      60.936  82.194   9.067  1.00  0.00           N  
ATOM    416  CA  GLU    54      59.827  83.073   9.476  1.00  0.00           C  
ATOM    417  C   GLU    54      58.425  82.579   9.110  1.00  0.00           C  
ATOM    418  O   GLU    54      57.499  82.888   9.851  1.00  0.00           O  
ATOM    419  CB  GLU    54      60.030  84.461   8.866  1.00  0.00           C  
ATOM    420  CG  GLU    54      61.197  85.242   9.455  1.00  0.00           C  
ATOM    421  CD  GLU    54      61.395  86.581   8.799  1.00  0.00           C  
ATOM    422  OE1 GLU    54      60.753  86.838   7.809  1.00  0.00           O  
ATOM    423  OE2 GLU    54      62.188  87.349   9.291  1.00  0.00           O1-
ATOM    424  N   ALA    55      58.299  81.744   8.021  1.00  0.00           N  
ATOM    425  CA  ALA    55      57.029  81.237   7.555  1.00  0.00           C  
ATOM    426  C   ALA    55      56.370  80.366   8.568  1.00  0.00           C  
ATOM    427  O   ALA    55      55.165  80.231   8.513  1.00  0.00           O  
ATOM    428  CB  ALA    55      57.212  80.353   6.319  1.00  0.00           C  
ATOM    429  N   THR    56      57.051  79.784   9.531  1.00  0.00           N  
ATOM    430  CA  THR    56      56.693  78.841  10.661  1.00  0.00           C  
ATOM    431  C   THR    56      56.526  79.522  12.097  1.00  0.00           C  
ATOM    432  O   THR    56      56.784  78.873  13.111  1.00  0.00           O  
ATOM    433  CB  THR    56      57.753  77.728  10.762  1.00  0.00           C  
ATOM    434  CG2 THR    56      57.836  76.953   9.456  1.00  0.00           C  
ATOM    435  OG1 THR    56      59.031  78.306  11.054  1.00  0.00           O  
ATOM    436  N   SER    57      56.461  80.872  12.159  1.00  0.00           N  
ATOM    437  CA  SER    57      56.311  81.727  13.336  1.00  0.00           C  
ATOM    438  C   SER    57      57.354  81.455  14.488  1.00  0.00           C  
ATOM    439  O   SER    57      57.000  81.266  15.659  1.00  0.00           O  
ATOM    440  CB  SER    57      54.902  81.558  13.871  1.00  0.00           C  
ATOM    441  OG  SER    57      53.952  81.962  12.924  1.00  0.00           O  
ATOM    442  N   PRO    58      58.658  81.523  14.130  1.00  0.00           N  
ATOM    443  CA  PRO    58      59.657  81.322  15.180  1.00  0.00           C  
ATOM    444  C   PRO    58      59.932  82.504  16.058  1.00  0.00           C  
ATOM    445  O   PRO    58      59.316  83.537  16.021  1.00  0.00           O  
ATOM    446  CB  PRO    58      60.906  80.958  14.372  1.00  0.00           C  
ATOM    447  CG  PRO    58      60.763  81.734  13.107  1.00  0.00           C  
ATOM    448  CD  PRO    58      59.293  81.668  12.794  1.00  0.00           C  
ATOM    449  N   LYS    59      60.910  82.369  17.041  1.00  0.00           N  
ATOM    450  CA  LYS    59      61.308  83.449  17.924  1.00  0.00           C  
ATOM    451  C   LYS    59      62.059  84.546  17.165  1.00  0.00           C  
ATOM    452  O   LYS    59      62.541  84.302  16.074  1.00  0.00           O  
ATOM    453  CB  LYS    59      62.172  82.907  19.065  1.00  0.00           C  
ATOM    454  CG  LYS    59      61.450  81.946  19.999  1.00  0.00           C  
ATOM    455  CD  LYS    59      62.369  81.461  21.111  1.00  0.00           C  
ATOM    456  CE  LYS    59      61.688  80.410  21.974  1.00  0.00           C  
ATOM    457  NZ  LYS    59      62.596  79.879  23.026  1.00  0.00           N1+
ATOM    458  N   ALA    60      62.284  85.740  17.741  1.00  0.00           N  
ATOM    459  CA  ALA    60      63.082  86.816  17.113  1.00  0.00           C  
ATOM    460  C   ALA    60      64.564  86.253  17.034  1.00  0.00           C  
ATOM    461  O   ALA    60      64.979  85.503  17.918  1.00  0.00           O  
ATOM    462  CB  ALA    60      62.975  87.981  18.054  1.00  0.00           C  
ATOM    463  N   ASN    61      65.325  86.723  16.098  1.00  0.00           N  
ATOM    464  CA  ASN    61      66.657  86.280  15.949  1.00  0.00           C  
ATOM    465  C   ASN    61      67.561  86.471  17.200  1.00  0.00           C  
ATOM    466  O   ASN    61      68.269  85.593  17.686  1.00  0.00           O  
ATOM    467  CB  ASN    61      67.252  86.976  14.738  1.00  0.00           C  
ATOM    468  CG  ASN    61      66.762  86.396  13.440  1.00  0.00           C  
ATOM    469  ND2 ASN    61      66.940  87.129  12.370  1.00  0.00           N  
ATOM    470  OD1 ASN    61      66.222  85.285  13.407  1.00  0.00           O  
ATOM    471  N   LYS    62      67.280  87.553  17.961  1.00  0.00           N  
ATOM    472  CA  LYS    62      67.983  87.737  19.237  1.00  0.00           C  
ATOM    473  C   LYS    62      67.641  86.625  20.245  1.00  0.00           C  
ATOM    474  O   LYS    62      68.456  86.097  20.999  1.00  0.00           O  
ATOM    475  CB  LYS    62      67.650  89.106  19.831  1.00  0.00           C  
ATOM    476  CG  LYS    62      68.364  89.413  21.142  1.00  0.00           C  
ATOM    477  CD  LYS    62      69.867  89.526  20.938  1.00  0.00           C  
ATOM    478  CE  LYS    62      70.542  90.162  22.144  1.00  0.00           C  
ATOM    479  NZ  LYS    62      70.523  89.265  23.331  1.00  0.00           N1+
ATOM    480  N   GLU    63      66.342  86.255  20.354  1.00  0.00           N  
ATOM    481  CA  GLU    63      65.883  85.224  21.209  1.00  0.00           C  
ATOM    482  C   GLU    63      66.353  83.890  20.772  1.00  0.00           C  
ATOM    483  O   GLU    63      66.782  83.142  21.645  1.00  0.00           O  
ATOM    484  CB  GLU    63      64.354  85.236  21.276  1.00  0.00           C  
ATOM    485  CG  GLU    63      63.766  86.417  22.034  1.00  0.00           C  
ATOM    486  CD  GLU    63      64.095  86.393  23.501  1.00  0.00           C  
ATOM    487  OE1 GLU    63      64.413  87.428  24.036  1.00  0.00           O  
ATOM    488  OE2 GLU    63      64.028  85.339  24.087  1.00  0.00           O1-
ATOM    489  N   ILE    64      66.519  83.519  19.458  1.00  0.00           N  
ATOM    490  CA  ILE    64      67.047  82.344  18.863  1.00  0.00           C  
ATOM    491  C   ILE    64      68.531  82.155  19.232  1.00  0.00           C  
ATOM    492  O   ILE    64      68.958  81.189  19.856  1.00  0.00           O  
ATOM    493  CB  ILE    64      66.875  82.402  17.334  1.00  0.00           C  
ATOM    494  CG1 ILE    64      65.396  82.292  16.958  1.00  0.00           C  
ATOM    495  CG2 ILE    64      67.682  81.300  16.666  1.00  0.00           C  
ATOM    496  CD1 ILE    64      65.114  82.577  15.500  1.00  0.00           C  
ATOM    497  N   LEU    65      69.242  83.288  19.087  1.00  0.00           N  
ATOM    498  CA  LEU    65      70.648  83.381  19.496  1.00  0.00           C  
ATOM    499  C   LEU    65      70.939  83.305  20.965  1.00  0.00           C  
ATOM    500  O   LEU    65      71.937  82.742  21.344  1.00  0.00           O  
ATOM    501  CB  LEU    65      71.235  84.698  18.973  1.00  0.00           C  
ATOM    502  CG  LEU    65      71.412  84.791  17.453  1.00  0.00           C  
ATOM    503  CD1 LEU    65      71.801  86.213  17.071  1.00  0.00           C  
ATOM    504  CD2 LEU    65      72.469  83.794  17.001  1.00  0.00           C  
ATOM    505  N   ASP    66      70.171  83.928  21.830  1.00  0.00           N  
ATOM    506  CA  ASP    66      70.234  83.835  23.328  1.00  0.00           C  
ATOM    507  C   ASP    66      69.927  82.329  23.859  1.00  0.00           C  
ATOM    508  O   ASP    66      70.764  81.800  24.639  1.00  0.00           O  
ATOM    509  CB  ASP    66      69.244  84.828  23.941  1.00  0.00           C  
ATOM    510  CG  ASP    66      69.694  86.276  23.803  1.00  0.00           C  
ATOM    511  OD1 ASP    66      70.835  86.494  23.469  1.00  0.00           O  
ATOM    512  OD2 ASP    66      68.893  87.150  24.032  1.00  0.00           O1-
ATOM    513  N   GLU    67      68.902  81.667  23.387  1.00  0.00           N  
ATOM    514  CA  GLU    67      68.626  80.212  23.624  1.00  0.00           C  
ATOM    515  C   GLU    67      69.778  79.311  23.059  1.00  0.00           C  
ATOM    516  O   GLU    67      70.361  78.441  23.785  1.00  0.00           O  
ATOM    517  CB  GLU    67      67.294  79.813  22.984  1.00  0.00           C  
ATOM    518  CG  GLU    67      66.905  78.357  23.198  1.00  0.00           C  
ATOM    519  CD  GLU    67      65.569  78.014  22.601  1.00  0.00           C  
ATOM    520  OE1 GLU    67      64.978  78.870  21.987  1.00  0.00           O  
ATOM    521  OE2 GLU    67      65.141  76.895  22.757  1.00  0.00           O1-
ATOM    522  N   ALA    68      70.306  79.567  21.841  1.00  0.00           N  
ATOM    523  CA  ALA    68      71.442  78.879  21.253  1.00  0.00           C  
ATOM    524  C   ALA    68      72.638  79.034  22.227  1.00  0.00           C  
ATOM    525  O   ALA    68      73.355  78.033  22.566  1.00  0.00           O  
ATOM    526  CB  ALA    68      71.667  79.375  19.825  1.00  0.00           C  
ATOM    527  N   TYR    69      72.957  80.205  22.850  1.00  0.00           N  
ATOM    528  CA  TYR    69      73.935  80.192  23.933  1.00  0.00           C  
ATOM    529  C   TYR    69      73.545  79.343  25.203  1.00  0.00           C  
ATOM    530  O   TYR    69      74.211  78.346  25.528  1.00  0.00           O  
ATOM    531  CB  TYR    69      74.218  81.640  24.339  1.00  0.00           C  
ATOM    532  CG  TYR    69      75.179  81.770  25.500  1.00  0.00           C  
ATOM    533  CD1 TYR    69      76.544  81.650  25.287  1.00  0.00           C  
ATOM    534  CD2 TYR    69      74.695  82.012  26.778  1.00  0.00           C  
ATOM    535  CE1 TYR    69      77.422  81.769  26.348  1.00  0.00           C  
ATOM    536  CE2 TYR    69      75.573  82.132  27.838  1.00  0.00           C  
ATOM    537  CZ  TYR    69      76.931  82.011  27.626  1.00  0.00           C  
ATOM    538  OH  TYR    69      77.805  82.130  28.681  1.00  0.00           O  
ATOM    539  N   VAL    70      72.396  79.420  25.764  1.00  0.00           N  
ATOM    540  CA  VAL    70      71.860  78.612  26.934  1.00  0.00           C  
ATOM    541  C   VAL    70      71.995  77.114  26.753  1.00  0.00           C  
ATOM    542  O   VAL    70      72.644  76.390  27.538  1.00  0.00           O  
ATOM    543  CB  VAL    70      70.370  78.920  27.170  1.00  0.00           C  
ATOM    544  CG1 VAL    70      69.777  77.946  28.177  1.00  0.00           C  
ATOM    545  CG2 VAL    70      70.208  80.355  27.650  1.00  0.00           C  
ATOM    546  N   MET    71      71.578  76.561  25.634  1.00  0.00           N  
ATOM    547  CA  MET    71      71.581  75.162  25.176  1.00  0.00           C  
ATOM    548  C   MET    71      73.056  74.599  25.113  1.00  0.00           C  
ATOM    549  O   MET    71      73.197  73.388  25.192  1.00  0.00           O  
ATOM    550  CB  MET    71      70.894  75.064  23.814  1.00  0.00           C  
ATOM    551  CG  MET    71      69.393  75.316  23.846  1.00  0.00           C  
ATOM    552  SD  MET    71      68.516  74.155  24.911  1.00  0.00           S  
ATOM    553  CE  MET    71      68.696  72.637  23.979  1.00  0.00           C  
ATOM    554  N   ALA    72      74.018  75.496  24.892  1.00  0.00           N  
ATOM    555  CA  ALA    72      75.465  75.293  24.897  1.00  0.00           C  
ATOM    556  C   ALA    72      76.196  75.520  26.190  1.00  0.00           C  
ATOM    557  O   ALA    72      77.197  74.842  26.311  1.00  0.00           O  
ATOM    558  CB  ALA    72      76.130  76.139  23.911  1.00  0.00           C  
ATOM    559  N   SER    73      75.696  76.373  27.104  1.00  0.00           N  
ATOM    560  CA  SER    73      76.221  76.743  28.388  1.00  0.00           C  
ATOM    561  C   SER    73      75.875  75.680  29.542  1.00  0.00           C  
ATOM    562  O   SER    73      76.543  75.647  30.526  1.00  0.00           O  
ATOM    563  CB  SER    73      75.678  78.116  28.736  1.00  0.00           C  
ATOM    564  OG  SER    73      74.306  78.060  29.011  1.00  0.00           O  
ATOM    565  N   VAL    74      74.964  74.737  29.360  1.00  0.00           N  
ATOM    566  CA  VAL    74      74.573  73.787  30.402  1.00  0.00           C  
ATOM    567  C   VAL    74      75.631  72.682  30.622  1.00  0.00           C  
ATOM    568  O   VAL    74      76.455  72.352  29.735  1.00  0.00           O  
ATOM    569  CB  VAL    74      73.227  73.135  30.034  1.00  0.00           C  
ATOM    570  CG1 VAL    74      72.119  74.177  30.007  1.00  0.00           C  
ATOM    571  CG2 VAL    74      73.341  72.436  28.688  1.00  0.00           C  
ATOM    572  N   ASP    75      75.861  72.242  31.853  1.00  0.00           N  
ATOM    573  CA  ASP    75      76.714  71.177  32.295  1.00  0.00           C  
ATOM    574  C   ASP    75      76.042  69.925  32.815  1.00  0.00           C  
ATOM    575  O   ASP    75      76.689  69.076  33.482  1.00  0.00           O  
ATOM    576  CB  ASP    75      77.643  71.718  33.384  1.00  0.00           C  
ATOM    577  CG  ASP    75      78.639  72.743  32.860  1.00  0.00           C  
ATOM    578  OD1 ASP    75      79.187  72.525  31.806  1.00  0.00           O  
ATOM    579  OD2 ASP    75      78.841  73.736  33.518  1.00  0.00           O1-
ATOM    580  N   ASN    76      74.796  69.742  32.423  1.00  0.00           N  
ATOM    581  CA  ASN    76      73.872  68.636  32.821  1.00  0.00           C  
ATOM    582  C   ASN    76      73.539  67.658  31.667  1.00  0.00           C  
ATOM    583  O   ASN    76      73.205  68.156  30.579  1.00  0.00           O  
ATOM    584  CB  ASN    76      72.590  69.210  33.395  1.00  0.00           C  
ATOM    585  CG  ASN    76      71.686  68.152  33.962  1.00  0.00           C  
ATOM    586  ND2 ASN    76      71.807  67.906  35.242  1.00  0.00           N  
ATOM    587  OD1 ASN    76      70.877  67.557  33.241  1.00  0.00           O  
ATOM    588  N   PRO    77      73.768  66.324  31.790  1.00  0.00           N  
ATOM    589  CA  PRO    77      73.585  65.279  30.855  1.00  0.00           C  
ATOM    590  C   PRO    77      72.099  64.973  30.606  1.00  0.00           C  
ATOM    591  O   PRO    77      71.854  64.167  29.729  1.00  0.00           O  
ATOM    592  CB  PRO    77      74.307  64.114  31.539  1.00  0.00           C  
ATOM    593  CG  PRO    77      74.127  64.378  32.995  1.00  0.00           C  
ATOM    594  CD  PRO    77      74.223  65.875  33.119  1.00  0.00           C  
ATOM    595  N   HIS    78      71.159  65.605  31.270  1.00  0.00           N  
ATOM    596  CA  HIS    78      69.722  65.449  30.992  1.00  0.00           C  
ATOM    597  C   HIS    78      69.112  66.634  30.240  1.00  0.00           C  
ATOM    598  O   HIS    78      67.929  66.685  30.087  1.00  0.00           O  
ATOM    599  CB  HIS    78      68.951  65.240  32.300  1.00  0.00           C  
ATOM    600  CG  HIS    78      69.476  64.113  33.133  1.00  0.00           C  
ATOM    601  CD2 HIS    78      70.131  64.109  34.318  1.00  0.00           C  
ATOM    602  ND1 HIS    78      69.345  62.791  32.763  1.00  0.00           N  
ATOM    603  CE1 HIS    78      69.899  62.022  33.685  1.00  0.00           C  
ATOM    604  NE2 HIS    78      70.382  62.797  34.638  1.00  0.00           N  
ATOM    605  N   VAL    79      69.877  67.620  29.837  1.00  0.00           N  
ATOM    606  CA  VAL    79      69.551  68.706  28.927  1.00  0.00           C  
ATOM    607  C   VAL    79      70.379  68.641  27.664  1.00  0.00           C  
ATOM    608  O   VAL    79      71.638  68.577  27.670  1.00  0.00           O  
ATOM    609  CB  VAL    79      69.783  70.065  29.613  1.00  0.00           C  
ATOM    610  CG1 VAL    79      69.513  71.205  28.642  1.00  0.00           C  
ATOM    611  CG2 VAL    79      68.895  70.184  30.843  1.00  0.00           C  
ATOM    612  N   CYS    80      69.652  68.698  26.530  1.00  0.00           N  
ATOM    613  CA  CYS    80      70.240  68.574  25.179  1.00  0.00           C  
ATOM    614  C   CYS    80      71.389  69.621  24.930  1.00  0.00           C  
ATOM    615  O   CYS    80      71.183  70.857  25.169  1.00  0.00           O  
ATOM    616  CB  CYS    80      69.151  68.751  24.121  1.00  0.00           C  
ATOM    617  SG  CYS    80      69.743  68.599  22.419  1.00  0.00           S  
ATOM    618  N   ARG    81      72.586  69.143  24.603  1.00  0.00           N  
ATOM    619  CA  ARG    81      73.669  70.138  24.438  1.00  0.00           C  
ATOM    620  C   ARG    81      73.717  70.559  22.966  1.00  0.00           C  
ATOM    621  O   ARG    81      73.432  69.779  22.053  1.00  0.00           O  
ATOM    622  CB  ARG    81      75.017  69.571  24.858  1.00  0.00           C  
ATOM    623  CG  ARG    81      75.151  69.272  26.342  1.00  0.00           C  
ATOM    624  CD  ARG    81      76.536  68.870  26.699  1.00  0.00           C  
ATOM    625  NE  ARG    81      76.723  68.787  28.139  1.00  0.00           N  
ATOM    626  CZ  ARG    81      76.587  67.660  28.864  1.00  0.00           C  
ATOM    627  NH1 ARG    81      76.263  66.532  28.271  1.00  0.00           N1+
ATOM    628  NH2 ARG    81      76.779  67.688  30.171  1.00  0.00           N  
ATOM    629  N   LEU    82      74.012  71.817  22.700  1.00  0.00           N  
ATOM    630  CA  LEU    82      74.137  72.500  21.392  1.00  0.00           C  
ATOM    631  C   LEU    82      75.623  72.595  21.050  1.00  0.00           C  
ATOM    632  O   LEU    82      76.432  73.043  21.904  1.00  0.00           O  
ATOM    633  CB  LEU    82      73.510  73.900  21.431  1.00  0.00           C  
ATOM    634  CG  LEU    82      73.583  74.697  20.123  1.00  0.00           C  
ATOM    635  CD1 LEU    82      72.321  75.536  19.968  1.00  0.00           C  
ATOM    636  CD2 LEU    82      74.826  75.575  20.131  1.00  0.00           C  
ATOM    637  N   LEU    83      76.082  72.267  19.813  1.00  0.00           N  
ATOM    638  CA  LEU    83      77.432  72.241  19.327  1.00  0.00           C  
ATOM    639  C   LEU    83      77.759  73.485  18.379  1.00  0.00           C  
ATOM    640  O   LEU    83      78.894  73.958  18.158  1.00  0.00           O  
ATOM    641  CB  LEU    83      77.656  70.916  18.589  1.00  0.00           C  
ATOM    642  CG  LEU    83      77.452  69.645  19.426  1.00  0.00           C  
ATOM    643  CD1 LEU    83      77.610  68.420  18.536  1.00  0.00           C  
ATOM    644  CD2 LEU    83      78.457  69.623  20.567  1.00  0.00           C  
ATOM    645  N   GLY    84      76.780  74.115  17.788  1.00  0.00           N  
ATOM    646  CA  GLY    84      77.022  75.343  17.022  1.00  0.00           C  
ATOM    647  C   GLY    84      75.800  75.937  16.378  1.00  0.00           C  
ATOM    648  O   GLY    84      74.737  75.368  16.400  1.00  0.00           O  
ATOM    649  N   ILE    85      76.017  77.131  15.708  1.00  0.00           N  
ATOM    650  CA  ILE    85      74.984  77.916  14.943  1.00  0.00           C  
ATOM    651  C   ILE    85      75.482  78.483  13.614  1.00  0.00           C  
ATOM    652  O   ILE    85      76.683  78.616  13.473  1.00  0.00           O  
ATOM    653  CB  ILE    85      74.452  79.085  15.791  1.00  0.00           C  
ATOM    654  CG1 ILE    85      75.591  80.037  16.162  1.00  0.00           C  
ATOM    655  CG2 ILE    85      73.762  78.563  17.042  1.00  0.00           C  
ATOM    656  CD1 ILE    85      75.128  81.307  16.839  1.00  0.00           C  
ATOM    657  N   CYS    86      74.644  78.847  12.691  1.00  0.00           N  
ATOM    658  CA  CYS    86      74.968  79.496  11.440  1.00  0.00           C  
ATOM    659  C   CYS    86      74.396  80.887  11.398  1.00  0.00           C  
ATOM    660  O   CYS    86      73.105  81.063  11.404  1.00  0.00           O  
ATOM    661  CB  CYS    86      74.432  78.693  10.256  1.00  0.00           C  
ATOM    662  SG  CYS    86      74.879  79.372   8.639  1.00  0.00           S  
ATOM    663  N   LEU    87      75.221  82.029  11.375  1.00  0.00           N  
ATOM    664  CA  LEU    87      74.767  83.396  11.517  1.00  0.00           C  
ATOM    665  C   LEU    87      74.185  83.914  10.126  1.00  0.00           C  
ATOM    666  O   LEU    87      74.855  84.691   9.409  1.00  0.00           O  
ATOM    667  CB  LEU    87      75.930  84.274  11.995  1.00  0.00           C  
ATOM    668  CG  LEU    87      76.507  83.923  13.372  1.00  0.00           C  
ATOM    669  CD1 LEU    87      77.678  84.844  13.683  1.00  0.00           C  
ATOM    670  CD2 LEU    87      75.417  84.049  14.427  1.00  0.00           C  
ATOM    671  N   THR    88      72.945  83.579   9.863  1.00  0.00           N  
ATOM    672  CA  THR    88      72.212  84.148   8.685  1.00  0.00           C  
ATOM    673  C   THR    88      70.964  84.858   9.228  1.00  0.00           C  
ATOM    674  O   THR    88      70.683  85.056  10.364  1.00  0.00           O  
ATOM    675  CB  THR    88      71.809  83.071   7.661  1.00  0.00           C  
ATOM    676  CG2 THR    88      73.004  82.202   7.302  1.00  0.00           C  
ATOM    677  OG1 THR    88      70.772  82.248   8.212  1.00  0.00           O  
ATOM    678  N   SER    89      70.141  85.332   8.207  1.00  0.00           N  
ATOM    679  CA  SER    89      68.825  85.906   8.468  1.00  0.00           C  
ATOM    680  C   SER    89      67.844  84.971   9.085  1.00  0.00           C  
ATOM    681  O   SER    89      66.990  85.521   9.877  1.00  0.00           O  
ATOM    682  CB  SER    89      68.234  86.433   7.175  1.00  0.00           C  
ATOM    683  OG  SER    89      67.943  85.385   6.292  1.00  0.00           O  
ATOM    684  N   THR    90      67.965  83.605   9.037  1.00  0.00           N  
ATOM    685  CA  THR    90      67.179  82.635   9.714  1.00  0.00           C  
ATOM    686  C   THR    90      68.234  81.738  10.432  1.00  0.00           C  
ATOM    687  O   THR    90      68.474  80.647   9.933  1.00  0.00           O  
ATOM    688  CB  THR    90      66.285  81.833   8.749  1.00  0.00           C  
ATOM    689  CG2 THR    90      65.253  82.742   8.100  1.00  0.00           C  
ATOM    690  OG1 THR    90      67.096  81.232   7.731  1.00  0.00           O  
ATOM    691  N   VAL    91      68.793  82.171  11.532  1.00  0.00           N  
ATOM    692  CA  VAL    91      69.924  81.451  12.223  1.00  0.00           C  
ATOM    693  C   VAL    91      69.694  79.972  12.502  1.00  0.00           C  
ATOM    694  O   VAL    91      68.749  79.654  13.207  1.00  0.00           O  
ATOM    695  CB  VAL    91      70.230  82.130  13.571  1.00  0.00           C  
ATOM    696  CG1 VAL    91      71.268  81.334  14.347  1.00  0.00           C  
ATOM    697  CG2 VAL    91      70.708  83.555  13.337  1.00  0.00           C  
ATOM    698  N   GLN    92      70.509  79.028  11.969  1.00  0.00           N  
ATOM    699  CA  GLN    92      70.396  77.602  12.133  1.00  0.00           C  
ATOM    700  C   GLN    92      71.017  77.206  13.493  1.00  0.00           C  
ATOM    701  O   GLN    92      72.146  77.657  13.815  1.00  0.00           O  
ATOM    702  CB  GLN    92      71.084  76.871  10.977  1.00  0.00           C  
ATOM    703  CG  GLN    92      70.470  77.144   9.613  1.00  0.00           C  
ATOM    704  CD  GLN    92      71.252  76.496   8.487  1.00  0.00           C  
ATOM    705  NE2 GLN    92      70.570  76.209   7.384  1.00  0.00           N  
ATOM    706  OE1 GLN    92      72.456  76.256   8.606  1.00  0.00           O  
ATOM    707  N   LEU    93      70.356  76.394  14.271  1.00  0.00           N  
ATOM    708  CA  LEU    93      70.809  75.829  15.504  1.00  0.00           C  
ATOM    709  C   LEU    93      71.164  74.413  15.226  1.00  0.00           C  
ATOM    710  O   LEU    93      70.360  73.608  14.767  1.00  0.00           O  
ATOM    711  CB  LEU    93      69.732  75.915  16.592  1.00  0.00           C  
ATOM    712  CG  LEU    93      69.764  77.178  17.462  1.00  0.00           C  
ATOM    713  CD1 LEU    93      69.561  78.405  16.585  1.00  0.00           C  
ATOM    714  CD2 LEU    93      68.685  77.085  18.531  1.00  0.00           C  
ATOM    715  N   ILE    94      72.417  73.992  15.626  1.00  0.00           N  
ATOM    716  CA  ILE    94      73.013  72.631  15.528  1.00  0.00           C  
ATOM    717  C   ILE    94      73.339  71.947  16.906  1.00  0.00           C  
ATOM    718  O   ILE    94      74.277  72.373  17.565  1.00  0.00           O  
ATOM    719  CB  ILE    94      74.300  72.693  14.687  1.00  0.00           C  
ATOM    720  CG1 ILE    94      73.997  73.231  13.286  1.00  0.00           C  
ATOM    721  CG2 ILE    94      74.949  71.320  14.605  1.00  0.00           C  
ATOM    722  CD1 ILE    94      74.186  74.724  13.149  1.00  0.00           C  
ATOM    723  N   THR    95      72.486  70.936  17.271  1.00  0.00           N  
ATOM    724  CA  THR    95      72.562  70.186  18.540  1.00  0.00           C  
ATOM    725  C   THR    95      72.857  68.689  18.283  1.00  0.00           C  
ATOM    726  O   THR    95      72.679  68.213  17.183  1.00  0.00           O  
ATOM    727  CB  THR    95      71.256  70.329  19.345  1.00  0.00           C  
ATOM    728  CG2 THR    95      70.889  71.795  19.511  1.00  0.00           C  
ATOM    729  OG1 THR    95      70.195  69.648  18.664  1.00  0.00           O  
ATOM    730  N   GLN    96      73.233  67.981  19.322  1.00  0.00           N  
ATOM    731  CA  GLN    96      73.488  66.605  19.339  1.00  0.00           C  
ATOM    732  C   GLN    96      72.301  65.748  18.911  1.00  0.00           C  
ATOM    733  O   GLN    96      71.205  65.847  19.549  1.00  0.00           O  
ATOM    734  CB  GLN    96      73.949  66.209  20.745  1.00  0.00           C  
ATOM    735  CG  GLN    96      72.872  66.329  21.809  1.00  0.00           C  
ATOM    736  CD  GLN    96      73.328  65.798  23.155  1.00  0.00           C  
ATOM    737  NE2 GLN    96      73.767  64.545  23.179  1.00  0.00           N  
ATOM    738  OE1 GLN    96      73.285  66.508  24.164  1.00  0.00           O  
ATOM    739  N   LEU    97      72.541  64.854  18.002  1.00  0.00           N  
ATOM    740  CA  LEU    97      71.498  63.981  17.405  1.00  0.00           C  
ATOM    741  C   LEU    97      71.111  62.832  18.356  1.00  0.00           C  
ATOM    742  O   LEU    97      71.937  62.195  18.944  1.00  0.00           O  
ATOM    743  CB  LEU    97      71.990  63.400  16.074  1.00  0.00           C  
ATOM    744  CG  LEU    97      70.966  62.565  15.294  1.00  0.00           C  
ATOM    745  CD1 LEU    97      69.785  63.444  14.905  1.00  0.00           C  
ATOM    746  CD2 LEU    97      71.630  61.966  14.063  1.00  0.00           C  
ATOM    747  N   MET    98      69.789  62.763  18.574  1.00  0.00           N  
ATOM    748  CA  MET    98      69.160  61.793  19.403  1.00  0.00           C  
ATOM    749  C   MET    98      68.666  60.537  18.591  1.00  0.00           C  
ATOM    750  O   MET    98      67.751  60.707  17.801  1.00  0.00           O  
ATOM    751  CB  MET    98      68.008  62.466  20.147  1.00  0.00           C  
ATOM    752  CG  MET    98      68.441  63.518  21.160  1.00  0.00           C  
ATOM    753  SD  MET    98      69.215  62.799  22.621  1.00  0.00           S  
ATOM    754  CE  MET    98      70.947  62.948  22.195  1.00  0.00           C  
ATOM    755  N   PRO    99      69.270  59.325  18.706  1.00  0.00           N  
ATOM    756  CA  PRO    99      68.935  58.139  17.867  1.00  0.00           C  
ATOM    757  C   PRO    99      67.399  57.758  17.792  1.00  0.00           C  
ATOM    758  O   PRO    99      66.877  57.300  16.840  1.00  0.00           O  
ATOM    759  CB  PRO    99      69.742  57.039  18.562  1.00  0.00           C  
ATOM    760  CG  PRO    99      70.945  57.745  19.087  1.00  0.00           C  
ATOM    761  CD  PRO    99      70.417  59.063  19.588  1.00  0.00           C  
ATOM    762  N   PHE   100      66.637  57.952  18.864  1.00  0.00           N  
ATOM    763  CA  PHE   100      65.315  57.603  19.007  1.00  0.00           C  
ATOM    764  C   PHE   100      64.328  58.858  18.970  1.00  0.00           C  
ATOM    765  O   PHE   100      63.193  58.708  19.443  1.00  0.00           O  
ATOM    766  CB  PHE   100      65.185  56.823  20.317  1.00  0.00           C  
ATOM    767  CG  PHE   100      65.889  55.496  20.305  1.00  0.00           C  
ATOM    768  CD1 PHE   100      65.304  54.391  19.704  1.00  0.00           C  
ATOM    769  CD2 PHE   100      67.135  55.350  20.894  1.00  0.00           C  
ATOM    770  CE1 PHE   100      65.951  53.169  19.693  1.00  0.00           C  
ATOM    771  CE2 PHE   100      67.784  54.131  20.882  1.00  0.00           C  
ATOM    772  CZ  PHE   100      67.191  53.039  20.281  1.00  0.00           C  
ATOM    773  N   GLY   101      64.757  60.025  18.576  1.00  0.00           N  
ATOM    774  CA  GLY   101      63.858  61.168  18.346  1.00  0.00           C  
ATOM    775  C   GLY   101      63.092  61.640  19.602  1.00  0.00           C  
ATOM    776  O   GLY   101      63.648  61.757  20.684  1.00  0.00           O  
ATOM    777  N   CYS   102      61.796  61.914  19.400  1.00  0.00           N  
ATOM    778  CA  CYS   102      60.976  62.535  20.396  1.00  0.00           C  
ATOM    779  C   CYS   102      60.485  61.516  21.374  1.00  0.00           C  
ATOM    780  O   CYS   102      59.880  60.518  21.037  1.00  0.00           O  
ATOM    781  CB  CYS   102      59.783  63.243  19.755  1.00  0.00           C  
ATOM    782  SG  CYS   102      58.696  64.078  20.936  1.00  0.00           S  
ATOM    783  N   LEU   103      60.629  61.679  22.718  1.00  0.00           N  
ATOM    784  CA  LEU   103      60.084  60.736  23.720  1.00  0.00           C  
ATOM    785  C   LEU   103      58.557  60.523  23.648  1.00  0.00           C  
ATOM    786  O   LEU   103      58.108  59.403  23.834  1.00  0.00           O  
ATOM    787  CB  LEU   103      60.448  61.227  25.126  1.00  0.00           C  
ATOM    788  CG  LEU   103      59.930  60.368  26.286  1.00  0.00           C  
ATOM    789  CD1 LEU   103      60.462  58.948  26.144  1.00  0.00           C  
ATOM    790  CD2 LEU   103      60.361  60.984  27.608  1.00  0.00           C  
ATOM    791  N   LEU   104      57.769  61.574  23.428  1.00  0.00           N  
ATOM    792  CA  LEU   104      56.307  61.524  23.308  1.00  0.00           C  
ATOM    793  C   LEU   104      55.856  60.573  22.250  1.00  0.00           C  
ATOM    794  O   LEU   104      54.921  59.733  22.448  1.00  0.00           O  
ATOM    795  CB  LEU   104      55.747  62.916  22.991  1.00  0.00           C  
ATOM    796  CG  LEU   104      54.224  63.002  22.838  1.00  0.00           C  
ATOM    797  CD1 LEU   104      53.557  62.559  24.133  1.00  0.00           C  
ATOM    798  CD2 LEU   104      53.827  64.427  22.479  1.00  0.00           C  
ATOM    799  N   ASP   105      56.534  60.581  21.070  1.00  0.00           N  
ATOM    800  CA  ASP   105      56.344  59.612  19.965  1.00  0.00           C  
ATOM    801  C   ASP   105      57.026  58.285  20.273  1.00  0.00           C  
ATOM    802  O   ASP   105      56.497  57.194  19.967  1.00  0.00           O  
ATOM    803  CB  ASP   105      56.893  60.171  18.649  1.00  0.00           C  
ATOM    804  CG  ASP   105      56.045  61.304  18.086  1.00  0.00           C  
ATOM    805  OD1 ASP   105      54.903  61.410  18.467  1.00  0.00           O  
ATOM    806  OD2 ASP   105      56.547  62.050  17.281  1.00  0.00           O1-
ATOM    807  N   TYR   106      58.137  58.221  20.945  1.00  0.00           N  
ATOM    808  CA  TYR   106      58.859  56.991  21.337  1.00  0.00           C  
ATOM    809  C   TYR   106      57.928  56.157  22.355  1.00  0.00           C  
ATOM    810  O   TYR   106      57.754  55.002  22.106  1.00  0.00           O  
ATOM    811  CB  TYR   106      60.212  57.343  21.960  1.00  0.00           C  
ATOM    812  CG  TYR   106      61.004  56.139  22.420  1.00  0.00           C  
ATOM    813  CD1 TYR   106      61.792  55.440  21.518  1.00  0.00           C  
ATOM    814  CD2 TYR   106      60.943  55.735  23.745  1.00  0.00           C  
ATOM    815  CE1 TYR   106      62.515  54.340  21.937  1.00  0.00           C  
ATOM    816  CE2 TYR   106      61.667  54.635  24.165  1.00  0.00           C  
ATOM    817  CZ  TYR   106      62.449  53.940  23.268  1.00  0.00           C  
ATOM    818  OH  TYR   106      63.170  52.846  23.686  1.00  0.00           O  
ATOM    819  N   VAL   107      57.357  56.714  23.432  1.00  0.00           N  
ATOM    820  CA  VAL   107      56.615  56.109  24.456  1.00  0.00           C  
ATOM    821  C   VAL   107      55.253  55.557  23.806  1.00  0.00           C  
ATOM    822  O   VAL   107      54.672  54.506  24.268  1.00  0.00           O  
ATOM    823  CB  VAL   107      56.348  57.136  25.572  1.00  0.00           C  
ATOM    824  CG1 VAL   107      55.310  58.154  25.124  1.00  0.00           C  
ATOM    825  CG2 VAL   107      55.891  56.422  26.836  1.00  0.00           C  
ATOM    826  N   ARG   108      54.839  56.220  22.699  1.00  0.00           N  
ATOM    827  CA  ARG   108      53.702  55.789  21.826  1.00  0.00           C  
ATOM    828  C   ARG   108      54.049  54.593  20.992  1.00  0.00           C  
ATOM    829  O   ARG   108      53.360  53.581  20.989  1.00  0.00           O  
ATOM    830  CB  ARG   108      53.271  56.909  20.890  1.00  0.00           C  
ATOM    831  CG  ARG   108      52.492  58.034  21.555  1.00  0.00           C  
ATOM    832  CD  ARG   108      52.296  59.183  20.636  1.00  0.00           C  
ATOM    833  NE  ARG   108      51.426  60.196  21.213  1.00  0.00           N  
ATOM    834  CZ  ARG   108      51.406  61.490  20.837  1.00  0.00           C  
ATOM    835  NH1 ARG   108      52.211  61.913  19.888  1.00  0.00           N1+
ATOM    836  NH2 ARG   108      50.576  62.335  21.425  1.00  0.00           N  
ATOM    837  N   GLU   109      55.196  54.644  20.284  1.00  0.00           N  
ATOM    838  CA  GLU   109      55.725  53.624  19.394  1.00  0.00           C  
ATOM    839  C   GLU   109      55.846  52.291  20.109  1.00  0.00           C  
ATOM    840  O   GLU   109      55.211  51.323  19.715  1.00  0.00           O  
ATOM    841  CB  GLU   109      57.090  54.045  18.845  1.00  0.00           C  
ATOM    842  CG  GLU   109      57.727  53.039  17.898  1.00  0.00           C  
ATOM    843  CD  GLU   109      59.079  53.472  17.405  1.00  0.00           C  
ATOM    844  OE1 GLU   109      59.520  54.527  17.791  1.00  0.00           O  
ATOM    845  OE2 GLU   109      59.670  52.747  16.641  1.00  0.00           O1-
ATOM    846  N   HIS   110      56.439  52.303  21.307  1.00  0.00           N  
ATOM    847  CA  HIS   110      56.702  51.132  22.143  1.00  0.00           C  
ATOM    848  C   HIS   110      55.700  50.944  23.350  1.00  0.00           C  
ATOM    849  O   HIS   110      55.969  50.292  24.301  1.00  0.00           O  
ATOM    850  CB  HIS   110      58.137  51.215  22.674  1.00  0.00           C  
ATOM    851  CG  HIS   110      59.178  51.202  21.599  1.00  0.00           C  
ATOM    852  CD2 HIS   110      59.919  52.200  21.064  1.00  0.00           C  
ATOM    853  ND1 HIS   110      59.558  50.049  20.945  1.00  0.00           N  
ATOM    854  CE1 HIS   110      60.488  50.340  20.051  1.00  0.00           C  
ATOM    855  NE2 HIS   110      60.725  51.638  20.105  1.00  0.00           N  
ATOM    856  N   LYS   111      54.489  51.529  23.224  1.00  0.00           N  
ATOM    857  CA  LYS   111      53.445  51.556  24.326  1.00  0.00           C  
ATOM    858  C   LYS   111      53.110  50.137  24.832  1.00  0.00           C  
ATOM    859  O   LYS   111      52.558  50.041  25.960  1.00  0.00           O  
ATOM    860  CB  LYS   111      52.162  52.239  23.847  1.00  0.00           C  
ATOM    861  CG  LYS   111      51.351  51.424  22.848  1.00  0.00           C  
ATOM    862  CD  LYS   111      50.072  52.149  22.454  1.00  0.00           C  
ATOM    863  CE  LYS   111      49.222  51.302  21.519  1.00  0.00           C  
ATOM    864  NZ  LYS   111      48.699  50.083  22.193  1.00  0.00           N1+
ATOM    865  N   ASP   112      53.365  49.078  24.059  1.00  0.00           N  
ATOM    866  CA  ASP   112      53.068  47.673  24.421  1.00  0.00           C  
ATOM    867  C   ASP   112      54.266  46.914  25.015  1.00  0.00           C  
ATOM    868  O   ASP   112      54.017  45.906  25.647  1.00  0.00           O  
ATOM    869  CB  ASP   112      52.565  46.914  23.191  1.00  0.00           C  
ATOM    870  CG  ASP   112      51.266  47.484  22.633  1.00  0.00           C  
ATOM    871  OD1 ASP   112      50.531  48.079  23.384  1.00  0.00           O  
ATOM    872  OD2 ASP   112      51.024  47.318  21.462  1.00  0.00           O1-
ATOM    873  N   ASN   113      55.452  47.487  24.862  1.00  0.00           N  
ATOM    874  CA  ASN   113      56.744  46.939  25.252  1.00  0.00           C  
ATOM    875  C   ASN   113      57.526  47.792  26.320  1.00  0.00           C  
ATOM    876  O   ASN   113      58.689  47.433  26.585  1.00  0.00           O  
ATOM    877  CB  ASN   113      57.586  46.746  24.003  1.00  0.00           C  
ATOM    878  CG  ASN   113      57.029  45.692  23.088  1.00  0.00           C  
ATOM    879  ND2 ASN   113      56.714  46.077  21.877  1.00  0.00           N  
ATOM    880  OD1 ASN   113      56.882  44.528  23.478  1.00  0.00           O  
ATOM    881  N   ILE   114      56.987  48.849  26.991  1.00  0.00           N  
ATOM    882  CA  ILE   114      57.774  49.611  27.965  1.00  0.00           C  
ATOM    883  C   ILE   114      57.503  49.166  29.392  1.00  0.00           C  
ATOM    884  O   ILE   114      56.392  49.270  29.878  1.00  0.00           O  
ATOM    885  CB  ILE   114      57.485  51.118  27.843  1.00  0.00           C  
ATOM    886  CG1 ILE   114      57.923  51.637  26.470  1.00  0.00           C  
ATOM    887  CG2 ILE   114      58.186  51.885  28.954  1.00  0.00           C  
ATOM    888  CD1 ILE   114      57.343  52.986  26.114  1.00  0.00           C  
ATOM    889  N   GLY   115      58.551  48.782  30.124  1.00  0.00           N  
ATOM    890  CA  GLY   115      58.413  48.339  31.501  1.00  0.00           C  
ATOM    891  C   GLY   115      58.302  49.518  32.440  1.00  0.00           C  
ATOM    892  O   GLY   115      58.566  50.645  32.110  1.00  0.00           O  
ATOM    893  N   SER   116      57.683  49.257  33.603  1.00  0.00           N  
ATOM    894  CA  SER   116      57.356  50.200  34.690  1.00  0.00           C  
ATOM    895  C   SER   116      58.528  51.103  35.124  1.00  0.00           C  
ATOM    896  O   SER   116      58.349  52.248  35.488  1.00  0.00           O  
ATOM    897  CB  SER   116      56.859  49.421  35.892  1.00  0.00           C  
ATOM    898  OG  SER   116      57.849  48.553  36.371  1.00  0.00           O  
ATOM    899  N   GLN   117      59.754  50.547  35.220  1.00  0.00           N  
ATOM    900  CA  GLN   117      61.090  51.081  35.531  1.00  0.00           C  
ATOM    901  C   GLN   117      61.645  51.994  34.459  1.00  0.00           C  
ATOM    902  O   GLN   117      62.533  52.857  34.721  1.00  0.00           O  
ATOM    903  CB  GLN   117      62.076  49.933  35.765  1.00  0.00           C  
ATOM    904  CG  GLN   117      62.340  49.079  34.536  1.00  0.00           C  
ATOM    905  CD  GLN   117      61.314  47.975  34.366  1.00  0.00           C  
ATOM    906  NE2 GLN   117      61.734  46.863  33.774  1.00  0.00           N  
ATOM    907  OE1 GLN   117      60.154  48.119  34.764  1.00  0.00           O  
ATOM    908  N   TYR   118      61.139  51.931  33.190  1.00  0.00           N  
ATOM    909  CA  TYR   118      61.573  52.815  32.154  1.00  0.00           C  
ATOM    910  C   TYR   118      60.688  54.126  32.321  1.00  0.00           C  
ATOM    911  O   TYR   118      61.329  55.200  32.144  1.00  0.00           O  
ATOM    912  CB  TYR   118      61.417  52.161  30.779  1.00  0.00           C  
ATOM    913  CG  TYR   118      62.444  51.087  30.495  1.00  0.00           C  
ATOM    914  CD1 TYR   118      62.137  49.754  30.727  1.00  0.00           C  
ATOM    915  CD2 TYR   118      63.692  51.434  30.001  1.00  0.00           C  
ATOM    916  CE1 TYR   118      63.075  48.773  30.468  1.00  0.00           C  
ATOM    917  CE2 TYR   118      64.630  50.454  29.741  1.00  0.00           C  
ATOM    918  CZ  TYR   118      64.324  49.128  29.973  1.00  0.00           C  
ATOM    919  OH  TYR   118      65.258  48.151  29.714  1.00  0.00           O  
ATOM    920  N   LEU   119      59.401  54.080  32.567  1.00  0.00           N  
ATOM    921  CA  LEU   119      58.487  55.187  32.778  1.00  0.00           C  
ATOM    922  C   LEU   119      58.954  55.992  33.974  1.00  0.00           C  
ATOM    923  O   LEU   119      59.052  57.194  34.027  1.00  0.00           O  
ATOM    924  CB  LEU   119      57.057  54.678  33.005  1.00  0.00           C  
ATOM    925  CG  LEU   119      56.375  54.045  31.786  1.00  0.00           C  
ATOM    926  CD1 LEU   119      55.039  53.445  32.206  1.00  0.00           C  
ATOM    927  CD2 LEU   119      56.185  55.100  30.706  1.00  0.00           C  
ATOM    928  N   LEU   120      59.363  55.269  35.079  1.00  0.00           N  
ATOM    929  CA  LEU   120      59.968  55.841  36.200  1.00  0.00           C  
ATOM    930  C   LEU   120      61.338  56.456  36.049  1.00  0.00           C  
ATOM    931  O   LEU   120      61.529  57.548  36.627  1.00  0.00           O  
ATOM    932  CB  LEU   120      60.031  54.756  37.281  1.00  0.00           C  
ATOM    933  CG  LEU   120      58.685  54.346  37.892  1.00  0.00           C  
ATOM    934  CD1 LEU   120      58.886  53.148  38.810  1.00  0.00           C  
ATOM    935  CD2 LEU   120      58.092  55.523  38.651  1.00  0.00           C  
ATOM    936  N   ASN   121      62.250  55.872  35.312  1.00  0.00           N  
ATOM    937  CA  ASN   121      63.548  56.349  34.931  1.00  0.00           C  
ATOM    938  C   ASN   121      63.545  57.651  34.167  1.00  0.00           C  
ATOM    939  O   ASN   121      64.289  58.547  34.499  1.00  0.00           O  
ATOM    940  CB  ASN   121      64.259  55.278  34.124  1.00  0.00           C  
ATOM    941  CG  ASN   121      65.645  55.690  33.712  1.00  0.00           C  
ATOM    942  ND2 ASN   121      65.933  55.581  32.440  1.00  0.00           N  
ATOM    943  OD1 ASN   121      66.455  56.106  34.548  1.00  0.00           O  
ATOM    944  N   TRP   122      62.609  57.791  33.199  1.00  0.00           N  
ATOM    945  CA  TRP   122      62.385  58.986  32.409  1.00  0.00           C  
ATOM    946  C   TRP   122      61.803  60.090  33.321  1.00  0.00           C  
ATOM    947  O   TRP   122      62.094  61.234  33.099  1.00  0.00           O  
ATOM    948  CB  TRP   122      61.433  58.692  31.247  1.00  0.00           C  
ATOM    949  CG  TRP   122      61.933  57.626  30.319  1.00  0.00           C  
ATOM    950  CD1 TRP   122      63.234  57.295  30.085  1.00  0.00           C  
ATOM    951  CD2 TRP   122      61.139  56.742  29.492  1.00  0.00           C  
ATOM    952  CE2 TRP   122      62.031  55.919  28.801  1.00  0.00           C  
ATOM    953  CE3 TRP   122      59.762  56.584  29.288  1.00  0.00           C  
ATOM    954  NE1 TRP   122      63.304  56.270  29.173  1.00  0.00           N  
ATOM    955  CZ2 TRP   122      61.595  54.948  27.913  1.00  0.00           C  
ATOM    956  CZ3 TRP   122      59.326  55.610  28.399  1.00  0.00           C  
ATOM    957  CH2 TRP   122      60.219  54.812  27.730  1.00  0.00           C  
ATOM    958  N   CYS   123      60.998  59.693  34.304  1.00  0.00           N  
ATOM    959  CA  CYS   123      60.419  60.725  35.259  1.00  0.00           C  
ATOM    960  C   CYS   123      61.501  61.360  36.027  1.00  0.00           C  
ATOM    961  O   CYS   123      61.582  62.592  35.930  1.00  0.00           O  
ATOM    962  CB  CYS   123      59.432  60.115  36.255  1.00  0.00           C  
ATOM    963  SG  CYS   123      57.871  59.581  35.515  1.00  0.00           S  
ATOM    964  N   VAL   124      62.474  60.605  36.621  1.00  0.00           N  
ATOM    965  CA  VAL   124      63.608  61.201  37.411  1.00  0.00           C  
ATOM    966  C   VAL   124      64.696  61.836  36.601  1.00  0.00           C  
ATOM    967  O   VAL   124      65.413  62.714  37.124  1.00  0.00           O  
ATOM    968  CB  VAL   124      64.270  60.124  38.290  1.00  0.00           C  
ATOM    969  CG1 VAL   124      63.278  59.587  39.311  1.00  0.00           C  
ATOM    970  CG2 VAL   124      64.806  59.000  37.415  1.00  0.00           C  
ATOM    971  N   GLN   125      64.866  61.318  35.334  1.00  0.00           N  
ATOM    972  CA  GLN   125      65.845  62.015  34.466  1.00  0.00           C  
ATOM    973  C   GLN   125      65.312  63.452  33.988  1.00  0.00           C  
ATOM    974  O   GLN   125      66.035  64.467  34.273  1.00  0.00           O  
ATOM    975  CB  GLN   125      66.170  61.133  33.256  1.00  0.00           C  
ATOM    976  CG  GLN   125      66.986  59.895  33.589  1.00  0.00           C  
ATOM    977  CD  GLN   125      67.246  59.029  32.372  1.00  0.00           C  
ATOM    978  NE2 GLN   125      68.189  58.102  32.497  1.00  0.00           N  
ATOM    979  OE1 GLN   125      66.606  59.191  31.329  1.00  0.00           O  
ATOM    980  N   ILE   126      64.015  63.564  33.735  1.00  0.00           N  
ATOM    981  CA  ILE   126      63.446  64.881  33.516  1.00  0.00           C  
ATOM    982  C   ILE   126      63.475  65.721  34.820  1.00  0.00           C  
ATOM    983  O   ILE   126      63.808  66.894  34.685  1.00  0.00           O  
ATOM    984  CB  ILE   126      62.002  64.763  32.995  1.00  0.00           C  
ATOM    985  CG1 ILE   126      61.990  64.160  31.588  1.00  0.00           C  
ATOM    986  CG2 ILE   126      61.322  66.123  33.002  1.00  0.00           C  
ATOM    987  CD1 ILE   126      60.614  63.756  31.109  1.00  0.00           C  
ATOM    988  N   ALA   127      63.167  65.152  35.931  1.00  0.00           N  
ATOM    989  CA  ALA   127      63.265  65.932  37.156  1.00  0.00           C  
ATOM    990  C   ALA   127      64.740  66.450  37.405  1.00  0.00           C  
ATOM    991  O   ALA   127      64.964  67.568  37.764  1.00  0.00           O  
ATOM    992  CB  ALA   127      62.592  65.060  38.291  1.00  0.00           C  
ATOM    993  N   LYS   128      65.778  65.623  37.141  1.00  0.00           N  
ATOM    994  CA  LYS   128      67.228  66.003  37.254  1.00  0.00           C  
ATOM    995  C   LYS   128      67.656  67.119  36.284  1.00  0.00           C  
ATOM    996  O   LYS   128      68.241  68.098  36.699  1.00  0.00           O  
ATOM    997  CB  LYS   128      68.115  64.779  37.026  1.00  0.00           C  
ATOM    998  CG  LYS   128      68.137  63.792  38.186  1.00  0.00           C  
ATOM    999  CD  LYS   128      68.973  62.566  37.853  1.00  0.00           C  
ATOM   1000  CE  LYS   128      68.996  61.579  39.011  1.00  0.00           C  
ATOM   1001  NZ  LYS   128      69.820  60.378  38.704  1.00  0.00           N1+
ATOM   1002  N   GLY   129      67.137  67.051  35.019  1.00  0.00           N  
ATOM   1003  CA  GLY   129      67.329  68.054  34.062  1.00  0.00           C  
ATOM   1004  C   GLY   129      66.698  69.373  34.456  1.00  0.00           C  
ATOM   1005  O   GLY   129      67.296  70.423  34.470  1.00  0.00           O  
ATOM   1006  N   MET   130      65.447  69.350  35.063  1.00  0.00           N  
ATOM   1007  CA  MET   130      64.768  70.530  35.500  1.00  0.00           C  
ATOM   1008  C   MET   130      65.306  71.054  36.819  1.00  0.00           C  
ATOM   1009  O   MET   130      65.353  72.225  37.030  1.00  0.00           O  
ATOM   1010  CB  MET   130      63.271  70.246  35.610  1.00  0.00           C  
ATOM   1011  CG  MET   130      62.572  70.028  34.276  1.00  0.00           C  
ATOM   1012  SD  MET   130      62.885  71.359  33.101  1.00  0.00           S  
ATOM   1013  CE  MET   130      62.278  72.771  34.020  1.00  0.00           C  
ATOM   1014  N   ASN   131      65.755  70.193  37.769  1.00  0.00           N  
ATOM   1015  CA  ASN   131      66.396  70.542  38.940  1.00  0.00           C  
ATOM   1016  C   ASN   131      67.699  71.300  38.739  1.00  0.00           C  
ATOM   1017  O   ASN   131      68.067  72.153  39.528  1.00  0.00           O  
ATOM   1018  CB  ASN   131      66.618  69.282  39.757  1.00  0.00           C  
ATOM   1019  CG  ASN   131      67.112  69.574  41.147  1.00  0.00           C  
ATOM   1020  ND2 ASN   131      68.251  69.027  41.488  1.00  0.00           N  
ATOM   1021  OD1 ASN   131      66.461  70.296  41.911  1.00  0.00           O  
ATOM   1022  N   TYR   132      68.520  70.970  37.704  1.00  0.00           N  
ATOM   1023  CA  TYR   132      69.642  71.776  37.270  1.00  0.00           C  
ATOM   1024  C   TYR   132      69.272  73.241  37.039  1.00  0.00           C  
ATOM   1025  O   TYR   132      70.160  74.095  37.188  1.00  0.00           O  
ATOM   1026  CB  TYR   132      70.243  71.178  35.995  1.00  0.00           C  
ATOM   1027  CG  TYR   132      71.467  71.912  35.495  1.00  0.00           C  
ATOM   1028  CD1 TYR   132      72.680  71.766  36.153  1.00  0.00           C  
ATOM   1029  CD2 TYR   132      71.378  72.731  34.380  1.00  0.00           C  
ATOM   1030  CE1 TYR   132      73.798  72.437  35.696  1.00  0.00           C  
ATOM   1031  CE2 TYR   132      72.496  73.401  33.922  1.00  0.00           C  
ATOM   1032  CZ  TYR   132      73.702  73.256  34.577  1.00  0.00           C  
ATOM   1033  OH  TYR   132      74.816  73.924  34.122  1.00  0.00           O  
ATOM   1034  N   LEU   133      68.041  73.557  36.548  1.00  0.00           N  
ATOM   1035  CA  LEU   133      67.528  74.870  36.367  1.00  0.00           C  
ATOM   1036  C   LEU   133      66.977  75.528  37.599  1.00  0.00           C  
ATOM   1037  O   LEU   133      67.370  76.624  37.936  1.00  0.00           O  
ATOM   1038  CB  LEU   133      66.430  74.825  35.296  1.00  0.00           C  
ATOM   1039  CG  LEU   133      66.913  74.938  33.844  1.00  0.00           C  
ATOM   1040  CD1 LEU   133      67.610  73.646  33.438  1.00  0.00           C  
ATOM   1041  CD2 LEU   133      65.728  75.228  32.936  1.00  0.00           C  
ATOM   1042  N   GLU   134      66.222  74.764  38.376  1.00  0.00           N  
ATOM   1043  CA  GLU   134      65.647  75.229  39.620  1.00  0.00           C  
ATOM   1044  C   GLU   134      66.699  75.699  40.565  1.00  0.00           C  
ATOM   1045  O   GLU   134      66.581  76.769  41.133  1.00  0.00           O  
ATOM   1046  CB  GLU   134      64.826  74.119  40.282  1.00  0.00           C  
ATOM   1047  CG  GLU   134      64.110  74.542  41.556  1.00  0.00           C  
ATOM   1048  CD  GLU   134      63.307  73.430  42.172  1.00  0.00           C  
ATOM   1049  OE1 GLU   134      63.356  72.336  41.665  1.00  0.00           O  
ATOM   1050  OE2 GLU   134      62.644  73.676  43.152  1.00  0.00           O1-
ATOM   1051  N   ASP   135      67.770  74.950  40.783  1.00  0.00           N  
ATOM   1052  CA  ASP   135      68.909  75.462  41.646  1.00  0.00           C  
ATOM   1053  C   ASP   135      69.785  76.609  41.098  1.00  0.00           C  
ATOM   1054  O   ASP   135      70.395  77.410  41.854  1.00  0.00           O  
ATOM   1055  CB  ASP   135      69.844  74.299  41.985  1.00  0.00           C  
ATOM   1056  CG  ASP   135      69.236  73.319  42.980  1.00  0.00           C  
ATOM   1057  OD1 ASP   135      68.263  73.666  43.606  1.00  0.00           O  
ATOM   1058  OD2 ASP   135      69.750  72.233  43.104  1.00  0.00           O1-
ATOM   1059  N   ARG   136      69.672  76.801  39.757  1.00  0.00           N  
ATOM   1060  CA  ARG   136      70.493  77.878  39.033  1.00  0.00           C  
ATOM   1061  C   ARG   136      69.728  79.086  38.446  1.00  0.00           C  
ATOM   1062  O   ARG   136      70.114  79.810  37.542  1.00  0.00           O  
ATOM   1063  CB  ARG   136      71.267  77.247  37.885  1.00  0.00           C  
ATOM   1064  CG  ARG   136      72.203  76.118  38.287  1.00  0.00           C  
ATOM   1065  CD  ARG   136      73.320  76.605  39.135  1.00  0.00           C  
ATOM   1066  NE  ARG   136      74.196  77.510  38.408  1.00  0.00           N  
ATOM   1067  CZ  ARG   136      75.180  78.240  38.971  1.00  0.00           C  
ATOM   1068  NH1 ARG   136      75.399  78.159  40.265  1.00  0.00           N1+
ATOM   1069  NH2 ARG   136      75.922  79.035  38.222  1.00  0.00           N  
ATOM   1070  N   ARG   137      68.556  79.281  39.103  1.00  0.00           N  
ATOM   1071  CA  ARG   137      67.538  80.244  38.849  1.00  0.00           C  
ATOM   1072  C   ARG   137      66.916  80.331  37.436  1.00  0.00           C  
ATOM   1073  O   ARG   137      66.512  81.388  37.045  1.00  0.00           O  
ATOM   1074  CB  ARG   137      68.108  81.608  39.205  1.00  0.00           C  
ATOM   1075  CG  ARG   137      68.427  81.802  40.680  1.00  0.00           C  
ATOM   1076  CD  ARG   137      68.820  83.204  40.978  1.00  0.00           C  
ATOM   1077  NE  ARG   137      68.985  83.430  42.404  1.00  0.00           N  
ATOM   1078  CZ  ARG   137      67.974  83.672  43.261  1.00  0.00           C  
ATOM   1079  NH1 ARG   137      66.735  83.716  42.822  1.00  0.00           N1+
ATOM   1080  NH2 ARG   137      68.227  83.866  44.544  1.00  0.00           N  
ATOM   1081  N   LEU   138      66.767  79.199  36.751  1.00  0.00           N  
ATOM   1082  CA  LEU   138      66.064  79.145  35.416  1.00  0.00           C  
ATOM   1083  C   LEU   138      64.721  78.369  35.426  1.00  0.00           C  
ATOM   1084  O   LEU   138      64.458  77.651  36.338  1.00  0.00           O  
ATOM   1085  CB  LEU   138      66.987  78.505  34.371  1.00  0.00           C  
ATOM   1086  CG  LEU   138      68.321  79.225  34.133  1.00  0.00           C  
ATOM   1087  CD1 LEU   138      69.176  78.406  33.174  1.00  0.00           C  
ATOM   1088  CD2 LEU   138      68.057  80.617  33.578  1.00  0.00           C  
ATOM   1089  N   VAL   139      63.902  78.669  34.350  1.00  0.00           N  
ATOM   1090  CA  VAL   139      62.545  78.249  34.028  1.00  0.00           C  
ATOM   1091  C   VAL   139      62.485  77.617  32.623  1.00  0.00           C  
ATOM   1092  O   VAL   139      63.305  78.090  31.831  1.00  0.00           O  
ATOM   1093  CB  VAL   139      61.588  79.454  34.097  1.00  0.00           C  
ATOM   1094  CG1 VAL   139      61.478  79.965  35.526  1.00  0.00           C  
ATOM   1095  CG2 VAL   139      62.074  80.555  33.167  1.00  0.00           C  
ATOM   1096  N   HIS   140      61.727  76.688  32.313  1.00  0.00           N  
ATOM   1097  CA  HIS   140      61.523  76.185  30.926  1.00  0.00           C  
ATOM   1098  C   HIS   140      60.394  76.878  30.180  1.00  0.00           C  
ATOM   1099  O   HIS   140      60.446  77.109  28.981  1.00  0.00           O  
ATOM   1100  CB  HIS   140      61.243  74.679  30.939  1.00  0.00           C  
ATOM   1101  CG  HIS   140      61.155  74.073  29.572  1.00  0.00           C  
ATOM   1102  CD2 HIS   140      61.977  73.214  28.922  1.00  0.00           C  
ATOM   1103  ND1 HIS   140      60.116  74.339  28.706  1.00  0.00           N  
ATOM   1104  CE1 HIS   140      60.302  73.669  27.582  1.00  0.00           C  
ATOM   1105  NE2 HIS   140      61.423  72.980  27.688  1.00  0.00           N  
ATOM   1106  N   ARG   141      59.244  77.078  30.884  1.00  0.00           N  
ATOM   1107  CA  ARG   141      58.039  77.811  30.330  1.00  0.00           C  
ATOM   1108  C   ARG   141      57.134  77.041  29.336  1.00  0.00           C  
ATOM   1109  O   ARG   141      56.142  77.663  28.935  1.00  0.00           O  
ATOM   1110  CB  ARG   141      58.499  79.082  29.630  1.00  0.00           C  
ATOM   1111  CG  ARG   141      59.255  80.061  30.515  1.00  0.00           C  
ATOM   1112  CD  ARG   141      58.355  80.729  31.490  1.00  0.00           C  
ATOM   1113  NE  ARG   141      59.057  81.728  32.280  1.00  0.00           N  
ATOM   1114  CZ  ARG   141      59.226  83.013  31.913  1.00  0.00           C  
ATOM   1115  NH1 ARG   141      58.739  83.439  30.769  1.00  0.00           N1+
ATOM   1116  NH2 ARG   141      59.881  83.845  32.704  1.00  0.00           N  
ATOM   1117  N   ASP   142      57.492  75.796  28.893  1.00  0.00           N  
ATOM   1118  CA  ASP   142      56.693  74.922  28.026  1.00  0.00           C  
ATOM   1119  C   ASP   142      57.032  73.396  28.282  1.00  0.00           C  
ATOM   1120  O   ASP   142      57.103  72.553  27.420  1.00  0.00           O  
ATOM   1121  CB  ASP   142      56.937  75.285  26.558  1.00  0.00           C  
ATOM   1122  CG  ASP   142      55.923  74.650  25.615  1.00  0.00           C  
ATOM   1123  OD1 ASP   142      54.778  74.549  25.985  1.00  0.00           O  
ATOM   1124  OD2 ASP   142      56.305  74.272  24.533  1.00  0.00           O1-
ATOM   1125  N   LEU   143      57.310  73.050  29.514  1.00  0.00           N  
ATOM   1126  CA  LEU   143      57.768  71.656  29.911  1.00  0.00           C  
ATOM   1127  C   LEU   143      56.615  70.712  29.618  1.00  0.00           C  
ATOM   1128  O   LEU   143      55.468  70.828  30.123  1.00  0.00           O  
ATOM   1129  CB  LEU   143      58.148  71.568  31.395  1.00  0.00           C  
ATOM   1130  CG  LEU   143      58.684  70.209  31.864  1.00  0.00           C  
ATOM   1131  CD1 LEU   143      59.996  69.907  31.154  1.00  0.00           C  
ATOM   1132  CD2 LEU   143      58.872  70.232  33.375  1.00  0.00           C  
ATOM   1133  N   ALA   144      56.910  69.726  28.695  1.00  0.00           N  
ATOM   1134  CA  ALA   144      56.064  68.676  28.164  1.00  0.00           C  
ATOM   1135  C   ALA   144      56.851  67.564  27.503  1.00  0.00           C  
ATOM   1136  O   ALA   144      57.917  67.833  26.938  1.00  0.00           O  
ATOM   1137  CB  ALA   144      55.246  69.553  27.207  1.00  0.00           C  
ATOM   1138  N   ALA   145      56.295  66.337  27.440  1.00  0.00           N  
ATOM   1139  CA  ALA   145      56.897  65.248  26.743  1.00  0.00           C  
ATOM   1140  C   ALA   145      57.256  65.539  25.226  1.00  0.00           C  
ATOM   1141  O   ALA   145      58.287  65.082  24.662  1.00  0.00           O  
ATOM   1142  CB  ALA   145      55.922  64.090  26.901  1.00  0.00           C  
ATOM   1143  N   ARG   146      56.532  66.346  24.415  1.00  0.00           N  
ATOM   1144  CA  ARG   146      56.910  66.817  23.105  1.00  0.00           C  
ATOM   1145  C   ARG   146      58.189  67.676  23.011  1.00  0.00           C  
ATOM   1146  O   ARG   146      58.792  67.719  21.906  1.00  0.00           O  
ATOM   1147  CB  ARG   146      55.749  67.614  22.528  1.00  0.00           C  
ATOM   1148  CG  ARG   146      55.374  68.859  23.318  1.00  0.00           C  
ATOM   1149  CD  ARG   146      54.144  69.498  22.785  1.00  0.00           C  
ATOM   1150  NE  ARG   146      53.546  70.409  23.747  1.00  0.00           N  
ATOM   1151  CZ  ARG   146      53.983  71.661  23.987  1.00  0.00           C  
ATOM   1152  NH1 ARG   146      55.018  72.134  23.331  1.00  0.00           N1+
ATOM   1153  NH2 ARG   146      53.369  72.414  24.884  1.00  0.00           N  
ATOM   1154  N   ASN   147      58.685  68.181  24.105  1.00  0.00           N  
ATOM   1155  CA  ASN   147      59.926  68.953  24.212  1.00  0.00           C  
ATOM   1156  C   ASN   147      61.028  68.148  24.825  1.00  0.00           C  
ATOM   1157  O   ASN   147      62.024  68.683  25.246  1.00  0.00           O  
ATOM   1158  CB  ASN   147      59.708  70.223  25.013  1.00  0.00           C  
ATOM   1159  CG  ASN   147      58.825  71.210  24.300  1.00  0.00           C  
ATOM   1160  ND2 ASN   147      58.085  71.982  25.054  1.00  0.00           N  
ATOM   1161  OD1 ASN   147      58.812  71.273  23.065  1.00  0.00           O  
ATOM   1162  N   VAL   148      60.828  66.845  25.018  1.00  0.00           N  
ATOM   1163  CA  VAL   148      61.872  65.840  25.516  1.00  0.00           C  
ATOM   1164  C   VAL   148      62.209  64.724  24.517  1.00  0.00           C  
ATOM   1165  O   VAL   148      61.286  64.071  23.871  1.00  0.00           O  
ATOM   1166  CB  VAL   148      61.390  65.168  26.816  1.00  0.00           C  
ATOM   1167  CG1 VAL   148      62.400  64.132  27.285  1.00  0.00           C  
ATOM   1168  CG2 VAL   148      61.162  66.223  27.889  1.00  0.00           C  
ATOM   1169  N   LEU   149      63.468  64.520  24.302  1.00  0.00           N  
ATOM   1170  CA  LEU   149      64.137  63.569  23.319  1.00  0.00           C  
ATOM   1171  C   LEU   149      64.793  62.294  23.951  1.00  0.00           C  
ATOM   1172  O   LEU   149      65.148  62.406  25.145  1.00  0.00           O  
ATOM   1173  CB  LEU   149      65.218  64.327  22.536  1.00  0.00           C  
ATOM   1174  CG  LEU   149      64.750  65.600  21.820  1.00  0.00           C  
ATOM   1175  CD1 LEU   149      65.938  66.262  21.135  1.00  0.00           C  
ATOM   1176  CD2 LEU   149      63.666  65.246  20.813  1.00  0.00           C  
ATOM   1177  N   VAL   150      64.937  61.240  23.134  1.00  0.00           N  
ATOM   1178  CA  VAL   150      65.486  59.992  23.592  1.00  0.00           C  
ATOM   1179  C   VAL   150      66.886  59.693  22.993  1.00  0.00           C  
ATOM   1180  O   VAL   150      66.906  59.457  21.795  1.00  0.00           O  
ATOM   1181  CB  VAL   150      64.515  58.851  23.231  1.00  0.00           C  
ATOM   1182  CG1 VAL   150      65.051  57.517  23.731  1.00  0.00           C  
ATOM   1183  CG2 VAL   150      63.142  59.135  23.821  1.00  0.00           C  
ATOM   1184  N   LYS   151      67.886  59.539  23.811  1.00  0.00           N  
ATOM   1185  CA  LYS   151      69.273  59.132  23.346  1.00  0.00           C  
ATOM   1186  C   LYS   151      69.435  57.575  23.407  1.00  0.00           C  
ATOM   1187  O   LYS   151      69.859  57.114  22.396  1.00  0.00           O  
ATOM   1188  CB  LYS   151      70.355  59.804  24.195  1.00  0.00           C  
ATOM   1189  CG  LYS   151      71.780  59.459  23.784  1.00  0.00           C  
ATOM   1190  CD  LYS   151      72.796  60.139  24.690  1.00  0.00           C  
ATOM   1191  CE  LYS   151      74.219  59.762  24.309  1.00  0.00           C  
ATOM   1192  NZ  LYS   151      75.217  60.319  25.262  1.00  0.00           N1+
ATOM   1193  N   THR   152      69.217  56.918  24.537  1.00  0.00           N  
ATOM   1194  CA  THR   152      69.360  55.458  24.827  1.00  0.00           C  
ATOM   1195  C   THR   152      68.005  55.112  25.420  1.00  0.00           C  
ATOM   1196  O   THR   152      67.481  55.939  26.083  1.00  0.00           O  
ATOM   1197  CB  THR   152      70.501  55.121  25.805  1.00  0.00           C  
ATOM   1198  CG2 THR   152      70.556  53.623  26.064  1.00  0.00           C  
ATOM   1199  OG1 THR   152      71.751  55.553  25.251  1.00  0.00           O  
ATOM   1200  N   PRO   153      67.395  53.953  25.213  1.00  0.00           N  
ATOM   1201  CA  PRO   153      66.126  53.625  25.842  1.00  0.00           C  
ATOM   1202  C   PRO   153      65.977  53.909  27.354  1.00  0.00           C  
ATOM   1203  O   PRO   153      64.983  54.292  27.832  1.00  0.00           O  
ATOM   1204  CB  PRO   153      66.047  52.121  25.563  1.00  0.00           C  
ATOM   1205  CG  PRO   153      66.739  51.954  24.253  1.00  0.00           C  
ATOM   1206  CD  PRO   153      67.914  52.893  24.329  1.00  0.00           C  
ATOM   1207  N   GLN   154      67.131  53.825  28.009  1.00  0.00           N  
ATOM   1208  CA  GLN   154      67.433  54.269  29.392  1.00  0.00           C  
ATOM   1209  C   GLN   154      67.885  55.724  29.611  1.00  0.00           C  
ATOM   1210  O   GLN   154      68.168  56.024  30.797  1.00  0.00           O  
ATOM   1211  CB  GLN   154      68.509  53.349  29.976  1.00  0.00           C  
ATOM   1212  CG  GLN   154      68.065  51.906  30.150  1.00  0.00           C  
ATOM   1213  CD  GLN   154      69.183  51.014  30.655  1.00  0.00           C  
ATOM   1214  NE2 GLN   154      69.140  49.741  30.278  1.00  0.00           N  
ATOM   1215  OE1 GLN   154      70.077  51.464  31.378  1.00  0.00           O  
ATOM   1216  N   HIS   155      67.902  56.593  28.577  1.00  0.00           N  
ATOM   1217  CA  HIS   155      68.377  57.987  28.804  1.00  0.00           C  
ATOM   1218  C   HIS   155      67.736  59.105  28.016  1.00  0.00           C  
ATOM   1219  O   HIS   155      68.037  59.172  26.843  1.00  0.00           O  
ATOM   1220  CB  HIS   155      69.884  58.058  28.540  1.00  0.00           C  
ATOM   1221  CG  HIS   155      70.479  59.405  28.813  1.00  0.00           C  
ATOM   1222  CD2 HIS   155      70.006  60.463  29.513  1.00  0.00           C  
ATOM   1223  ND1 HIS   155      71.718  59.780  28.339  1.00  0.00           N  
ATOM   1224  CE1 HIS   155      71.981  61.014  28.734  1.00  0.00           C  
ATOM   1225  NE2 HIS   155      70.960  61.449  29.447  1.00  0.00           N  
ATOM   1226  N   VAL   156      66.881  59.988  28.564  1.00  0.00           N  
ATOM   1227  CA  VAL   156      66.238  61.063  27.863  1.00  0.00           C  
ATOM   1228  C   VAL   156      66.760  62.521  28.258  1.00  0.00           C  
ATOM   1229  O   VAL   156      67.251  62.660  29.360  1.00  0.00           O  
ATOM   1230  CB  VAL   156      64.723  60.959  28.122  1.00  0.00           C  
ATOM   1231  CG1 VAL   156      64.187  59.628  27.614  1.00  0.00           C  
ATOM   1232  CG2 VAL   156      64.440  61.123  29.607  1.00  0.00           C  
ATOM   1233  N   LYS   157      66.564  63.455  27.284  1.00  0.00           N  
ATOM   1234  CA  LYS   157      67.127  64.923  27.451  1.00  0.00           C  
ATOM   1235  C   LYS   157      66.042  65.882  27.123  1.00  0.00           C  
ATOM   1236  O   LYS   157      65.269  65.827  26.214  1.00  0.00           O  
ATOM   1237  CB  LYS   157      68.328  65.224  26.554  1.00  0.00           C  
ATOM   1238  CG  LYS   157      69.570  64.399  26.867  1.00  0.00           C  
ATOM   1239  CD  LYS   157      70.671  64.650  25.849  1.00  0.00           C  
ATOM   1240  CE  LYS   157      71.847  63.707  26.061  1.00  0.00           C  
ATOM   1241  NZ  LYS   157      72.773  64.201  27.117  1.00  0.00           N1+
ATOM   1242  N   ILE   158      66.204  67.028  27.802  1.00  0.00           N  
ATOM   1243  CA  ILE   158      65.320  68.231  27.683  1.00  0.00           C  
ATOM   1244  C   ILE   158      65.871  69.333  26.805  1.00  0.00           C  
ATOM   1245  O   ILE   158      66.997  69.689  26.991  1.00  0.00           O  
ATOM   1246  CB  ILE   158      65.031  68.834  29.070  1.00  0.00           C  
ATOM   1247  CG1 ILE   158      64.375  67.792  29.979  1.00  0.00           C  
ATOM   1248  CG2 ILE   158      64.148  70.065  28.941  1.00  0.00           C  
ATOM   1249  CD1 ILE   158      64.320  68.198  31.433  1.00  0.00           C  
ATOM   1250  N   THR   159      65.073  69.745  25.812  1.00  0.00           N  
ATOM   1251  CA  THR   159      65.275  70.707  24.748  1.00  0.00           C  
ATOM   1252  C   THR   159      63.998  71.633  24.568  1.00  0.00           C  
ATOM   1253  O   THR   159      63.133  71.647  25.448  1.00  0.00           O  
ATOM   1254  CB  THR   159      65.611  69.980  23.433  1.00  0.00           C  
ATOM   1255  CG2 THR   159      64.401  69.211  22.925  1.00  0.00           C  
ATOM   1256  OG1 THR   159      66.015  70.937  22.444  1.00  0.00           O  
ATOM   1257  N   ASP   160      63.969  72.386  23.476  1.00  0.00           N  
ATOM   1258  CA  ASP   160      62.902  73.280  23.052  1.00  0.00           C  
ATOM   1259  C   ASP   160      62.356  74.159  24.178  1.00  0.00           C  
ATOM   1260  O   ASP   160      61.173  74.057  24.568  1.00  0.00           O  
ATOM   1261  CB  ASP   160      61.755  72.465  22.448  1.00  0.00           C  
ATOM   1262  CG  ASP   160      62.135  71.790  21.137  1.00  0.00           C  
ATOM   1263  OD1 ASP   160      63.013  72.284  20.470  1.00  0.00           O  
ATOM   1264  OD2 ASP   160      61.544  70.786  20.816  1.00  0.00           O1-
ATOM   1265  N   PHE   161      63.227  74.957  24.856  1.00  0.00           N  
ATOM   1266  CA  PHE   161      62.921  75.853  25.971  1.00  0.00           C  
ATOM   1267  C   PHE   161      62.152  77.099  25.474  1.00  0.00           C  
ATOM   1268  O   PHE   161      62.371  77.567  24.351  1.00  0.00           O  
ATOM   1269  CB  PHE   161      64.207  76.279  26.680  1.00  0.00           C  
ATOM   1270  CG  PHE   161      64.895  75.161  27.410  1.00  0.00           C  
ATOM   1271  CD1 PHE   161      65.653  74.227  26.721  1.00  0.00           C  
ATOM   1272  CD2 PHE   161      64.785  75.041  28.787  1.00  0.00           C  
ATOM   1273  CE1 PHE   161      66.287  73.198  27.392  1.00  0.00           C  
ATOM   1274  CE2 PHE   161      65.417  74.014  29.461  1.00  0.00           C  
ATOM   1275  CZ  PHE   161      66.169  73.091  28.762  1.00  0.00           C  
ATOM   1276  N   GLY   162      61.216  77.658  26.282  1.00  0.00           N  
ATOM   1277  CA  GLY   162      60.395  78.853  26.044  1.00  0.00           C  
ATOM   1278  C   GLY   162      61.253  80.158  26.370  1.00  0.00           C  
ATOM   1279  O   GLY   162      62.465  80.259  26.187  1.00  0.00           O  
ATOM   1280  N   LEU   163      60.620  81.228  26.945  1.00  0.00           N  
ATOM   1281  CA  LEU   163      61.366  82.471  27.342  1.00  0.00           C  
ATOM   1282  C   LEU   163      62.153  82.157  28.627  1.00  0.00           C  
ATOM   1283  O   LEU   163      61.715  82.706  29.744  1.00  0.00           O  
ATOM   1284  CB  LEU   163      60.413  83.648  27.580  1.00  0.00           C  
ATOM   1285  CG  LEU   163      59.578  84.083  26.370  1.00  0.00           C  
ATOM   1286  CD1 LEU   163      58.629  85.202  26.782  1.00  0.00           C  
ATOM   1287  CD2 LEU   163      60.503  84.537  25.250  1.00  0.00           C  
ATOM   1288  N   ALA   164      63.233  81.389  28.584  1.00  0.00           N  
ATOM   1289  CA  ALA   164      64.006  80.966  29.757  1.00  0.00           C  
ATOM   1290  C   ALA   164      64.952  82.096  30.287  1.00  0.00           C  
ATOM   1291  O   ALA   164      66.183  82.127  30.059  1.00  0.00           O  
ATOM   1292  CB  ALA   164      64.672  79.632  29.490  1.00  0.00           C  
ATOM   1293  N   LYS   165      64.321  83.129  30.909  1.00  0.00           N  
ATOM   1294  CA  LYS   165      65.015  84.314  31.471  1.00  0.00           C  
ATOM   1295  C   LYS   165      65.454  84.008  32.868  1.00  0.00           C  
ATOM   1296  O   LYS   165      64.680  83.466  33.632  1.00  0.00           O  
ATOM   1297  CB  LYS   165      64.118  85.553  31.468  1.00  0.00           C  
ATOM   1298  CG  LYS   165      63.567  85.927  30.098  1.00  0.00           C  
ATOM   1299  CD  LYS   165      64.688  86.276  29.129  1.00  0.00           C  
ATOM   1300  CE  LYS   165      64.138  86.689  27.772  1.00  0.00           C  
ATOM   1301  NZ  LYS   165      65.223  86.981  26.797  1.00  0.00           N1+
ATOM   1302  N   LEU   166      66.701  84.373  33.220  1.00  0.00           N  
ATOM   1303  CA  LEU   166      67.350  84.199  34.548  1.00  0.00           C  
ATOM   1304  C   LEU   166      66.727  85.081  35.671  1.00  0.00           C  
ATOM   1305  O   LEU   166      66.663  86.271  35.496  1.00  0.00           O  
ATOM   1306  CB  LEU   166      68.846  84.516  34.432  1.00  0.00           C  
ATOM   1307  CG  LEU   166      69.672  84.308  35.708  1.00  0.00           C  
ATOM   1308  CD1 LEU   166      69.692  82.828  36.063  1.00  0.00           C  
ATOM   1309  CD2 LEU   166      71.082  84.837  35.492  1.00  0.00           C  
ATOM   1310  N   LEU   167      66.283  84.532  36.815  1.00  0.00           N  
ATOM   1311  CA  LEU   167      65.673  85.302  37.939  1.00  0.00           C  
ATOM   1312  C   LEU   167      66.727  86.027  38.738  1.00  0.00           C  
ATOM   1313  O   LEU   167      67.835  85.576  38.938  1.00  0.00           O  
ATOM   1314  CB  LEU   167      64.887  84.377  38.876  1.00  0.00           C  
ATOM   1315  CG  LEU   167      63.454  84.050  38.437  1.00  0.00           C  
ATOM   1316  CD1 LEU   167      63.487  83.272  37.128  1.00  0.00           C  
ATOM   1317  CD2 LEU   167      62.758  83.251  39.530  1.00  0.00           C  
ATOM   1318  N   GLY   168      66.347  87.113  39.402  1.00  0.00           N  
ATOM   1319  CA  GLY   168      67.318  87.959  40.123  1.00  0.00           C  
ATOM   1320  C   GLY   168      67.963  87.206  41.343  1.00  0.00           C  
ATOM   1321  O   GLY   168      67.323  86.461  42.039  1.00  0.00           O  
ATOM   1322  N   ALA   169      69.218  87.532  41.659  1.00  0.00           N  
ATOM   1323  CA  ALA   169      70.005  87.000  42.635  1.00  0.00           C  
ATOM   1324  C   ALA   169      69.448  86.925  44.117  1.00  0.00           C  
ATOM   1325  O   ALA   169      69.826  86.024  44.811  1.00  0.00           O  
ATOM   1326  CB  ALA   169      71.252  88.009  42.711  1.00  0.00           C  
ATOM   1327  N   GLU   170      68.527  87.788  44.506  1.00  0.00           N  
ATOM   1328  CA  GLU   170      67.821  87.768  45.821  1.00  0.00           C  
ATOM   1329  C   GLU   170      66.273  87.685  45.599  1.00  0.00           C  
ATOM   1330  O   GLU   170      65.604  88.265  46.478  1.00  0.00           O  
ATOM   1331  CB  GLU   170      68.173  89.013  46.640  1.00  0.00           C  
ATOM   1332  CG  GLU   170      69.644  89.125  47.011  1.00  0.00           C  
ATOM   1333  CD  GLU   170      69.943  90.330  47.859  1.00  0.00           C  
ATOM   1334  OE1 GLU   170      69.045  91.100  48.101  1.00  0.00           O  
ATOM   1335  OE2 GLU   170      71.071  90.481  48.266  1.00  0.00           O1-
ATOM   1336  N   GLU   171      65.754  87.207  44.499  1.00  0.00           N  
ATOM   1337  CA  GLU   171      64.325  87.121  44.137  1.00  0.00           C  
ATOM   1338  C   GLU   171      63.788  85.682  44.143  1.00  0.00           C  
ATOM   1339  O   GLU   171      64.451  84.693  43.798  1.00  0.00           O  
ATOM   1340  CB  GLU   171      64.098  87.740  42.755  1.00  0.00           C  
ATOM   1341  CG  GLU   171      64.392  89.232  42.678  1.00  0.00           C  
ATOM   1342  CD  GLU   171      64.207  89.793  41.296  1.00  0.00           C  
ATOM   1343  OE1 GLU   171      64.059  89.024  40.377  1.00  0.00           O  
ATOM   1344  OE2 GLU   171      64.215  90.994  41.159  1.00  0.00           O1-
ATOM   1345  N   LYS   172      62.525  85.563  44.575  1.00  0.00           N  
ATOM   1346  CA  LYS   172      61.744  84.344  44.546  1.00  0.00           C  
ATOM   1347  C   LYS   172      60.895  84.201  43.204  1.00  0.00           C  
ATOM   1348  O   LYS   172      60.409  83.119  42.851  1.00  0.00           O  
ATOM   1349  CB  LYS   172      60.838  84.307  45.777  1.00  0.00           C  
ATOM   1350  CG  LYS   172      60.013  83.033  45.912  1.00  0.00           C  
ATOM   1351  CD  LYS   172      59.248  83.006  47.227  1.00  0.00           C  
ATOM   1352  CE  LYS   172      58.427  81.733  47.365  1.00  0.00           C  
ATOM   1353  NZ  LYS   172      57.683  81.688  48.653  1.00  0.00           N1+
ATOM   1354  N   GLU   173      60.486  85.386  42.564  1.00  0.00           N  
ATOM   1355  CA  GLU   173      59.557  85.401  41.428  1.00  0.00           C  
ATOM   1356  C   GLU   173      59.880  86.431  40.381  1.00  0.00           C  
ATOM   1357  O   GLU   173      60.580  87.345  40.671  1.00  0.00           O  
ATOM   1358  CB  GLU   173      58.128  85.639  41.923  1.00  0.00           C  
ATOM   1359  CG  GLU   173      57.928  86.959  42.654  1.00  0.00           C  
ATOM   1360  CD  GLU   173      56.551  87.099  43.243  1.00  0.00           C  
ATOM   1361  OE1 GLU   173      56.148  86.229  43.976  1.00  0.00           O  
ATOM   1362  OE2 GLU   173      55.903  88.078  42.958  1.00  0.00           O1-
ATOM   1363  N   TYR   174      59.328  86.242  39.197  1.00  0.00           N  
ATOM   1364  CA  TYR   174      59.543  87.113  38.079  1.00  0.00           C  
ATOM   1365  C   TYR   174      58.248  87.199  37.199  1.00  0.00           C  
ATOM   1366  O   TYR   174      57.576  86.182  36.924  1.00  0.00           O  
ATOM   1367  CB  TYR   174      60.744  86.622  37.267  1.00  0.00           C  
ATOM   1368  CG  TYR   174      61.026  87.451  36.033  1.00  0.00           C  
ATOM   1369  CD1 TYR   174      61.688  88.665  36.149  1.00  0.00           C  
ATOM   1370  CD2 TYR   174      60.622  86.998  34.786  1.00  0.00           C  
ATOM   1371  CE1 TYR   174      61.945  89.421  35.022  1.00  0.00           C  
ATOM   1372  CE2 TYR   174      60.879  87.754  33.660  1.00  0.00           C  
ATOM   1373  CZ  TYR   174      61.538  88.961  33.775  1.00  0.00           C  
ATOM   1374  OH  TYR   174      61.794  89.715  32.653  1.00  0.00           O  
ATOM   1375  N   HIS   175      57.799  88.438  36.973  1.00  0.00           N  
ATOM   1376  CA  HIS   175      56.606  88.829  36.138  1.00  0.00           C  
ATOM   1377  C   HIS   175      56.347  87.992  34.939  1.00  0.00           C  
ATOM   1378  O   HIS   175      57.108  87.975  33.955  1.00  0.00           O  
ATOM   1379  CB  HIS   175      56.734  90.278  35.655  1.00  0.00           C  
ATOM   1380  CG  HIS   175      55.513  90.788  34.953  1.00  0.00           C  
ATOM   1381  CD2 HIS   175      54.464  91.515  35.405  1.00  0.00           C  
ATOM   1382  ND1 HIS   175      55.275  90.559  33.615  1.00  0.00           N  
ATOM   1383  CE1 HIS   175      54.129  91.124  33.272  1.00  0.00           C  
ATOM   1384  NE2 HIS   175      53.619  91.709  34.339  1.00  0.00           N  
ATOM   1385  N   ALA   176      55.136  87.414  34.926  1.00  0.00           N  
ATOM   1386  CA  ALA   176      54.647  86.618  33.811  1.00  0.00           C  
ATOM   1387  C   ALA   176      53.664  87.337  32.804  1.00  0.00           C  
ATOM   1388  O   ALA   176      52.953  88.298  33.149  1.00  0.00           O  
ATOM   1389  CB  ALA   176      53.915  85.491  34.482  1.00  0.00           C  
ATOM   1390  N   GLU   177      53.444  86.733  31.607  1.00  0.00           N  
ATOM   1391  CA  GLU   177      52.597  87.158  30.517  1.00  0.00           C  
ATOM   1392  C   GLU   177      51.094  87.194  30.824  1.00  0.00           C  
ATOM   1393  O   GLU   177      50.375  87.912  30.142  1.00  0.00           O  
ATOM   1394  CB  GLU   177      52.843  86.243  29.316  1.00  0.00           C  
ATOM   1395  CG  GLU   177      54.292  86.190  28.853  1.00  0.00           C  
ATOM   1396  CD  GLU   177      55.115  85.189  29.614  1.00  0.00           C  
ATOM   1397  OE1 GLU   177      54.541  84.320  30.228  1.00  0.00           O  
ATOM   1398  OE2 GLU   177      56.319  85.291  29.583  1.00  0.00           O1-
ATOM   1399  N   GLY   178      50.597  86.594  31.869  1.00  0.00           N  
ATOM   1400  CA  GLY   178      49.175  86.770  32.240  1.00  0.00           C  
ATOM   1401  C   GLY   178      48.356  85.946  31.301  1.00  0.00           C  
ATOM   1402  O   GLY   178      48.576  84.725  31.058  1.00  0.00           O  
ATOM   1403  N   GLY   179      47.315  86.473  30.640  1.00  0.00           N  
ATOM   1404  CA  GLY   179      46.365  85.600  29.800  1.00  0.00           C  
ATOM   1405  C   GLY   179      46.990  84.884  28.574  1.00  0.00           C  
ATOM   1406  O   GLY   179      46.423  83.929  28.063  1.00  0.00           O  
ATOM   1407  N   LYS   180      48.181  85.331  28.122  1.00  0.00           N  
ATOM   1408  CA  LYS   180      48.941  84.693  27.047  1.00  0.00           C  
ATOM   1409  C   LYS   180      49.478  83.255  27.413  1.00  0.00           C  
ATOM   1410  O   LYS   180      49.910  82.500  26.528  1.00  0.00           O  
ATOM   1411  CB  LYS   180      50.103  85.606  26.650  1.00  0.00           C  
ATOM   1412  CG  LYS   180      49.681  86.896  25.958  1.00  0.00           C  
ATOM   1413  CD  LYS   180      50.886  87.761  25.622  1.00  0.00           C  
ATOM   1414  CE  LYS   180      50.468  89.048  24.926  1.00  0.00           C  
ATOM   1415  NZ  LYS   180      51.634  89.921  24.621  1.00  0.00           N1+
ATOM   1416  N   VAL   181      49.566  82.933  28.751  1.00  0.00           N  
ATOM   1417  CA  VAL   181      50.021  81.657  29.346  1.00  0.00           C  
ATOM   1418  C   VAL   181      48.850  80.620  29.297  1.00  0.00           C  
ATOM   1419  O   VAL   181      47.868  80.841  29.956  1.00  0.00           O  
ATOM   1420  CB  VAL   181      50.479  81.869  30.801  1.00  0.00           C  
ATOM   1421  CG1 VAL   181      50.892  80.546  31.428  1.00  0.00           C  
ATOM   1422  CG2 VAL   181      51.627  82.867  30.842  1.00  0.00           C  
ATOM   1423  N   PRO   182      48.961  79.473  28.665  1.00  0.00           N  
ATOM   1424  CA  PRO   182      47.900  78.422  28.589  1.00  0.00           C  
ATOM   1425  C   PRO   182      47.605  77.843  29.890  1.00  0.00           C  
ATOM   1426  O   PRO   182      48.503  77.279  30.510  1.00  0.00           O  
ATOM   1427  CB  PRO   182      48.492  77.357  27.660  1.00  0.00           C  
ATOM   1428  CG  PRO   182      49.474  78.104  26.825  1.00  0.00           C  
ATOM   1429  CD  PRO   182      50.085  79.104  27.771  1.00  0.00           C  
ATOM   1430  N   ILE   183      46.367  77.883  30.344  1.00  0.00           N  
ATOM   1431  CA  ILE   183      45.948  77.215  31.607  1.00  0.00           C  
ATOM   1432  C   ILE   183      46.206  75.696  31.555  1.00  0.00           C  
ATOM   1433  O   ILE   183      46.717  75.175  32.534  1.00  0.00           O  
ATOM   1434  CB  ILE   183      44.456  77.466  31.896  1.00  0.00           C  
ATOM   1435  CG1 ILE   183      44.215  78.944  32.213  1.00  0.00           C  
ATOM   1436  CG2 ILE   183      43.982  76.588  33.043  1.00  0.00           C  
ATOM   1437  CD1 ILE   183      42.754  79.329  32.250  1.00  0.00           C  
ATOM   1438  N   LYS   184      45.997  75.080  30.420  1.00  0.00           N  
ATOM   1439  CA  LYS   184      46.262  73.636  30.138  1.00  0.00           C  
ATOM   1440  C   LYS   184      47.723  73.206  30.344  1.00  0.00           C  
ATOM   1441  O   LYS   184      48.016  72.047  30.544  1.00  0.00           O  
ATOM   1442  CB  LYS   184      45.845  73.298  28.706  1.00  0.00           C  
ATOM   1443  CG  LYS   184      44.340  73.301  28.472  1.00  0.00           C  
ATOM   1444  CD  LYS   184      44.012  73.236  26.988  1.00  0.00           C  
ATOM   1445  CE  LYS   184      44.351  71.873  26.404  1.00  0.00           C  
ATOM   1446  NZ  LYS   184      44.005  71.783  24.959  1.00  0.00           N1+
ATOM   1447  N   TRP   185      48.682  74.149  30.211  1.00  0.00           N  
ATOM   1448  CA  TRP   185      50.144  73.842  30.311  1.00  0.00           C  
ATOM   1449  C   TRP   185      50.915  74.540  31.466  1.00  0.00           C  
ATOM   1450  O   TRP   185      52.161  74.464  31.475  1.00  0.00           O  
ATOM   1451  CB  TRP   185      50.824  74.210  28.991  1.00  0.00           C  
ATOM   1452  CG  TRP   185      50.355  73.390  27.827  1.00  0.00           C  
ATOM   1453  CD1 TRP   185      49.514  73.791  26.834  1.00  0.00           C  
ATOM   1454  CD2 TRP   185      50.703  72.016  27.528  1.00  0.00           C  
ATOM   1455  CE2 TRP   185      50.035  71.673  26.351  1.00  0.00           C  
ATOM   1456  CE3 TRP   185      51.517  71.065  28.156  1.00  0.00           C  
ATOM   1457  NE1 TRP   185      49.313  72.767  25.941  1.00  0.00           N  
ATOM   1458  CZ2 TRP   185      50.149  70.414  25.781  1.00  0.00           C  
ATOM   1459  CZ3 TRP   185      51.633  69.803  27.585  1.00  0.00           C  
ATOM   1460  CH2 TRP   185      50.967  69.487  26.427  1.00  0.00           C  
ATOM   1461  N   MET   186      50.240  75.493  32.238  1.00  0.00           N  
ATOM   1462  CA  MET   186      50.807  76.217  33.400  1.00  0.00           C  
ATOM   1463  C   MET   186      49.737  76.662  34.465  1.00  0.00           C  
ATOM   1464  O   MET   186      48.600  77.025  34.255  1.00  0.00           O  
ATOM   1465  CB  MET   186      51.582  77.433  32.895  1.00  0.00           C  
ATOM   1466  CG  MET   186      52.336  78.192  33.978  1.00  0.00           C  
ATOM   1467  SD  MET   186      53.599  77.187  34.781  1.00  0.00           S  
ATOM   1468  CE  MET   186      54.779  76.996  33.448  1.00  0.00           C  
ATOM   1469  N   ALA   187      50.217  76.687  35.770  1.00  0.00           N  
ATOM   1470  CA  ALA   187      49.484  76.952  36.967  1.00  0.00           C  
ATOM   1471  C   ALA   187      48.922  78.448  36.961  1.00  0.00           C  
ATOM   1472  O   ALA   187      49.634  79.327  36.511  1.00  0.00           O  
ATOM   1473  CB  ALA   187      50.513  76.615  38.044  1.00  0.00           C  
ATOM   1474  N   LEU   188      47.745  78.705  37.577  1.00  0.00           N  
ATOM   1475  CA  LEU   188      47.146  80.081  37.511  1.00  0.00           C  
ATOM   1476  C   LEU   188      47.846  81.254  38.216  1.00  0.00           C  
ATOM   1477  O   LEU   188      47.580  82.371  37.851  1.00  0.00           O  
ATOM   1478  CB  LEU   188      45.718  80.012  38.067  1.00  0.00           C  
ATOM   1479  CG  LEU   188      44.715  79.213  37.225  1.00  0.00           C  
ATOM   1480  CD1 LEU   188      43.421  79.037  38.008  1.00  0.00           C  
ATOM   1481  CD2 LEU   188      44.465  79.937  35.911  1.00  0.00           C  
ATOM   1482  N   GLU   189      48.853  81.159  39.091  1.00  0.00           N  
ATOM   1483  CA  GLU   189      49.616  82.247  39.724  1.00  0.00           C  
ATOM   1484  C   GLU   189      50.502  83.017  38.645  1.00  0.00           C  
ATOM   1485  O   GLU   189      50.928  84.122  38.857  1.00  0.00           O  
ATOM   1486  CB  GLU   189      50.494  81.681  40.841  1.00  0.00           C  
ATOM   1487  CG  GLU   189      51.485  80.618  40.386  1.00  0.00           C  
ATOM   1488  CD  GLU   189      50.906  79.231  40.411  1.00  0.00           C  
ATOM   1489  OE1 GLU   189      49.723  79.097  40.208  1.00  0.00           O  
ATOM   1490  OE2 GLU   189      51.648  78.303  40.634  1.00  0.00           O1-
ATOM   1491  N   SER   190      50.686  82.407  37.487  1.00  0.00           N  
ATOM   1492  CA  SER   190      51.247  82.972  36.273  1.00  0.00           C  
ATOM   1493  C   SER   190      50.231  83.648  35.280  1.00  0.00           C  
ATOM   1494  O   SER   190      50.665  84.337  34.384  1.00  0.00           O  
ATOM   1495  CB  SER   190      51.995  81.866  35.553  1.00  0.00           C  
ATOM   1496  OG  SER   190      51.110  80.895  35.067  1.00  0.00           O  
ATOM   1497  N   ILE   191      48.924  83.502  35.529  1.00  0.00           N  
ATOM   1498  CA  ILE   191      47.818  83.962  34.741  1.00  0.00           C  
ATOM   1499  C   ILE   191      46.925  84.959  35.600  1.00  0.00           C  
ATOM   1500  O   ILE   191      46.831  86.145  35.330  1.00  0.00           O  
ATOM   1501  CB  ILE   191      46.990  82.762  34.245  1.00  0.00           C  
ATOM   1502  CG1 ILE   191      47.847  81.853  33.359  1.00  0.00           C  
ATOM   1503  CG2 ILE   191      45.761  83.241  33.489  1.00  0.00           C  
ATOM   1504  CD1 ILE   191      47.212  80.513  33.066  1.00  0.00           C  
ATOM   1505  N   LEU   192      46.351  84.482  36.684  1.00  0.00           N  
ATOM   1506  CA  LEU   192      45.536  85.315  37.507  1.00  0.00           C  
ATOM   1507  C   LEU   192      46.370  86.190  38.394  1.00  0.00           C  
ATOM   1508  O   LEU   192      45.928  87.313  38.625  1.00  0.00           O  
ATOM   1509  CB  LEU   192      44.597  84.453  38.359  1.00  0.00           C  
ATOM   1510  CG  LEU   192      43.552  83.641  37.585  1.00  0.00           C  
ATOM   1511  CD1 LEU   192      42.755  82.780  38.555  1.00  0.00           C  
ATOM   1512  CD2 LEU   192      42.640  84.588  36.817  1.00  0.00           C  
ATOM   1513  N   HIS   193      47.585  85.817  38.861  1.00  0.00           N  
ATOM   1514  CA  HIS   193      48.494  86.618  39.681  1.00  0.00           C  
ATOM   1515  C   HIS   193      49.785  87.116  38.979  1.00  0.00           C  
ATOM   1516  O   HIS   193      50.461  87.916  39.479  1.00  0.00           O  
ATOM   1517  CB  HIS   193      48.884  85.811  40.923  1.00  0.00           C  
ATOM   1518  CG  HIS   193      47.723  85.447  41.794  1.00  0.00           C  
ATOM   1519  CD2 HIS   193      47.137  84.253  42.045  1.00  0.00           C  
ATOM   1520  ND1 HIS   193      47.026  86.380  42.532  1.00  0.00           N  
ATOM   1521  CE1 HIS   193      46.059  85.774  43.201  1.00  0.00           C  
ATOM   1522  NE2 HIS   193      46.106  84.484  42.923  1.00  0.00           N  
ATOM   1523  N   ARG   194      50.002  86.543  37.692  1.00  0.00           N  
ATOM   1524  CA  ARG   194      51.095  86.948  36.806  1.00  0.00           C  
ATOM   1525  C   ARG   194      52.539  86.891  37.288  1.00  0.00           C  
ATOM   1526  O   ARG   194      53.340  87.779  37.175  1.00  0.00           O  
ATOM   1527  CB  ARG   194      50.835  88.379  36.358  1.00  0.00           C  
ATOM   1528  CG  ARG   194      49.543  88.580  35.583  1.00  0.00           C  
ATOM   1529  CD  ARG   194      49.407  89.977  35.095  1.00  0.00           C  
ATOM   1530  NE  ARG   194      48.157  90.183  34.382  1.00  0.00           N  
ATOM   1531  CZ  ARG   194      47.753  91.363  33.871  1.00  0.00           C  
ATOM   1532  NH1 ARG   194      48.510  92.430  34.004  1.00  0.00           N1+
ATOM   1533  NH2 ARG   194      46.596  91.448  33.237  1.00  0.00           N  
ATOM   1534  N   ILE   195      52.974  85.760  37.857  1.00  0.00           N  
ATOM   1535  CA  ILE   195      54.370  85.503  38.261  1.00  0.00           C  
ATOM   1536  C   ILE   195      54.850  84.159  37.885  1.00  0.00           C  
ATOM   1537  O   ILE   195      54.114  83.163  37.916  1.00  0.00           O  
ATOM   1538  CB  ILE   195      54.552  85.662  39.781  1.00  0.00           C  
ATOM   1539  CG1 ILE   195      53.675  84.656  40.531  1.00  0.00           C  
ATOM   1540  CG2 ILE   195      54.224  87.084  40.210  1.00  0.00           C  
ATOM   1541  CD1 ILE   195      53.947  84.597  42.017  1.00  0.00           C  
ATOM   1542  N   TYR   196      56.128  84.082  37.680  1.00  0.00           N  
ATOM   1543  CA  TYR   196      56.858  82.815  37.655  1.00  0.00           C  
ATOM   1544  C   TYR   196      57.775  82.517  38.872  1.00  0.00           C  
ATOM   1545  O   TYR   196      58.311  83.467  39.410  1.00  0.00           O  
ATOM   1546  CB  TYR   196      57.688  82.758  36.370  1.00  0.00           C  
ATOM   1547  CG  TYR   196      56.861  82.574  35.117  1.00  0.00           C  
ATOM   1548  CD1 TYR   196      56.782  83.594  34.181  1.00  0.00           C  
ATOM   1549  CD2 TYR   196      56.182  81.384  34.904  1.00  0.00           C  
ATOM   1550  CE1 TYR   196      56.028  83.425  33.037  1.00  0.00           C  
ATOM   1551  CE2 TYR   196      55.427  81.215  33.760  1.00  0.00           C  
ATOM   1552  CZ  TYR   196      55.349  82.229  32.828  1.00  0.00           C  
ATOM   1553  OH  TYR   196      54.597  82.062  31.688  1.00  0.00           O  
ATOM   1554  N   THR   197      57.903  81.276  39.320  1.00  0.00           N  
ATOM   1555  CA  THR   197      58.733  80.977  40.567  1.00  0.00           C  
ATOM   1556  C   THR   197      59.709  79.893  40.081  1.00  0.00           C  
ATOM   1557  O   THR   197      59.622  79.514  38.902  1.00  0.00           O  
ATOM   1558  CB  THR   197      57.906  80.477  41.767  1.00  0.00           C  
ATOM   1559  CG2 THR   197      56.753  81.427  42.054  1.00  0.00           C  
ATOM   1560  OG1 THR   197      57.386  79.172  41.481  1.00  0.00           O  
ATOM   1561  N   HIS   198      60.504  79.364  41.013  1.00  0.00           N  
ATOM   1562  CA  HIS   198      61.411  78.277  40.832  1.00  0.00           C  
ATOM   1563  C   HIS   198      60.601  76.958  40.859  1.00  0.00           C  
ATOM   1564  O   HIS   198      61.048  75.963  40.361  1.00  0.00           O  
ATOM   1565  CB  HIS   198      62.491  78.287  41.919  1.00  0.00           C  
ATOM   1566  CG  HIS   198      63.382  79.488  41.872  1.00  0.00           C  
ATOM   1567  CD2 HIS   198      64.566  79.697  41.250  1.00  0.00           C  
ATOM   1568  ND1 HIS   198      63.079  80.665  42.524  1.00  0.00           N  
ATOM   1569  CE1 HIS   198      64.040  81.546  42.306  1.00  0.00           C  
ATOM   1570  NE2 HIS   198      64.953  80.983  41.535  1.00  0.00           N  
ATOM   1571  N   GLN   199      59.380  76.818  41.345  1.00  0.00           N  
ATOM   1572  CA  GLN   199      58.580  75.591  41.381  1.00  0.00           C  
ATOM   1573  C   GLN   199      57.346  75.707  40.428  1.00  0.00           C  
ATOM   1574  O   GLN   199      56.306  75.050  40.643  1.00  0.00           O  
ATOM   1575  CB  GLN   199      58.127  75.298  42.813  1.00  0.00           C  
ATOM   1576  CG  GLN   199      59.254  74.907  43.755  1.00  0.00           C  
ATOM   1577  CD  GLN   199      60.033  76.108  44.257  1.00  0.00           C  
ATOM   1578  NE2 GLN   199      61.357  75.992  44.263  1.00  0.00           N  
ATOM   1579  OE1 GLN   199      59.452  77.129  44.633  1.00  0.00           O  
ATOM   1580  N   SER   200      57.336  76.621  39.461  1.00  0.00           N  
ATOM   1581  CA  SER   200      56.293  76.737  38.430  1.00  0.00           C  
ATOM   1582  C   SER   200      56.195  75.675  37.330  1.00  0.00           C  
ATOM   1583  O   SER   200      55.097  75.215  37.014  1.00  0.00           O  
ATOM   1584  CB  SER   200      56.457  78.085  37.755  1.00  0.00           C  
ATOM   1585  OG  SER   200      56.207  79.130  38.655  1.00  0.00           O  
ATOM   1586  N   ASP   201      57.391  75.224  36.834  1.00  0.00           N  
ATOM   1587  CA  ASP   201      57.454  74.107  35.774  1.00  0.00           C  
ATOM   1588  C   ASP   201      56.991  72.792  36.287  1.00  0.00           C  
ATOM   1589  O   ASP   201      56.598  71.951  35.541  1.00  0.00           O  
ATOM   1590  CB  ASP   201      58.874  73.912  35.237  1.00  0.00           C  
ATOM   1591  CG  ASP   201      59.324  75.048  34.328  1.00  0.00           C  
ATOM   1592  OD1 ASP   201      58.484  75.657  33.710  1.00  0.00           O  
ATOM   1593  OD2 ASP   201      60.505  75.295  34.259  1.00  0.00           O1-
ATOM   1594  N   VAL   202      57.055  72.607  37.588  1.00  0.00           N  
ATOM   1595  CA  VAL   202      56.517  71.446  38.344  1.00  0.00           C  
ATOM   1596  C   VAL   202      55.030  71.186  38.006  1.00  0.00           C  
ATOM   1597  O   VAL   202      54.697  70.071  37.720  1.00  0.00           O  
ATOM   1598  CB  VAL   202      56.657  71.683  39.859  1.00  0.00           C  
ATOM   1599  CG1 VAL   202      55.930  70.597  40.638  1.00  0.00           C  
ATOM   1600  CG2 VAL   202      58.129  71.727  40.242  1.00  0.00           C  
ATOM   1601  N   TRP   203      54.247  72.183  37.777  1.00  0.00           N  
ATOM   1602  CA  TRP   203      52.861  71.886  37.343  1.00  0.00           C  
ATOM   1603  C   TRP   203      52.788  71.212  35.961  1.00  0.00           C  
ATOM   1604  O   TRP   203      52.013  70.294  35.802  1.00  0.00           O  
ATOM   1605  CB  TRP   203      52.037  73.176  37.313  1.00  0.00           C  
ATOM   1606  CG  TRP   203      50.562  72.941  37.196  1.00  0.00           C  
ATOM   1607  CD1 TRP   203      49.666  72.861  38.219  1.00  0.00           C  
ATOM   1608  CD2 TRP   203      49.799  72.754  35.979  1.00  0.00           C  
ATOM   1609  CE2 TRP   203      48.467  72.570  36.358  1.00  0.00           C  
ATOM   1610  CE3 TRP   203      50.135  72.728  34.620  1.00  0.00           C  
ATOM   1611  NE1 TRP   203      48.404  72.636  37.727  1.00  0.00           N  
ATOM   1612  CZ2 TRP   203      47.462  72.360  35.427  1.00  0.00           C  
ATOM   1613  CZ3 TRP   203      49.127  72.520  33.687  1.00  0.00           C  
ATOM   1614  CH2 TRP   203      47.825  72.342  34.081  1.00  0.00           C  
ATOM   1615  N   SER   204      53.602  71.755  35.069  1.00  0.00           N  
ATOM   1616  CA  SER   204      53.819  71.301  33.686  1.00  0.00           C  
ATOM   1617  C   SER   204      54.510  69.864  33.669  1.00  0.00           C  
ATOM   1618  O   SER   204      54.090  68.886  33.062  1.00  0.00           O  
ATOM   1619  CB  SER   204      54.669  72.316  32.948  1.00  0.00           C  
ATOM   1620  OG  SER   204      54.021  73.556  32.872  1.00  0.00           O  
ATOM   1621  N   TYR   205      55.377  69.674  34.640  1.00  0.00           N  
ATOM   1622  CA  TYR   205      56.005  68.350  34.909  1.00  0.00           C  
ATOM   1623  C   TYR   205      54.969  67.294  35.238  1.00  0.00           C  
ATOM   1624  O   TYR   205      54.939  66.220  34.585  1.00  0.00           O  
ATOM   1625  CB  TYR   205      57.018  68.448  36.052  1.00  0.00           C  
ATOM   1626  CG  TYR   205      57.662  67.128  36.411  1.00  0.00           C  
ATOM   1627  CD1 TYR   205      58.723  66.646  35.658  1.00  0.00           C  
ATOM   1628  CD2 TYR   205      57.192  66.398  37.493  1.00  0.00           C  
ATOM   1629  CE1 TYR   205      59.312  65.440  35.987  1.00  0.00           C  
ATOM   1630  CE2 TYR   205      57.781  65.192  37.821  1.00  0.00           C  
ATOM   1631  CZ  TYR   205      58.837  64.714  37.072  1.00  0.00           C  
ATOM   1632  OH  TYR   205      59.423  63.512  37.399  1.00  0.00           O  
ATOM   1633  N   GLY   206      53.895  67.526  36.068  1.00  0.00           N  
ATOM   1634  CA  GLY   206      52.736  66.642  36.300  1.00  0.00           C  
ATOM   1635  C   GLY   206      51.994  66.223  35.133  1.00  0.00           C  
ATOM   1636  O   GLY   206      51.599  65.003  34.971  1.00  0.00           O  
ATOM   1637  N   VAL   207      51.835  67.171  34.230  1.00  0.00           N  
ATOM   1638  CA  VAL   207      51.229  66.859  32.951  1.00  0.00           C  
ATOM   1639  C   VAL   207      52.194  65.976  32.160  1.00  0.00           C  
ATOM   1640  O   VAL   207      51.805  64.913  31.668  1.00  0.00           O  
ATOM   1641  CB  VAL   207      50.918  68.146  32.165  1.00  0.00           C  
ATOM   1642  CG1 VAL   207      50.431  67.809  30.763  1.00  0.00           C  
ATOM   1643  CG2 VAL   207      49.882  68.972  32.911  1.00  0.00           C  
ATOM   1644  N   THR   208      53.523  66.316  32.125  1.00  0.00           N  
ATOM   1645  CA  THR   208      54.537  65.483  31.423  1.00  0.00           C  
ATOM   1646  C   THR   208      54.573  64.027  31.850  1.00  0.00           C  
ATOM   1647  O   THR   208      54.539  63.173  30.969  1.00  0.00           O  
ATOM   1648  CB  THR   208      55.948  66.072  31.610  1.00  0.00           C  
ATOM   1649  CG2 THR   208      56.983  65.211  30.902  1.00  0.00           C  
ATOM   1650  OG1 THR   208      55.988  67.402  31.074  1.00  0.00           O  
ATOM   1651  N   VAL   209      54.633  63.689  33.156  1.00  0.00           N  
ATOM   1652  CA  VAL   209      54.624  62.310  33.611  1.00  0.00           C  
ATOM   1653  C   VAL   209      53.244  61.579  33.449  1.00  0.00           C  
ATOM   1654  O   VAL   209      53.075  60.357  33.150  1.00  0.00           O  
ATOM   1655  CB  VAL   209      55.047  62.280  35.092  1.00  0.00           C  
ATOM   1656  CG1 VAL   209      56.445  62.858  35.258  1.00  0.00           C  
ATOM   1657  CG2 VAL   209      54.042  63.051  35.933  1.00  0.00           C  
ATOM   1658  N   TRP   210      52.151  62.339  33.423  1.00  0.00           N  
ATOM   1659  CA  TRP   210      50.919  61.785  32.998  1.00  0.00           C  
ATOM   1660  C   TRP   210      50.857  61.321  31.540  1.00  0.00           C  
ATOM   1661  O   TRP   210      50.368  60.217  31.276  1.00  0.00           O  
ATOM   1662  CB  TRP   210      49.821  62.822  33.244  1.00  0.00           C  
ATOM   1663  CG  TRP   210      48.444  62.320  32.929  1.00  0.00           C  
ATOM   1664  CD1 TRP   210      47.594  61.684  33.783  1.00  0.00           C  
ATOM   1665  CD2 TRP   210      47.747  62.413  31.663  1.00  0.00           C  
ATOM   1666  CE2 TRP   210      46.497  61.814  31.841  1.00  0.00           C  
ATOM   1667  CE3 TRP   210      48.078  62.950  30.413  1.00  0.00           C  
ATOM   1668  NE1 TRP   210      46.421  61.373  33.139  1.00  0.00           N  
ATOM   1669  CZ2 TRP   210      45.570  61.731  30.814  1.00  0.00           C  
ATOM   1670  CZ3 TRP   210      47.149  62.868  29.383  1.00  0.00           C  
ATOM   1671  CH2 TRP   210      45.927  62.275  29.580  1.00  0.00           C  
ATOM   1672  N   GLU   211      51.394  62.167  30.645  1.00  0.00           N  
ATOM   1673  CA  GLU   211      51.516  61.903  29.241  1.00  0.00           C  
ATOM   1674  C   GLU   211      52.419  60.674  28.988  1.00  0.00           C  
ATOM   1675  O   GLU   211      52.032  59.713  28.272  1.00  0.00           O  
ATOM   1676  CB  GLU   211      52.073  63.137  28.528  1.00  0.00           C  
ATOM   1677  CG  GLU   211      51.099  64.305  28.439  1.00  0.00           C  
ATOM   1678  CD  GLU   211      51.709  65.529  27.817  1.00  0.00           C  
ATOM   1679  OE1 GLU   211      52.911  65.580  27.706  1.00  0.00           O  
ATOM   1680  OE2 GLU   211      50.973  66.416  27.452  1.00  0.00           O1-
ATOM   1681  N   LEU   212      53.515  60.519  29.691  1.00  0.00           N  
ATOM   1682  CA  LEU   212      54.416  59.409  29.538  1.00  0.00           C  
ATOM   1683  C   LEU   212      53.837  58.081  30.123  1.00  0.00           C  
ATOM   1684  O   LEU   212      53.953  57.025  29.506  1.00  0.00           O  
ATOM   1685  CB  LEU   212      55.748  59.752  30.215  1.00  0.00           C  
ATOM   1686  CG  LEU   212      56.551  60.888  29.566  1.00  0.00           C  
ATOM   1687  CD1 LEU   212      57.791  61.176  30.402  1.00  0.00           C  
ATOM   1688  CD2 LEU   212      56.929  60.495  28.145  1.00  0.00           C  
ATOM   1689  N   MET   213      53.229  58.100  31.309  1.00  0.00           N  
ATOM   1690  CA  MET   213      52.689  56.836  31.808  1.00  0.00           C  
ATOM   1691  C   MET   213      51.369  56.442  31.148  1.00  0.00           C  
ATOM   1692  O   MET   213      51.020  55.220  31.084  1.00  0.00           O  
ATOM   1693  CB  MET   213      52.509  56.917  33.323  1.00  0.00           C  
ATOM   1694  CG  MET   213      53.811  56.978  34.110  1.00  0.00           C  
ATOM   1695  SD  MET   213      53.543  57.078  35.890  1.00  0.00           S  
ATOM   1696  CE  MET   213      55.229  57.021  36.490  1.00  0.00           C  
ATOM   1697  N   THR   214      50.688  57.307  30.425  1.00  0.00           N  
ATOM   1698  CA  THR   214      49.547  56.996  29.454  1.00  0.00           C  
ATOM   1699  C   THR   214      50.052  56.695  28.111  1.00  0.00           C  
ATOM   1700  O   THR   214      49.328  56.408  27.190  1.00  0.00           O  
ATOM   1701  CB  THR   214      48.540  58.153  29.322  1.00  0.00           C  
ATOM   1702  CG2 THR   214      47.870  58.432  30.659  1.00  0.00           C  
ATOM   1703  OG1 THR   214      49.220  59.334  28.877  1.00  0.00           O  
ATOM   1704  N   PHE   215      51.399  56.610  27.908  1.00  0.00           N  
ATOM   1705  CA  PHE   215      52.014  56.377  26.608  1.00  0.00           C  
ATOM   1706  C   PHE   215      51.576  57.392  25.538  1.00  0.00           C  
ATOM   1707  O   PHE   215      51.265  57.029  24.387  1.00  0.00           O  
ATOM   1708  CB  PHE   215      51.685  54.961  26.130  1.00  0.00           C  
ATOM   1709  CG  PHE   215      52.011  53.892  27.133  1.00  0.00           C  
ATOM   1710  CD1 PHE   215      51.000  53.224  27.810  1.00  0.00           C  
ATOM   1711  CD2 PHE   215      53.328  53.552  27.404  1.00  0.00           C  
ATOM   1712  CE1 PHE   215      51.299  52.241  28.733  1.00  0.00           C  
ATOM   1713  CE2 PHE   215      53.629  52.568  28.325  1.00  0.00           C  
ATOM   1714  CZ  PHE   215      52.613  51.912  28.991  1.00  0.00           C  
ATOM   1715  N   GLY   216      51.463  58.705  25.751  1.00  0.00           N  
ATOM   1716  CA  GLY   216      51.219  59.734  24.813  1.00  0.00           C  
ATOM   1717  C   GLY   216      49.803  60.048  24.564  1.00  0.00           C  
ATOM   1718  O   GLY   216      49.405  60.362  23.401  1.00  0.00           O  
ATOM   1719  N   SER   217      48.966  59.970  25.625  1.00  0.00           N  
ATOM   1720  CA  SER   217      47.572  60.335  25.591  1.00  0.00           C  
ATOM   1721  C   SER   217      47.400  61.755  25.466  1.00  0.00           C  
ATOM   1722  O   SER   217      48.117  62.564  26.104  1.00  0.00           O  
ATOM   1723  CB  SER   217      46.854  59.868  26.841  1.00  0.00           C  
ATOM   1724  OG  SER   217      45.511  60.269  26.829  1.00  0.00           O  
ATOM   1725  N   LYS   218      46.454  62.156  24.664  1.00  0.00           N  
ATOM   1726  CA  LYS   218      46.194  63.568  24.431  1.00  0.00           C  
ATOM   1727  C   LYS   218      45.611  64.130  25.709  1.00  0.00           C  
ATOM   1728  O   LYS   218      44.604  63.601  26.124  1.00  0.00           O  
ATOM   1729  CB  LYS   218      45.243  63.784  23.252  1.00  0.00           C  
ATOM   1730  CG  LYS   218      44.963  65.245  22.930  1.00  0.00           C  
ATOM   1731  CD  LYS   218      44.051  65.379  21.719  1.00  0.00           C  
ATOM   1732  CE  LYS   218      43.695  66.833  21.451  1.00  0.00           C  
ATOM   1733  NZ  LYS   218      42.767  66.975  20.296  1.00  0.00           N1+
ATOM   1734  N   PRO   219      46.284  65.087  26.382  1.00  0.00           N  
ATOM   1735  CA  PRO   219      45.635  65.639  27.635  1.00  0.00           C  
ATOM   1736  C   PRO   219      44.338  66.544  27.430  1.00  0.00           C  
ATOM   1737  O   PRO   219      44.176  67.258  26.448  1.00  0.00           O  
ATOM   1738  CB  PRO   219      46.782  66.461  28.232  1.00  0.00           C  
ATOM   1739  CG  PRO   219      47.538  66.952  27.044  1.00  0.00           C  
ATOM   1740  CD  PRO   219      47.548  65.780  26.098  1.00  0.00           C  
ATOM   1741  N   TYR   220      43.387  66.464  28.333  1.00  0.00           N  
ATOM   1742  CA  TYR   220      42.119  67.092  28.429  1.00  0.00           C  
ATOM   1743  C   TYR   220      41.180  66.801  27.244  1.00  0.00           C  
ATOM   1744  O   TYR   220      40.151  67.556  27.069  1.00  0.00           O  
ATOM   1745  CB  TYR   220      42.331  68.600  28.588  1.00  0.00           C  
ATOM   1746  CG  TYR   220      43.324  68.967  29.668  1.00  0.00           C  
ATOM   1747  CD1 TYR   220      44.569  69.473  29.325  1.00  0.00           C  
ATOM   1748  CD2 TYR   220      42.989  68.797  31.004  1.00  0.00           C  
ATOM   1749  CE1 TYR   220      45.475  69.808  30.312  1.00  0.00           C  
ATOM   1750  CE2 TYR   220      43.895  69.133  31.991  1.00  0.00           C  
ATOM   1751  CZ  TYR   220      45.134  69.635  31.648  1.00  0.00           C  
ATOM   1752  OH  TYR   220      46.036  69.970  32.632  1.00  0.00           O  
ATOM   1753  N   ASP   221      41.430  65.697  26.509  1.00  0.00           N  
ATOM   1754  CA  ASP   221      40.615  65.348  25.317  1.00  0.00           C  
ATOM   1755  C   ASP   221      39.113  65.123  25.761  1.00  0.00           C  
ATOM   1756  O   ASP   221      38.766  64.397  26.668  1.00  0.00           O  
ATOM   1757  CB  ASP   221      41.170  64.096  24.634  1.00  0.00           C  
ATOM   1758  CG  ASP   221      40.464  63.775  23.322  1.00  0.00           C  
ATOM   1759  OD1 ASP   221      40.790  64.384  22.331  1.00  0.00           O  
ATOM   1760  OD2 ASP   221      39.606  62.925  23.325  1.00  0.00           O1-
ATOM   1761  N   GLY   222      38.157  65.760  25.047  1.00  0.00           N  
ATOM   1762  CA  GLY   222      36.694  65.849  25.302  1.00  0.00           C  
ATOM   1763  C   GLY   222      36.115  67.056  25.971  1.00  0.00           C  
ATOM   1764  O   GLY   222      34.944  67.272  25.890  1.00  0.00           O  
ATOM   1765  N   ILE   223      36.914  67.996  26.600  1.00  0.00           N  
ATOM   1766  CA  ILE   223      36.341  69.212  27.191  1.00  0.00           C  
ATOM   1767  C   ILE   223      36.100  70.267  26.079  1.00  0.00           C  
ATOM   1768  O   ILE   223      37.094  70.654  25.322  1.00  0.00           O  
ATOM   1769  CB  ILE   223      37.267  69.791  28.278  1.00  0.00           C  
ATOM   1770  CG1 ILE   223      37.467  68.774  29.404  1.00  0.00           C  
ATOM   1771  CG2 ILE   223      36.696  71.091  28.825  1.00  0.00           C  
ATOM   1772  CD1 ILE   223      38.558  69.150  30.380  1.00  0.00           C  
ATOM   1773  N   PRO   224      34.921  70.812  25.985  1.00  0.00           N  
ATOM   1774  CA  PRO   224      34.600  71.877  24.987  1.00  0.00           C  
ATOM   1775  C   PRO   224      35.678  73.148  25.016  1.00  0.00           C  
ATOM   1776  O   PRO   224      35.756  73.780  26.045  1.00  0.00           O  
ATOM   1777  CB  PRO   224      33.195  72.289  25.440  1.00  0.00           C  
ATOM   1778  CG  PRO   224      32.607  71.037  25.995  1.00  0.00           C  
ATOM   1779  CD  PRO   224      33.740  70.394  26.750  1.00  0.00           C  
ATOM   1780  N   ALA   225      36.215  73.489  23.879  1.00  0.00           N  
ATOM   1781  CA  ALA   225      37.170  74.556  23.746  1.00  0.00           C  
ATOM   1782  C   ALA   225      36.803  75.985  24.187  1.00  0.00           C  
ATOM   1783  O   ALA   225      37.722  76.590  24.708  1.00  0.00           O  
ATOM   1784  CB  ALA   225      37.310  74.730  22.162  1.00  0.00           C  
ATOM   1785  N   SER   226      35.559  76.500  24.012  1.00  0.00           N  
ATOM   1786  CA  SER   226      35.198  77.797  24.545  1.00  0.00           C  
ATOM   1787  C   SER   226      34.917  77.758  26.065  1.00  0.00           C  
ATOM   1788  O   SER   226      34.791  78.834  26.675  1.00  0.00           O  
ATOM   1789  CB  SER   226      33.981  78.319  23.807  1.00  0.00           C  
ATOM   1790  OG  SER   226      32.849  77.545  24.094  1.00  0.00           O  
ATOM   1791  N   GLU   227      34.832  76.498  26.692  1.00  0.00           N  
ATOM   1792  CA  GLU   227      34.563  76.362  28.123  1.00  0.00           C  
ATOM   1793  C   GLU   227      35.815  75.927  29.027  1.00  0.00           C  
ATOM   1794  O   GLU   227      35.834  76.265  30.184  1.00  0.00           O  
ATOM   1795  CB  GLU   227      33.421  75.356  28.292  1.00  0.00           C  
ATOM   1796  CG  GLU   227      32.095  75.804  27.694  1.00  0.00           C  
ATOM   1797  CD  GLU   227      30.999  74.792  27.878  1.00  0.00           C  
ATOM   1798  OE1 GLU   227      31.280  73.719  28.357  1.00  0.00           O  
ATOM   1799  OE2 GLU   227      29.878  75.091  27.540  1.00  0.00           O1-
ATOM   1800  N   ILE   228      36.679  75.002  28.562  1.00  0.00           N  
ATOM   1801  CA  ILE   228      37.884  74.457  29.212  1.00  0.00           C  
ATOM   1802  C   ILE   228      38.697  75.473  29.982  1.00  0.00           C  
ATOM   1803  O   ILE   228      39.221  75.051  31.031  1.00  0.00           O  
ATOM   1804  CB  ILE   228      38.802  73.797  28.167  1.00  0.00           C  
ATOM   1805  CG1 ILE   228      39.857  72.929  28.857  1.00  0.00           C  
ATOM   1806  CG2 ILE   228      39.464  74.853  27.297  1.00  0.00           C  
ATOM   1807  CD1 ILE   228      40.580  71.986  27.922  1.00  0.00           C  
ATOM   1808  N   SER   229      38.842  76.771  29.726  1.00  0.00           N  
ATOM   1809  CA  SER   229      39.552  77.683  30.634  1.00  0.00           C  
ATOM   1810  C   SER   229      38.889  77.911  32.004  1.00  0.00           C  
ATOM   1811  O   SER   229      39.452  78.108  33.043  1.00  0.00           O  
ATOM   1812  CB  SER   229      39.723  79.024  29.946  1.00  0.00           C  
ATOM   1813  OG  SER   229      38.483  79.647  29.748  1.00  0.00           O  
ATOM   1814  N   SER   230      37.547  77.743  31.981  1.00  0.00           N  
ATOM   1815  CA  SER   230      36.812  77.860  33.251  1.00  0.00           C  
ATOM   1816  C   SER   230      36.597  76.439  33.899  1.00  0.00           C  
ATOM   1817  O   SER   230      36.510  76.298  35.103  1.00  0.00           O  
ATOM   1818  CB  SER   230      35.479  78.542  33.010  1.00  0.00           C  
ATOM   1819  OG  SER   230      34.652  77.755  32.198  1.00  0.00           O  
ATOM   1820  N   ILE   231      36.470  75.401  33.112  1.00  0.00           N  
ATOM   1821  CA  ILE   231      36.372  74.019  33.654  1.00  0.00           C  
ATOM   1822  C   ILE   231      37.630  73.699  34.413  1.00  0.00           C  
ATOM   1823  O   ILE   231      37.680  73.159  35.546  1.00  0.00           O  
ATOM   1824  CB  ILE   231      36.073  73.074  32.500  1.00  0.00           C  
ATOM   1825  CG1 ILE   231      34.614  73.469  32.077  1.00  0.00           C  
ATOM   1826  CG2 ILE   231      36.152  71.582  32.967  1.00  0.00           C  
ATOM   1827  CD1 ILE   231      34.222  72.819  30.744  1.00  0.00           C  
ATOM   1828  N   LEU   232      38.803  74.034  33.787  1.00  0.00           N  
ATOM   1829  CA  LEU   232      40.074  73.956  34.548  1.00  0.00           C  
ATOM   1830  C   LEU   232      40.222  74.966  35.713  1.00  0.00           C  
ATOM   1831  O   LEU   232      40.794  74.599  36.798  1.00  0.00           O  
ATOM   1832  CB  LEU   232      41.246  74.154  33.578  1.00  0.00           C  
ATOM   1833  CG  LEU   232      41.439  73.048  32.533  1.00  0.00           C  
ATOM   1834  CD1 LEU   232      42.490  73.482  31.520  1.00  0.00           C  
ATOM   1835  CD2 LEU   232      41.849  71.758  33.227  1.00  0.00           C  
ATOM   1836  N   GLU   233      39.804  76.281  35.649  1.00  0.00           N  
ATOM   1837  CA  GLU   233      39.926  77.086  36.742  1.00  0.00           C  
ATOM   1838  C   GLU   233      39.084  76.518  37.958  1.00  0.00           C  
ATOM   1839  O   GLU   233      39.507  76.492  39.159  1.00  0.00           O  
ATOM   1840  CB  GLU   233      39.489  78.497  36.344  1.00  0.00           C  
ATOM   1841  CG  GLU   233      39.621  79.533  37.453  1.00  0.00           C  
ATOM   1842  CD  GLU   233      39.252  80.919  37.005  1.00  0.00           C  
ATOM   1843  OE1 GLU   233      38.907  81.081  35.859  1.00  0.00           O  
ATOM   1844  OE2 GLU   233      39.314  81.818  37.810  1.00  0.00           O1-
ATOM   1845  N   LYS   234      37.898  75.850  37.669  1.00  0.00           N  
ATOM   1846  CA  LYS   234      36.980  75.335  38.662  1.00  0.00           C  
ATOM   1847  C   LYS   234      37.456  74.015  39.336  1.00  0.00           C  
ATOM   1848  O   LYS   234      36.724  73.323  40.024  1.00  0.00           O  
ATOM   1849  CB  LYS   234      35.609  75.131  38.016  1.00  0.00           C  
ATOM   1850  CG  LYS   234      34.880  76.422  37.667  1.00  0.00           C  
ATOM   1851  CD  LYS   234      33.555  76.138  36.974  1.00  0.00           C  
ATOM   1852  CE  LYS   234      32.832  77.427  36.613  1.00  0.00           C  
ATOM   1853  NZ  LYS   234      32.415  78.188  37.821  1.00  0.00           N1+
ATOM   1854  N   GLY   235      38.678  73.556  38.975  1.00  0.00           N  
ATOM   1855  CA  GLY   235      39.326  72.397  39.568  1.00  0.00           C  
ATOM   1856  C   GLY   235      39.458  71.163  38.683  1.00  0.00           C  
ATOM   1857  O   GLY   235      39.828  70.101  39.096  1.00  0.00           O  
ATOM   1858  N   GLU   236      39.157  71.159  37.377  1.00  0.00           N  
ATOM   1859  CA  GLU   236      39.319  69.914  36.517  1.00  0.00           C  
ATOM   1860  C   GLU   236      40.782  69.577  36.436  1.00  0.00           C  
ATOM   1861  O   GLU   236      41.585  70.440  36.155  1.00  0.00           O  
ATOM   1862  CB  GLU   236      38.764  70.107  35.104  1.00  0.00           C  
ATOM   1863  CG  GLU   236      38.778  68.850  34.246  1.00  0.00           C  
ATOM   1864  CD  GLU   236      37.739  67.846  34.663  1.00  0.00           C  
ATOM   1865  OE1 GLU   236      36.587  68.200  34.724  1.00  0.00           O  
ATOM   1866  OE2 GLU   236      38.100  66.721  34.921  1.00  0.00           O1-
ATOM   1867  N   ARG   237      41.152  68.291  36.656  1.00  0.00           N  
ATOM   1868  CA  ARG   237      42.519  67.759  36.526  1.00  0.00           C  
ATOM   1869  C   ARG   237      42.604  66.464  35.688  1.00  0.00           C  
ATOM   1870  O   ARG   237      41.530  65.865  35.358  1.00  0.00           O  
ATOM   1871  CB  ARG   237      43.100  67.488  37.906  1.00  0.00           C  
ATOM   1872  CG  ARG   237      43.250  68.718  38.790  1.00  0.00           C  
ATOM   1873  CD  ARG   237      44.310  69.630  38.285  1.00  0.00           C  
ATOM   1874  NE  ARG   237      44.511  70.768  39.167  1.00  0.00           N  
ATOM   1875  CZ  ARG   237      43.809  71.917  39.107  1.00  0.00           C  
ATOM   1876  NH1 ARG   237      42.867  72.063  38.202  1.00  0.00           N1+
ATOM   1877  NH2 ARG   237      44.069  72.894  39.956  1.00  0.00           N  
ATOM   1878  N   LEU   238      43.744  66.151  35.127  1.00  0.00           N  
ATOM   1879  CA  LEU   238      44.001  64.994  34.255  1.00  0.00           C  
ATOM   1880  C   LEU   238      43.699  63.708  35.055  1.00  0.00           C  
ATOM   1881  O   LEU   238      43.957  63.726  36.207  1.00  0.00           O  
ATOM   1882  CB  LEU   238      45.453  64.994  33.762  1.00  0.00           C  
ATOM   1883  CG  LEU   238      45.809  66.078  32.736  1.00  0.00           C  
ATOM   1884  CD1 LEU   238      47.316  66.096  32.518  1.00  0.00           C  
ATOM   1885  CD2 LEU   238      45.071  65.805  31.433  1.00  0.00           C  
ATOM   1886  N   PRO   239      43.021  62.703  34.500  1.00  0.00           N  
ATOM   1887  CA  PRO   239      42.608  61.542  35.261  1.00  0.00           C  
ATOM   1888  C   PRO   239      43.704  60.490  35.618  1.00  0.00           C  
ATOM   1889  O   PRO   239      44.721  60.448  34.990  1.00  0.00           O  
ATOM   1890  CB  PRO   239      41.558  60.946  34.319  1.00  0.00           C  
ATOM   1891  CG  PRO   239      42.051  61.292  32.955  1.00  0.00           C  
ATOM   1892  CD  PRO   239      42.615  62.681  33.103  1.00  0.00           C  
ATOM   1893  N   GLN   240      43.471  59.622  36.544  1.00  0.00           N  
ATOM   1894  CA  GLN   240      44.420  58.590  36.993  1.00  0.00           C  
ATOM   1895  C   GLN   240      44.679  57.575  35.863  1.00  0.00           C  
ATOM   1896  O   GLN   240      43.794  56.866  35.447  1.00  0.00           O  
ATOM   1897  CB  GLN   240      43.891  57.872  38.238  1.00  0.00           C  
ATOM   1898  CG  GLN   240      44.863  56.874  38.842  1.00  0.00           C  
ATOM   1899  CD  GLN   240      44.403  56.365  40.195  1.00  0.00           C  
ATOM   1900  NE2 GLN   240      44.655  55.087  40.461  1.00  0.00           N  
ATOM   1901  OE1 GLN   240      43.829  57.110  40.993  1.00  0.00           O  
ATOM   1902  N   PRO   241      45.890  57.449  35.239  1.00  0.00           N  
ATOM   1903  CA  PRO   241      45.983  56.482  34.169  1.00  0.00           C  
ATOM   1904  C   PRO   241      45.552  55.009  34.516  1.00  0.00           C  
ATOM   1905  O   PRO   241      45.935  54.527  35.616  1.00  0.00           O  
ATOM   1906  CB  PRO   241      47.478  56.565  33.843  1.00  0.00           C  
ATOM   1907  CG  PRO   241      47.860  57.953  34.228  1.00  0.00           C  
ATOM   1908  CD  PRO   241      47.072  58.224  35.481  1.00  0.00           C  
ATOM   1909  N   PRO   242      44.997  54.214  33.616  1.00  0.00           N  
ATOM   1910  CA  PRO   242      44.667  52.762  33.798  1.00  0.00           C  
ATOM   1911  C   PRO   242      45.928  51.889  34.326  1.00  0.00           C  
ATOM   1912  O   PRO   242      45.665  51.001  35.073  1.00  0.00           O  
ATOM   1913  CB  PRO   242      44.245  52.355  32.382  1.00  0.00           C  
ATOM   1914  CG  PRO   242      43.610  53.583  31.824  1.00  0.00           C  
ATOM   1915  CD  PRO   242      44.476  54.711  32.318  1.00  0.00           C  
ATOM   1916  N   ILE   243      47.146  52.166  33.930  1.00  0.00           N  
ATOM   1917  CA  ILE   243      48.410  51.567  34.429  1.00  0.00           C  
ATOM   1918  C   ILE   243      48.875  52.017  35.822  1.00  0.00           C  
ATOM   1919  O   ILE   243      49.603  51.355  36.489  1.00  0.00           O  
ATOM   1920  CB  ILE   243      49.549  51.856  33.433  1.00  0.00           C  
ATOM   1921  CG1 ILE   243      50.733  50.921  33.692  1.00  0.00           C  
ATOM   1922  CG2 ILE   243      49.983  53.310  33.530  1.00  0.00           C  
ATOM   1923  CD1 ILE   243      51.788  50.959  32.609  1.00  0.00           C  
ATOM   1924  N   CYS   244      48.457  53.173  36.278  1.00  0.00           N  
ATOM   1925  CA  CYS   244      48.852  53.950  37.510  1.00  0.00           C  
ATOM   1926  C   CYS   244      47.916  53.794  38.675  1.00  0.00           C  
ATOM   1927  O   CYS   244      46.725  53.981  38.542  1.00  0.00           O  
ATOM   1928  CB  CYS   244      48.947  55.445  37.201  1.00  0.00           C  
ATOM   1929  SG  CYS   244      50.283  55.880  36.062  1.00  0.00           S  
ATOM   1930  N   THR   245      48.491  53.581  39.865  1.00  0.00           N  
ATOM   1931  CA  THR   245      47.782  53.662  41.187  1.00  0.00           C  
ATOM   1932  C   THR   245      47.778  55.044  41.764  1.00  0.00           C  
ATOM   1933  O   THR   245      48.430  55.995  41.392  1.00  0.00           O  
ATOM   1934  CB  THR   245      48.408  52.713  42.226  1.00  0.00           C  
ATOM   1935  CG2 THR   245      48.494  51.299  41.674  1.00  0.00           C  
ATOM   1936  OG1 THR   245      49.724  53.171  42.565  1.00  0.00           O  
ATOM   1937  N   ILE   246      46.940  55.165  42.842  1.00  0.00           N  
ATOM   1938  CA  ILE   246      46.917  56.406  43.691  1.00  0.00           C  
ATOM   1939  C   ILE   246      48.250  56.800  44.352  1.00  0.00           C  
ATOM   1940  O   ILE   246      48.465  57.951  44.491  1.00  0.00           O  
ATOM   1941  CB  ILE   246      45.865  56.260  44.805  1.00  0.00           C  
ATOM   1942  CG1 ILE   246      45.530  57.628  45.406  1.00  0.00           C  
ATOM   1943  CG2 ILE   246      46.360  55.308  45.884  1.00  0.00           C  
ATOM   1944  CD1 ILE   246      44.330  57.614  46.325  1.00  0.00           C  
ATOM   1945  N   ASP   247      49.208  55.865  44.540  1.00  0.00           N  
ATOM   1946  CA  ASP   247      50.500  56.219  45.090  1.00  0.00           C  
ATOM   1947  C   ASP   247      51.207  57.184  44.185  1.00  0.00           C  
ATOM   1948  O   ASP   247      51.704  58.249  44.532  1.00  0.00           O  
ATOM   1949  CB  ASP   247      51.366  54.973  45.294  1.00  0.00           C  
ATOM   1950  CG  ASP   247      50.814  54.035  46.360  1.00  0.00           C  
ATOM   1951  OD1 ASP   247      49.923  54.436  47.071  1.00  0.00           O  
ATOM   1952  OD2 ASP   247      51.289  52.929  46.453  1.00  0.00           O1-
ATOM   1953  N   VAL   248      51.310  56.805  42.826  1.00  0.00           N  
ATOM   1954  CA  VAL   248      51.950  57.738  41.832  1.00  0.00           C  
ATOM   1955  C   VAL   248      50.932  58.884  41.356  1.00  0.00           C  
ATOM   1956  O   VAL   248      51.329  60.079  41.236  1.00  0.00           O  
ATOM   1957  CB  VAL   248      52.440  56.940  40.609  1.00  0.00           C  
ATOM   1958  CG1 VAL   248      51.259  56.396  39.819  1.00  0.00           C  
ATOM   1959  CG2 VAL   248      53.315  57.822  39.732  1.00  0.00           C  
ATOM   1960  N   TYR   249      49.629  58.658  41.334  1.00  0.00           N  
ATOM   1961  CA  TYR   249      48.685  59.731  40.969  1.00  0.00           C  
ATOM   1962  C   TYR   249      48.558  60.864  42.042  1.00  0.00           C  
ATOM   1963  O   TYR   249      48.458  61.996  41.670  1.00  0.00           O  
ATOM   1964  CB  TYR   249      47.310  59.119  40.692  1.00  0.00           C  
ATOM   1965  CG  TYR   249      46.300  60.107  40.149  1.00  0.00           C  
ATOM   1966  CD1 TYR   249      46.528  60.736  38.935  1.00  0.00           C  
ATOM   1967  CD2 TYR   249      45.147  60.385  40.868  1.00  0.00           C  
ATOM   1968  CE1 TYR   249      45.607  61.638  38.439  1.00  0.00           C  
ATOM   1969  CE2 TYR   249      44.225  61.287  40.373  1.00  0.00           C  
ATOM   1970  CZ  TYR   249      44.451  61.911  39.164  1.00  0.00           C  
ATOM   1971  OH  TYR   249      43.534  62.810  38.672  1.00  0.00           O  
ATOM   1972  N   MET   250      48.591  60.593  43.345  1.00  0.00           N  
ATOM   1973  CA  MET   250      48.504  61.618  44.469  1.00  0.00           C  
ATOM   1974  C   MET   250      49.822  62.436  44.262  1.00  0.00           C  
ATOM   1975  O   MET   250      49.849  63.607  44.464  1.00  0.00           O  
ATOM   1976  CB  MET   250      48.426  60.982  45.855  1.00  0.00           C  
ATOM   1977  CG  MET   250      48.228  61.975  46.993  1.00  0.00           C  
ATOM   1978  SD  MET   250      46.721  62.951  46.809  1.00  0.00           S  
ATOM   1979  CE  MET   250      45.485  61.770  47.339  1.00  0.00           C  
ATOM   1980  N   ILE   251      50.884  61.889  43.792  1.00  0.00           N  
ATOM   1981  CA  ILE   251      52.164  62.675  43.455  1.00  0.00           C  
ATOM   1982  C   ILE   251      51.900  63.650  42.305  1.00  0.00           C  
ATOM   1983  O   ILE   251      52.210  64.881  42.352  1.00  0.00           O  
ATOM   1984  CB  ILE   251      53.328  61.749  43.058  1.00  0.00           C  
ATOM   1985  CG1 ILE   251      53.786  60.921  44.262  1.00  0.00           C  
ATOM   1986  CG2 ILE   251      54.485  62.560  42.496  1.00  0.00           C  
ATOM   1987  CD1 ILE   251      54.744  59.806  43.907  1.00  0.00           C  
ATOM   1988  N   MET   252      51.234  63.152  41.243  1.00  0.00           N  
ATOM   1989  CA  MET   252      50.791  63.939  40.056  1.00  0.00           C  
ATOM   1990  C   MET   252      49.864  65.036  40.579  1.00  0.00           C  
ATOM   1991  O   MET   252      50.073  66.226  40.280  1.00  0.00           O  
ATOM   1992  CB  MET   252      50.083  63.062  39.025  1.00  0.00           C  
ATOM   1993  CG  MET   252      50.990  62.066  38.315  1.00  0.00           C  
ATOM   1994  SD  MET   252      50.097  61.027  37.142  1.00  0.00           S  
ATOM   1995  CE  MET   252      51.408  59.942  36.585  1.00  0.00           C  
ATOM   1996  N   VAL   253      48.919  64.764  41.482  1.00  0.00           N  
ATOM   1997  CA  VAL   253      48.040  65.738  42.146  1.00  0.00           C  
ATOM   1998  C   VAL   253      48.835  66.655  43.047  1.00  0.00           C  
ATOM   1999  O   VAL   253      48.574  67.847  42.930  1.00  0.00           O  
ATOM   2000  CB  VAL   253      46.963  65.021  42.982  1.00  0.00           C  
ATOM   2001  CG1 VAL   253      46.198  66.019  43.837  1.00  0.00           C  
ATOM   2002  CG2 VAL   253      46.016  64.260  42.065  1.00  0.00           C  
ATOM   2003  N   LYS   254      49.842  66.288  43.814  1.00  0.00           N  
ATOM   2004  CA  LYS   254      50.599  67.292  44.607  1.00  0.00           C  
ATOM   2005  C   LYS   254      51.477  68.222  43.681  1.00  0.00           C  
ATOM   2006  O   LYS   254      51.717  69.412  43.977  1.00  0.00           O  
ATOM   2007  CB  LYS   254      51.477  66.587  45.641  1.00  0.00           C  
ATOM   2008  CG  LYS   254      50.706  65.936  46.782  1.00  0.00           C  
ATOM   2009  CD  LYS   254      51.647  65.275  47.778  1.00  0.00           C  
ATOM   2010  CE  LYS   254      50.884  64.683  48.953  1.00  0.00           C  
ATOM   2011  NZ  LYS   254      51.793  64.039  49.940  1.00  0.00           N1+
ATOM   2012  N   CYS   255      51.703  67.708  42.450  1.00  0.00           N  
ATOM   2013  CA  CYS   255      52.334  68.584  41.473  1.00  0.00           C  
ATOM   2014  C   CYS   255      51.321  69.523  40.824  1.00  0.00           C  
ATOM   2015  O   CYS   255      51.684  70.301  39.941  1.00  0.00           O  
ATOM   2016  CB  CYS   255      53.027  67.762  40.387  1.00  0.00           C  
ATOM   2017  SG  CYS   255      54.442  66.801  40.977  1.00  0.00           S  
ATOM   2018  N   TRP   256      50.006  69.336  41.054  1.00  0.00           N  
ATOM   2019  CA  TRP   256      48.867  70.114  40.456  1.00  0.00           C  
ATOM   2020  C   TRP   256      48.188  71.003  41.491  1.00  0.00           C  
ATOM   2021  O   TRP   256      47.009  71.351  41.429  1.00  0.00           O  
ATOM   2022  CB  TRP   256      47.821  69.177  39.849  1.00  0.00           C  
ATOM   2023  CG  TRP   256      48.312  68.434  38.644  1.00  0.00           C  
ATOM   2024  CD1 TRP   256      49.270  68.844  37.767  1.00  0.00           C  
ATOM   2025  CD2 TRP   256      47.867  67.138  38.175  1.00  0.00           C  
ATOM   2026  CE2 TRP   256      48.603  66.848  37.022  1.00  0.00           C  
ATOM   2027  CE3 TRP   256      46.919  66.215  38.633  1.00  0.00           C  
ATOM   2028  NE1 TRP   256      49.452  67.899  36.788  1.00  0.00           N  
ATOM   2029  CZ2 TRP   256      48.422  65.671  36.314  1.00  0.00           C  
ATOM   2030  CZ3 TRP   256      46.739  65.034  37.922  1.00  0.00           C  
ATOM   2031  CH2 TRP   256      47.471  64.769  36.793  1.00  0.00           C  
ATOM   2032  N   MET   257      48.949  71.395  42.502  1.00  0.00           N  
ATOM   2033  CA  MET   257      48.542  72.271  43.636  1.00  0.00           C  
ATOM   2034  C   MET   257      48.442  73.779  43.202  1.00  0.00           C  
ATOM   2035  O   MET   257      48.655  74.140  42.033  1.00  0.00           O  
ATOM   2036  CB  MET   257      49.528  72.111  44.792  1.00  0.00           C  
ATOM   2037  CG  MET   257      49.472  70.757  45.484  1.00  0.00           C  
ATOM   2038  SD  MET   257      47.916  70.486  46.357  1.00  0.00           S  
ATOM   2039  CE  MET   257      47.059  69.424  45.198  1.00  0.00           C  
ATOM   2040  N   ILE   258      48.157  74.621  44.219  1.00  0.00           N  
ATOM   2041  CA  ILE   258      47.765  75.943  43.811  1.00  0.00           C  
ATOM   2042  C   ILE   258      48.841  77.047  43.688  1.00  0.00           C  
ATOM   2043  O   ILE   258      48.651  78.047  42.957  1.00  0.00           O  
ATOM   2044  CB  ILE   258      46.681  76.435  44.788  1.00  0.00           C  
ATOM   2045  CG1 ILE   258      47.260  76.585  46.197  1.00  0.00           C  
ATOM   2046  CG2 ILE   258      45.498  75.479  44.793  1.00  0.00           C  
ATOM   2047  CD1 ILE   258      46.319  77.249  47.176  1.00  0.00           C  
ATOM   2048  N   ASP   259      50.046  76.829  44.260  1.00  0.00           N  
ATOM   2049  CA  ASP   259      51.150  77.754  44.240  1.00  0.00           C  
ATOM   2050  C   ASP   259      52.481  77.085  44.329  1.00  0.00           C  
ATOM   2051  O   ASP   259      52.511  75.827  44.522  1.00  0.00           O  
ATOM   2052  CB  ASP   259      51.019  78.755  45.390  1.00  0.00           C  
ATOM   2053  CG  ASP   259      51.083  78.096  46.761  1.00  0.00           C  
ATOM   2054  OD1 ASP   259      51.635  77.026  46.858  1.00  0.00           O  
ATOM   2055  OD2 ASP   259      50.580  78.669  47.697  1.00  0.00           O1-
ATOM   2056  N   ALA   260      53.584  77.865  44.253  1.00  0.00           N  
ATOM   2057  CA  ALA   260      54.930  77.250  44.188  1.00  0.00           C  
ATOM   2058  C   ALA   260      55.355  76.420  45.450  1.00  0.00           C  
ATOM   2059  O   ALA   260      55.905  75.343  45.425  1.00  0.00           O  
ATOM   2060  CB  ALA   260      55.842  78.401  43.956  1.00  0.00           C  
ATOM   2061  N   ASP   261      54.936  76.858  46.631  1.00  0.00           N  
ATOM   2062  CA  ASP   261      55.183  76.168  47.916  1.00  0.00           C  
ATOM   2063  C   ASP   261      54.244  74.965  48.243  1.00  0.00           C  
ATOM   2064  O   ASP   261      54.647  74.047  48.926  1.00  0.00           O  
ATOM   2065  CB  ASP   261      55.085  77.188  49.053  1.00  0.00           C  
ATOM   2066  CG  ASP   261      56.211  78.213  49.026  1.00  0.00           C  
ATOM   2067  OD1 ASP   261      57.352  77.815  49.030  1.00  0.00           O  
ATOM   2068  OD2 ASP   261      55.919  79.385  49.003  1.00  0.00           O1-
ATOM   2069  N   SER   262      53.011  74.913  47.734  1.00  0.00           N  
ATOM   2070  CA  SER   262      52.227  73.711  47.860  1.00  0.00           C  
ATOM   2071  C   SER   262      52.626  72.535  47.050  1.00  0.00           C  
ATOM   2072  O   SER   262      52.492  71.379  47.479  1.00  0.00           O  
ATOM   2073  CB  SER   262      50.784  74.035  47.525  1.00  0.00           C  
ATOM   2074  OG  SER   262      50.677  74.566  46.232  1.00  0.00           O  
ATOM   2075  N   ARG   263      53.238  72.833  45.890  1.00  0.00           N  
ATOM   2076  CA  ARG   263      53.868  71.924  44.937  1.00  0.00           C  
ATOM   2077  C   ARG   263      55.260  71.565  45.390  1.00  0.00           C  
ATOM   2078  O   ARG   263      56.009  72.287  46.071  1.00  0.00           O  
ATOM   2079  CB  ARG   263      53.937  72.546  43.551  1.00  0.00           C  
ATOM   2080  CG  ARG   263      52.597  72.688  42.847  1.00  0.00           C  
ATOM   2081  CD  ARG   263      52.765  72.944  41.393  1.00  0.00           C  
ATOM   2082  NE  ARG   263      53.489  74.178  41.139  1.00  0.00           N  
ATOM   2083  CZ  ARG   263      52.919  75.395  41.049  1.00  0.00           C  
ATOM   2084  NH1 ARG   263      51.618  75.524  41.194  1.00  0.00           N1+
ATOM   2085  NH2 ARG   263      53.667  76.460  40.814  1.00  0.00           N  
ATOM   2086  N   PRO   264      55.650  70.295  45.154  1.00  0.00           N  
ATOM   2087  CA  PRO   264      56.974  69.798  45.555  1.00  0.00           C  
ATOM   2088  C   PRO   264      58.054  70.387  44.615  1.00  0.00           C  
ATOM   2089  O   PRO   264      57.676  70.825  43.514  1.00  0.00           O  
ATOM   2090  CB  PRO   264      56.843  68.280  45.402  1.00  0.00           C  
ATOM   2091  CG  PRO   264      55.885  68.108  44.272  1.00  0.00           C  
ATOM   2092  CD  PRO   264      54.886  69.220  44.456  1.00  0.00           C  
ATOM   2093  N   LYS   265      59.356  70.391  45.045  1.00  0.00           N  
ATOM   2094  CA  LYS   265      60.524  70.783  44.273  1.00  0.00           C  
ATOM   2095  C   LYS   265      60.978  69.609  43.428  1.00  0.00           C  
ATOM   2096  O   LYS   265      60.654  68.412  43.712  1.00  0.00           O  
ATOM   2097  CB  LYS   265      61.655  71.257  45.188  1.00  0.00           C  
ATOM   2098  CG  LYS   265      61.335  72.517  45.982  1.00  0.00           C  
ATOM   2099  CD  LYS   265      62.509  72.930  46.858  1.00  0.00           C  
ATOM   2100  CE  LYS   265      62.189  74.185  47.657  1.00  0.00           C  
ATOM   2101  NZ  LYS   265      63.319  74.588  48.537  1.00  0.00           N1+
ATOM   2102  N   PHE   266      61.733  69.867  42.310  1.00  0.00           N  
ATOM   2103  CA  PHE   266      62.260  68.813  41.416  1.00  0.00           C  
ATOM   2104  C   PHE   266      63.237  67.864  42.061  1.00  0.00           C  
ATOM   2105  O   PHE   266      63.143  66.697  41.744  1.00  0.00           O  
ATOM   2106  CB  PHE   266      62.943  69.449  40.204  1.00  0.00           C  
ATOM   2107  CG  PHE   266      61.984  69.978  39.176  1.00  0.00           C  
ATOM   2108  CD1 PHE   266      61.890  71.340  38.930  1.00  0.00           C  
ATOM   2109  CD2 PHE   266      61.174  69.117  38.453  1.00  0.00           C  
ATOM   2110  CE1 PHE   266      61.008  71.828  37.985  1.00  0.00           C  
ATOM   2111  CE2 PHE   266      60.292  69.601  37.506  1.00  0.00           C  
ATOM   2112  CZ  PHE   266      60.209  70.960  37.273  1.00  0.00           C  
ATOM   2113  N   ARG   267      64.096  68.292  42.948  1.00  0.00           N  
ATOM   2114  CA  ARG   267      64.875  67.453  43.851  1.00  0.00           C  
ATOM   2115  C   ARG   267      64.154  66.536  44.789  1.00  0.00           C  
ATOM   2116  O   ARG   267      64.626  65.435  45.026  1.00  0.00           O  
ATOM   2117  CB  ARG   267      65.770  68.343  44.701  1.00  0.00           C  
ATOM   2118  CG  ARG   267      66.726  67.598  45.619  1.00  0.00           C  
ATOM   2119  CD  ARG   267      67.558  68.533  46.419  1.00  0.00           C  
ATOM   2120  NE  ARG   267      68.399  69.367  45.576  1.00  0.00           N  
ATOM   2121  CZ  ARG   267      69.599  68.998  45.087  1.00  0.00           C  
ATOM   2122  NH1 ARG   267      70.083  67.808  45.365  1.00  0.00           N1+
ATOM   2123  NH2 ARG   267      70.288  69.831  44.327  1.00  0.00           N  
ATOM   2124  N   GLU   268      63.127  67.047  45.419  1.00  0.00           N  
ATOM   2125  CA  GLU   268      62.209  66.314  46.262  1.00  0.00           C  
ATOM   2126  C   GLU   268      61.433  65.205  45.475  1.00  0.00           C  
ATOM   2127  O   GLU   268      61.181  64.089  45.987  1.00  0.00           O  
ATOM   2128  CB  GLU   268      61.227  67.293  46.910  1.00  0.00           C  
ATOM   2129  CG  GLU   268      61.850  68.215  47.947  1.00  0.00           C  
ATOM   2130  CD  GLU   268      60.889  69.249  48.464  1.00  0.00           C  
ATOM   2131  OE1 GLU   268      59.934  69.536  47.785  1.00  0.00           O  
ATOM   2132  OE2 GLU   268      61.112  69.753  49.540  1.00  0.00           O1-
ATOM   2133  N   LEU   269      60.988  65.412  44.220  1.00  0.00           N  
ATOM   2134  CA  LEU   269      60.379  64.491  43.223  1.00  0.00           C  
ATOM   2135  C   LEU   269      61.432  63.461  42.797  1.00  0.00           C  
ATOM   2136  O   LEU   269      61.045  62.324  42.529  1.00  0.00           O  
ATOM   2137  CB  LEU   269      59.870  65.259  41.997  1.00  0.00           C  
ATOM   2138  CG  LEU   269      58.642  66.149  42.232  1.00  0.00           C  
ATOM   2139  CD1 LEU   269      58.430  67.053  41.025  1.00  0.00           C  
ATOM   2140  CD2 LEU   269      57.422  65.275  42.482  1.00  0.00           C  
ATOM   2141  N   ILE   270      62.736  63.861  42.625  1.00  0.00           N  
ATOM   2142  CA  ILE   270      63.825  62.850  42.299  1.00  0.00           C  
ATOM   2143  C   ILE   270      63.811  61.887  43.513  1.00  0.00           C  
ATOM   2144  O   ILE   270      63.680  60.656  43.285  1.00  0.00           O  
ATOM   2145  CB  ILE   270      65.215  63.486  42.118  1.00  0.00           C  
ATOM   2146  CG1 ILE   270      65.243  64.363  40.865  1.00  0.00           C  
ATOM   2147  CG2 ILE   270      66.286  62.408  42.043  1.00  0.00           C  
ATOM   2148  CD1 ILE   270      66.429  65.298  40.799  1.00  0.00           C  
ATOM   2149  N   ILE   271      63.782  62.349  44.778  1.00  0.00           N  
ATOM   2150  CA  ILE   271      63.749  61.521  45.934  1.00  0.00           C  
ATOM   2151  C   ILE   271      62.479  60.577  46.041  1.00  0.00           C  
ATOM   2152  O   ILE   271      62.492  59.341  46.280  1.00  0.00           O  
ATOM   2153  CB  ILE   271      63.847  62.428  47.175  1.00  0.00           C  
ATOM   2154  CG1 ILE   271      65.230  63.076  47.256  1.00  0.00           C  
ATOM   2155  CG2 ILE   271      63.553  61.632  48.437  1.00  0.00           C  
ATOM   2156  CD1 ILE   271      65.318  64.203  48.260  1.00  0.00           C  
ATOM   2157  N   GLU   272      61.350  61.257  45.732  1.00  0.00           N  
ATOM   2158  CA  GLU   272      60.078  60.537  45.777  1.00  0.00           C  
ATOM   2159  C   GLU   272      59.971  59.367  44.801  1.00  0.00           C  
ATOM   2160  O   GLU   272      59.677  58.262  45.165  1.00  0.00           O  
ATOM   2161  CB  GLU   272      58.930  61.514  45.507  1.00  0.00           C  
ATOM   2162  CG  GLU   272      57.542  60.899  45.616  1.00  0.00           C  
ATOM   2163  CD  GLU   272      57.189  60.496  47.021  1.00  0.00           C  
ATOM   2164  OE1 GLU   272      57.777  61.023  47.935  1.00  0.00           O  
ATOM   2165  OE2 GLU   272      56.332  59.659  47.179  1.00  0.00           O1-
ATOM   2166  N   PHE   273      60.358  59.564  43.553  1.00  0.00           N  
ATOM   2167  CA  PHE   273      60.434  58.518  42.562  1.00  0.00           C  
ATOM   2168  C   PHE   273      61.614  57.518  42.788  1.00  0.00           C  
ATOM   2169  O   PHE   273      61.603  56.294  42.365  1.00  0.00           O  
ATOM   2170  CB  PHE   273      60.550  59.159  41.178  1.00  0.00           C  
ATOM   2171  CG  PHE   273      59.251  59.694  40.645  1.00  0.00           C  
ATOM   2172  CD1 PHE   273      59.094  61.048  40.392  1.00  0.00           C  
ATOM   2173  CD2 PHE   273      58.184  58.843  40.397  1.00  0.00           C  
ATOM   2174  CE1 PHE   273      57.898  61.540  39.903  1.00  0.00           C  
ATOM   2175  CE2 PHE   273      56.989  59.332  39.906  1.00  0.00           C  
ATOM   2176  CZ  PHE   273      56.847  60.683  39.660  1.00  0.00           C  
ATOM   2177  N   SER   274      62.747  57.945  43.371  1.00  0.00           N  
ATOM   2178  CA  SER   274      63.837  57.054  43.796  1.00  0.00           C  
ATOM   2179  C   SER   274      63.438  56.013  44.853  1.00  0.00           C  
ATOM   2180  O   SER   274      63.826  54.845  44.761  1.00  0.00           O  
ATOM   2181  CB  SER   274      64.981  57.890  44.335  1.00  0.00           C  
ATOM   2182  OG  SER   274      65.548  58.678  43.323  1.00  0.00           O  
ATOM   2183  N   LYS   275      62.605  56.352  45.814  1.00  0.00           N  
ATOM   2184  CA  LYS   275      61.934  55.475  46.823  1.00  0.00           C  
ATOM   2185  C   LYS   275      60.978  54.483  46.141  1.00  0.00           C  
ATOM   2186  O   LYS   275      60.989  53.301  46.359  1.00  0.00           O  
ATOM   2187  CB  LYS   275      61.167  56.311  47.850  1.00  0.00           C  
ATOM   2188  CG  LYS   275      62.053  57.095  48.810  1.00  0.00           C  
ATOM   2189  CD  LYS   275      61.221  57.921  49.779  1.00  0.00           C  
ATOM   2190  CE  LYS   275      62.102  58.704  50.740  1.00  0.00           C  
ATOM   2191  NZ  LYS   275      61.302  59.537  51.677  1.00  0.00           N1+
ATOM   2192  N   MET   276      60.231  54.991  45.163  1.00  0.00           N  
ATOM   2193  CA  MET   276      59.405  54.163  44.318  1.00  0.00           C  
ATOM   2194  C   MET   276      60.238  53.128  43.528  1.00  0.00           C  
ATOM   2195  O   MET   276      59.798  52.026  43.310  1.00  0.00           O  
ATOM   2196  CB  MET   276      58.601  55.050  43.369  1.00  0.00           C  
ATOM   2197  CG  MET   276      57.531  55.893  44.049  1.00  0.00           C  
ATOM   2198  SD  MET   276      56.764  57.080  42.927  1.00  0.00           S  
ATOM   2199  CE  MET   276      55.914  55.979  41.800  1.00  0.00           C  
ATOM   2200  N   ALA   277      61.513  53.392  43.106  1.00  0.00           N  
ATOM   2201  CA  ALA   277      62.371  52.408  42.413  1.00  0.00           C  
ATOM   2202  C   ALA   277      62.664  51.103  43.169  1.00  0.00           C  
ATOM   2203  O   ALA   277      63.222  50.143  42.596  1.00  0.00           O  
ATOM   2204  CB  ALA   277      63.621  53.027  41.869  1.00  0.00           C  
ATOM   2205  N   ARG   278      62.389  51.111  44.517  1.00  0.00           N  
ATOM   2206  CA  ARG   278      62.569  49.920  45.345  1.00  0.00           C  
ATOM   2207  C   ARG   278      61.553  48.849  45.061  1.00  0.00           C  
ATOM   2208  O   ARG   278      61.747  47.678  45.383  1.00  0.00           O  
ATOM   2209  CB  ARG   278      62.492  50.282  46.821  1.00  0.00           C  
ATOM   2210  CG  ARG   278      63.638  51.141  47.330  1.00  0.00           C  
ATOM   2211  CD  ARG   278      64.905  50.371  47.417  1.00  0.00           C  
ATOM   2212  NE  ARG   278      66.035  51.221  47.756  1.00  0.00           N  
ATOM   2213  CZ  ARG   278      66.401  51.542  49.011  1.00  0.00           C  
ATOM   2214  NH1 ARG   278      65.719  51.076  50.035  1.00  0.00           N1+
ATOM   2215  NH2 ARG   278      67.447  52.324  49.216  1.00  0.00           N  
ATOM   2216  N   ASP   279      60.404  49.192  44.420  1.00  0.00           N  
ATOM   2217  CA  ASP   279      59.355  48.178  44.009  1.00  0.00           C  
ATOM   2218  C   ASP   279      58.333  48.628  42.901  1.00  0.00           C  
ATOM   2219  O   ASP   279      57.150  48.780  43.244  1.00  0.00           O  
ATOM   2220  CB  ASP   279      58.559  47.752  45.246  1.00  0.00           C  
ATOM   2221  CG  ASP   279      57.717  46.507  45.008  1.00  0.00           C  
ATOM   2222  OD1 ASP   279      58.016  45.775  44.095  1.00  0.00           O  
ATOM   2223  OD2 ASP   279      56.780  46.299  45.743  1.00  0.00           O1-
ATOM   2224  N   PRO   280      58.665  48.878  41.640  1.00  0.00           N  
ATOM   2225  CA  PRO   280      57.767  49.350  40.602  1.00  0.00           C  
ATOM   2226  C   PRO   280      56.415  48.694  40.375  1.00  0.00           C  
ATOM   2227  O   PRO   280      55.519  49.470  39.989  1.00  0.00           O  
ATOM   2228  CB  PRO   280      58.652  49.156  39.366  1.00  0.00           C  
ATOM   2229  CG  PRO   280      60.036  49.403  39.864  1.00  0.00           C  
ATOM   2230  CD  PRO   280      60.063  48.769  41.228  1.00  0.00           C  
ATOM   2231  N   GLN   281      56.252  47.341  40.504  1.00  0.00           N  
ATOM   2232  CA  GLN   281      55.004  46.613  40.425  1.00  0.00           C  
ATOM   2233  C   GLN   281      53.898  47.000  41.387  1.00  0.00           C  
ATOM   2234  O   GLN   281      52.709  46.657  41.253  1.00  0.00           O  
ATOM   2235  CB  GLN   281      55.301  45.122  40.604  1.00  0.00           C  
ATOM   2236  CG  GLN   281      55.692  44.731  42.020  1.00  0.00           C  
ATOM   2237  CD  GLN   281      56.123  43.281  42.121  1.00  0.00           C  
ATOM   2238  NE2 GLN   281      57.077  43.008  43.005  1.00  0.00           N  
ATOM   2239  OE1 GLN   281      55.606  42.413  41.412  1.00  0.00           O  
ATOM   2240  N   ARG   282      54.265  47.799  42.499  1.00  0.00           N  
ATOM   2241  CA  ARG   282      53.326  48.332  43.526  1.00  0.00           C  
ATOM   2242  C   ARG   282      52.708  49.690  43.142  1.00  0.00           C  
ATOM   2243  O   ARG   282      51.611  50.071  43.659  1.00  0.00           O  
ATOM   2244  CB  ARG   282      54.041  48.485  44.862  1.00  0.00           C  
ATOM   2245  CG  ARG   282      53.127  48.724  46.052  1.00  0.00           C  
ATOM   2246  CD  ARG   282      53.898  49.059  47.277  1.00  0.00           C  
ATOM   2247  NE  ARG   282      55.035  48.173  47.463  1.00  0.00           N  
ATOM   2248  CZ  ARG   282      55.853  48.191  48.533  1.00  0.00           C  
ATOM   2249  NH1 ARG   282      55.646  49.054  49.503  1.00  0.00           N1+
ATOM   2250  NH2 ARG   282      56.862  47.343  48.608  1.00  0.00           N  
ATOM   2251  N   TYR   283      53.254  50.283  42.045  1.00  0.00           N  
ATOM   2252  CA  TYR   283      52.901  51.631  41.542  1.00  0.00           C  
ATOM   2253  C   TYR   283      52.324  51.658  40.121  1.00  0.00           C  
ATOM   2254  O   TYR   283      51.339  52.274  39.837  1.00  0.00           O  
ATOM   2255  CB  TYR   283      54.130  52.540  41.601  1.00  0.00           C  
ATOM   2256  CG  TYR   283      54.793  52.583  42.960  1.00  0.00           C  
ATOM   2257  CD1 TYR   283      55.938  51.836  43.197  1.00  0.00           C  
ATOM   2258  CD2 TYR   283      54.256  53.368  43.970  1.00  0.00           C  
ATOM   2259  CE1 TYR   283      56.543  51.875  44.438  1.00  0.00           C  
ATOM   2260  CE2 TYR   283      54.862  53.406  45.211  1.00  0.00           C  
ATOM   2261  CZ  TYR   283      56.000  52.664  45.446  1.00  0.00           C  
ATOM   2262  OH  TYR   283      56.603  52.701  46.683  1.00  0.00           O  
ATOM   2263  N   LEU   284      52.881  50.815  39.209  1.00  0.00           N  
ATOM   2264  CA  LEU   284      52.444  50.632  37.758  1.00  0.00           C  
ATOM   2265  C   LEU   284      52.113  49.132  37.449  1.00  0.00           C  
ATOM   2266  O   LEU   284      52.757  48.252  37.991  1.00  0.00           O  
ATOM   2267  CB  LEU   284      53.539  51.118  36.801  1.00  0.00           C  
ATOM   2268  CG  LEU   284      53.897  52.606  36.899  1.00  0.00           C  
ATOM   2269  CD1 LEU   284      55.110  52.896  36.026  1.00  0.00           C  
ATOM   2270  CD2 LEU   284      52.702  53.445  36.472  1.00  0.00           C  
ATOM   2271  N   VAL   285      51.131  48.919  36.573  1.00  0.00           N  
ATOM   2272  CA  VAL   285      50.708  47.534  36.173  1.00  0.00           C  
ATOM   2273  C   VAL   285      51.784  46.924  35.314  1.00  0.00           C  
ATOM   2274  O   VAL   285      52.200  47.458  34.331  1.00  0.00           O  
ATOM   2275  CB  VAL   285      49.384  47.545  35.386  1.00  0.00           C  
ATOM   2276  CG1 VAL   285      49.049  46.148  34.887  1.00  0.00           C  
ATOM   2277  CG2 VAL   285      48.265  48.088  36.264  1.00  0.00           C  
ATOM   2278  N   ILE   286      52.213  45.705  35.666  1.00  0.00           N  
ATOM   2279  CA  ILE   286      53.246  44.926  35.036  1.00  0.00           C  
ATOM   2280  C   ILE   286      52.528  44.013  33.969  1.00  0.00           C  
ATOM   2281  O   ILE   286      51.430  43.402  34.196  1.00  0.00           O  
ATOM   2282  CB  ILE   286      54.023  44.089  36.070  1.00  0.00           C  
ATOM   2283  CG1 ILE   286      54.608  44.993  37.157  1.00  0.00           C  
ATOM   2284  CG2 ILE   286      55.122  43.290  35.388  1.00  0.00           C  
ATOM   2285  CD1 ILE   286      55.544  46.057  36.629  1.00  0.00           C  
ATOM   2286  N   GLN   287      53.082  43.937  32.730  1.00  0.00           N  
ATOM   2287  CA  GLN   287      52.632  43.133  31.557  1.00  0.00           C  
ATOM   2288  C   GLN   287      53.309  41.766  31.559  1.00  0.00           C  
ATOM   2289  O   GLN   287      54.448  41.605  32.063  1.00  0.00           O  
ATOM   2290  CB  GLN   287      52.934  43.857  30.243  1.00  0.00           C  
ATOM   2291  CG  GLN   287      52.272  45.218  30.115  1.00  0.00           C  
ATOM   2292  CD  GLN   287      50.758  45.130  30.143  1.00  0.00           C  
ATOM   2293  NE2 GLN   287      50.138  45.893  31.036  1.00  0.00           N  
ATOM   2294  OE1 GLN   287      50.151  44.383  29.370  1.00  0.00           O  
ATOM   2295  N   GLY   288      52.750  40.812  30.805  1.00  0.00           N  
ATOM   2296  CA  GLY   288      53.242  39.393  30.650  1.00  0.00           C  
ATOM   2297  C   GLY   288      54.494  39.171  29.791  1.00  0.00           C  
ATOM   2298  O   GLY   288      55.085  40.057  29.232  1.00  0.00           O  
ATOM   2299  N   ASP   289      54.859  37.836  29.802  1.00  0.00           N  
ATOM   2300  CA  ASP   289      56.019  37.342  29.162  1.00  0.00           C  
ATOM   2301  C   ASP   289      56.119  37.787  27.687  1.00  0.00           C  
ATOM   2302  O   ASP   289      57.212  38.108  27.160  1.00  0.00           O  
ATOM   2303  CB  ASP   289      56.035  35.816  29.262  1.00  0.00           C  
ATOM   2304  CG  ASP   289      56.307  35.317  30.676  1.00  0.00           C  
ATOM   2305  OD1 ASP   289      56.719  36.105  31.492  1.00  0.00           O  
ATOM   2306  OD2 ASP   289      56.099  34.153  30.923  1.00  0.00           O1-
ATOM   2307  N   GLU   290      55.015  37.833  26.886  1.00  0.00           N  
ATOM   2308  CA  GLU   290      55.028  38.280  25.556  1.00  0.00           C  
ATOM   2309  C   GLU   290      55.183  39.801  25.288  1.00  0.00           C  
ATOM   2310  O   GLU   290      55.246  40.223  24.113  1.00  0.00           O  
ATOM   2311  CB  GLU   290      53.737  37.774  24.909  1.00  0.00           C  
ATOM   2312  CG  GLU   290      52.463  38.321  25.536  1.00  0.00           C  
ATOM   2313  CD  GLU   290      52.022  37.540  26.742  1.00  0.00           C  
ATOM   2314  OE1 GLU   290      52.833  36.845  27.305  1.00  0.00           O  
ATOM   2315  OE2 GLU   290      50.872  37.638  27.100  1.00  0.00           O1-
ATOM   2316  N   ARG   291      55.045  40.611  26.372  1.00  0.00           N  
ATOM   2317  CA  ARG   291      55.070  42.079  26.363  1.00  0.00           C  
ATOM   2318  C   ARG   291      55.986  42.679  27.467  1.00  0.00           C  
ATOM   2319  O   ARG   291      55.750  43.726  28.065  1.00  0.00           O  
ATOM   2320  CB  ARG   291      53.657  42.618  26.538  1.00  0.00           C  
ATOM   2321  CG  ARG   291      52.710  42.314  25.389  1.00  0.00           C  
ATOM   2322  CD  ARG   291      53.122  43.002  24.139  1.00  0.00           C  
ATOM   2323  NE  ARG   291      52.182  42.767  23.055  1.00  0.00           N  
ATOM   2324  CZ  ARG   291      52.241  41.725  22.203  1.00  0.00           C  
ATOM   2325  NH1 ARG   291      53.199  40.833  22.322  1.00  0.00           N1+
ATOM   2326  NH2 ARG   291      51.337  41.599  21.248  1.00  0.00           N  
ATOM   2327  N   MET   292      57.021  41.945  27.868  1.00  0.00           N  
ATOM   2328  CA  MET   292      57.987  42.396  28.860  1.00  0.00           C  
ATOM   2329  C   MET   292      59.356  42.617  28.166  1.00  0.00           C  
ATOM   2330  O   MET   292      60.365  42.598  28.855  1.00  0.00           O  
ATOM   2331  CB  MET   292      58.095  41.383  29.999  1.00  0.00           C  
ATOM   2332  CG  MET   292      58.775  40.075  29.614  1.00  0.00           C  
ATOM   2333  SD  MET   292      58.891  38.921  30.996  1.00  0.00           S  
ATOM   2334  CE  MET   292      59.743  37.551  30.220  1.00  0.00           C  
ATOM   2335  N   HIS   293      59.454  42.762  26.841  1.00  0.00           N  
ATOM   2336  CA  HIS   293      60.723  42.877  26.141  1.00  0.00           C  
ATOM   2337  C   HIS   293      60.802  44.256  25.436  1.00  0.00           C  
ATOM   2338  O   HIS   293      60.165  44.345  24.431  1.00  0.00           O  
ATOM   2339  CB  HIS   293      60.886  41.744  25.122  1.00  0.00           C  
ATOM   2340  CG  HIS   293      60.886  40.379  25.738  1.00  0.00           C  
ATOM   2341  CD2 HIS   293      59.913  39.444  25.835  1.00  0.00           C  
ATOM   2342  ND1 HIS   293      61.998  39.840  26.350  1.00  0.00           N  
ATOM   2343  CE1 HIS   293      61.707  38.631  26.798  1.00  0.00           C  
ATOM   2344  NE2 HIS   293      60.448  38.368  26.498  1.00  0.00           N  
ATOM   2345  N   LEU   294      61.455  45.288  25.929  1.00  0.00           N  
ATOM   2346  CA  LEU   294      61.540  46.576  25.132  1.00  0.00           C  
ATOM   2347  C   LEU   294      62.517  46.239  24.021  1.00  0.00           C  
ATOM   2348  O   LEU   294      63.644  45.812  24.246  1.00  0.00           O  
ATOM   2349  CB  LEU   294      62.044  47.764  25.959  1.00  0.00           C  
ATOM   2350  CG  LEU   294      62.074  49.116  25.234  1.00  0.00           C  
ATOM   2351  CD1 LEU   294      60.654  49.530  24.873  1.00  0.00           C  
ATOM   2352  CD2 LEU   294      62.737  50.156  26.124  1.00  0.00           C  
ATOM   2353  N   PRO   295      62.085  46.222  22.641  1.00  0.00           N  
ATOM   2354  CA  PRO   295      62.907  45.757  21.515  1.00  0.00           C  
ATOM   2355  C   PRO   295      63.997  46.727  21.040  1.00  0.00           C  
ATOM   2356  O   PRO   295      64.878  46.345  20.258  1.00  0.00           O  
ATOM   2357  CB  PRO   295      61.854  45.549  20.423  1.00  0.00           C  
ATOM   2358  CG  PRO   295      60.819  46.581  20.711  1.00  0.00           C  
ATOM   2359  CD  PRO   295      60.734  46.617  22.214  1.00  0.00           C  
ATOM   2360  N   SER   296      63.951  48.028  21.510  1.00  0.00           N  
ATOM   2361  CA  SER   296      64.846  49.158  21.185  1.00  0.00           C  
ATOM   2362  C   SER   296      66.325  48.867  21.297  1.00  0.00           C  
ATOM   2363  O   SER   296      66.779  48.515  22.372  1.00  0.00           O  
ATOM   2364  CB  SER   296      64.524  50.334  22.087  1.00  0.00           C  
ATOM   2365  OG  SER   296      63.218  50.792  21.867  1.00  0.00           O  
ATOM   2366  N   PRO   297      67.173  49.136  20.328  1.00  0.00           N  
ATOM   2367  CA  PRO   297      68.599  48.884  20.481  1.00  0.00           C  
ATOM   2368  C   PRO   297      69.221  49.666  21.645  1.00  0.00           C  
ATOM   2369  O   PRO   297      69.077  50.892  21.822  1.00  0.00           O  
ATOM   2370  CB  PRO   297      69.159  49.346  19.132  1.00  0.00           C  
ATOM   2371  CG  PRO   297      68.037  49.130  18.176  1.00  0.00           C  
ATOM   2372  CD  PRO   297      66.804  49.500  18.957  1.00  0.00           C  
ATOM   2373  N   THR   298      70.079  48.992  22.392  1.00  0.00           N  
ATOM   2374  CA  THR   298      70.862  49.552  23.448  1.00  0.00           C  
ATOM   2375  C   THR   298      72.361  49.555  23.289  1.00  0.00           C  
ATOM   2376  O   THR   298      72.947  50.469  23.834  1.00  0.00           O  
ATOM   2377  CB  THR   298      70.519  48.826  24.762  1.00  0.00           C  
ATOM   2378  CG2 THR   298      69.040  48.974  25.083  1.00  0.00           C  
ATOM   2379  OG1 THR   298      70.840  47.434  24.639  1.00  0.00           O  
ATOM   2380  N   ASP   299      72.856  48.689  22.389  1.00  0.00           N  
ATOM   2381  CA  ASP   299      74.236  48.576  22.083  1.00  0.00           C  
ATOM   2382  C   ASP   299      74.722  49.833  21.456  1.00  0.00           C  
ATOM   2383  O   ASP   299      74.121  50.363  20.523  1.00  0.00           O  
ATOM   2384  CB  ASP   299      74.489  47.390  21.150  1.00  0.00           C  
ATOM   2385  CG  ASP   299      75.969  47.146  20.890  1.00  0.00           C  
ATOM   2386  OD1 ASP   299      76.545  47.878  20.118  1.00  0.00           O  
ATOM   2387  OD2 ASP   299      76.511  46.233  21.463  1.00  0.00           O1-
ATOM   2388  N   SER   300      75.880  50.381  21.821  1.00  0.00           N  
ATOM   2389  CA  SER   300      76.422  51.585  21.193  1.00  0.00           C  
ATOM   2390  C   SER   300      76.514  51.656  19.642  1.00  0.00           C  
ATOM   2391  O   SER   300      76.613  52.791  19.125  1.00  0.00           O  
ATOM   2392  CB  SER   300      77.811  51.804  21.764  1.00  0.00           C  
ATOM   2393  OG  SER   300      78.685  50.786  21.362  1.00  0.00           O  
ATOM   2394  N   ASN   301      76.448  50.569  18.867  1.00  0.00           N  
ATOM   2395  CA  ASN   301      76.370  50.665  17.361  1.00  0.00           C  
ATOM   2396  C   ASN   301      75.099  51.267  16.703  1.00  0.00           C  
ATOM   2397  O   ASN   301      75.139  51.570  15.520  1.00  0.00           O  
ATOM   2398  CB  ASN   301      76.595  49.284  16.775  1.00  0.00           C  
ATOM   2399  CG  ASN   301      78.027  48.839  16.878  1.00  0.00           C  
ATOM   2400  ND2 ASN   301      78.235  47.548  16.928  1.00  0.00           N  
ATOM   2401  OD1 ASN   301      78.946  49.665  16.912  1.00  0.00           O  
ATOM   2402  N   PHE   302      73.965  51.336  17.398  1.00  0.00           N  
ATOM   2403  CA  PHE   302      72.820  52.015  16.785  1.00  0.00           C  
ATOM   2404  C   PHE   302      73.104  53.531  16.501  1.00  0.00           C  
ATOM   2405  O   PHE   302      72.800  54.074  15.486  1.00  0.00           O  
ATOM   2406  CB  PHE   302      71.598  51.875  17.693  1.00  0.00           C  
ATOM   2407  CG  PHE   302      70.329  52.405  17.088  1.00  0.00           C  
ATOM   2408  CD1 PHE   302      69.752  51.779  15.994  1.00  0.00           C  
ATOM   2409  CD2 PHE   302      69.711  53.531  17.611  1.00  0.00           C  
ATOM   2410  CE1 PHE   302      68.585  52.266  15.435  1.00  0.00           C  
ATOM   2411  CE2 PHE   302      68.544  54.019  17.057  1.00  0.00           C  
ATOM   2412  CZ  PHE   302      67.981  53.385  15.966  1.00  0.00           C  
ATOM   2413  N   TYR   303      73.746  54.201  17.505  1.00  0.00           N  
ATOM   2414  CA  TYR   303      74.330  55.602  17.297  1.00  0.00           C  
ATOM   2415  C   TYR   303      75.294  55.765  16.102  1.00  0.00           C  
ATOM   2416  O   TYR   303      75.230  56.782  15.434  1.00  0.00           O  
ATOM   2417  CB  TYR   303      75.060  56.056  18.563  1.00  0.00           C  
ATOM   2418  CG  TYR   303      75.618  57.459  18.475  1.00  0.00           C  
ATOM   2419  CD1 TYR   303      74.769  58.551  18.583  1.00  0.00           C  
ATOM   2420  CD2 TYR   303      76.978  57.654  18.288  1.00  0.00           C  
ATOM   2421  CE1 TYR   303      75.278  59.833  18.503  1.00  0.00           C  
ATOM   2422  CE2 TYR   303      77.488  58.936  18.209  1.00  0.00           C  
ATOM   2423  CZ  TYR   303      76.642  60.022  18.315  1.00  0.00           C  
ATOM   2424  OH  TYR   303      77.150  61.299  18.236  1.00  0.00           O  
ATOM   2425  N   ARG   304      76.166  54.778  15.846  1.00  0.00           N  
ATOM   2426  CA  ARG   304      77.151  54.702  14.716  1.00  0.00           C  
ATOM   2427  C   ARG   304      76.417  54.353  13.372  1.00  0.00           C  
ATOM   2428  O   ARG   304      76.765  54.919  12.335  1.00  0.00           O  
ATOM   2429  CB  ARG   304      78.219  53.656  15.000  1.00  0.00           C  
ATOM   2430  CG  ARG   304      79.186  54.017  16.116  1.00  0.00           C  
ATOM   2431  CD  ARG   304      80.188  52.943  16.342  1.00  0.00           C  
ATOM   2432  NE  ARG   304      81.103  53.275  17.422  1.00  0.00           N  
ATOM   2433  CZ  ARG   304      82.215  54.023  17.280  1.00  0.00           C  
ATOM   2434  NH1 ARG   304      82.534  54.509  16.101  1.00  0.00           N1+
ATOM   2435  NH2 ARG   304      82.984  54.269  18.326  1.00  0.00           N  
ATOM   2436  N   ALA   305      75.360  53.512  13.403  1.00  0.00           N  
ATOM   2437  CA  ALA   305      74.612  53.196  12.184  1.00  0.00           C  
ATOM   2438  C   ALA   305      73.404  54.137  11.961  1.00  0.00           C  
ATOM   2439  O   ALA   305      72.635  53.922  11.026  1.00  0.00           O  
ATOM   2440  CB  ALA   305      74.113  51.759  12.246  1.00  0.00           C  
ATOM   2441  N   LEU   306      73.301  55.177  12.811  1.00  0.00           N  
ATOM   2442  CA  LEU   306      72.193  56.128  12.872  1.00  0.00           C  
ATOM   2443  C   LEU   306      71.700  56.852  11.541  1.00  0.00           C  
ATOM   2444  O   LEU   306      70.556  57.235  11.395  1.00  0.00           O  
ATOM   2445  CB  LEU   306      72.524  57.154  13.968  1.00  0.00           C  
ATOM   2446  CG  LEU   306      71.329  58.168  14.188  1.00  0.00           C  
ATOM   2447  CD1 LEU   306      70.029  57.433  14.528  1.00  0.00           C  
ATOM   2448  CD2 LEU   306      71.547  58.915  15.506  1.00  0.00           C  
ATOM   2449  N   MET   307      72.621  57.096  10.583  1.00  0.00           N  
ATOM   2450  CA  MET   307      72.325  57.730   9.296  1.00  0.00           C  
ATOM   2451  C   MET   307      72.801  56.901   8.125  1.00  0.00           C  
ATOM   2452  O   MET   307      73.988  56.443   8.031  1.00  0.00           O  
ATOM   2453  CB  MET   307      72.953  59.121   9.237  1.00  0.00           C  
ATOM   2454  CG  MET   307      72.657  59.891   7.957  1.00  0.00           C  
ATOM   2455  SD  MET   307      73.243  61.596   8.023  1.00  0.00           S  
ATOM   2456  CE  MET   307      75.015  61.349   7.943  1.00  0.00           C  
ATOM   2457  N   ASP   308      71.898  56.598   7.134  1.00  0.00           N  
ATOM   2458  CA  ASP   308      72.261  55.830   5.869  1.00  0.00           C  
ATOM   2459  C   ASP   308      73.049  56.638   4.902  1.00  0.00           C  
ATOM   2460  O   ASP   308      72.412  57.267   3.982  1.00  0.00           O  
ATOM   2461  CB  ASP   308      71.014  55.326   5.139  1.00  0.00           C  
ATOM   2462  CG  ASP   308      71.343  54.411   3.967  1.00  0.00           C  
ATOM   2463  OD1 ASP   308      72.496  54.101   3.785  1.00  0.00           O  
ATOM   2464  OD2 ASP   308      70.437  54.031   3.263  1.00  0.00           O1-
ATOM   2465  N   GLU   309      74.345  56.856   5.129  1.00  0.00           N  
ATOM   2466  CA  GLU   309      75.241  57.661   4.297  1.00  0.00           C  
ATOM   2467  C   GLU   309      76.722  57.027   4.423  1.00  0.00           C  
ATOM   2468  O   GLU   309      77.133  56.429   5.439  1.00  0.00           O  
ATOM   2469  CB  GLU   309      75.207  59.124   4.742  1.00  0.00           C  
ATOM   2470  CG  GLU   309      76.131  60.042   3.953  1.00  0.00           C  
ATOM   2471  CD  GLU   309      75.824  60.055   2.482  1.00  0.00           C  
ATOM   2472  OE1 GLU   309      76.246  59.153   1.797  1.00  0.00           O  
ATOM   2473  OE2 GLU   309      75.168  60.970   2.039  1.00  0.00           O1-
ATOM   2474  N   GLU   310      77.483  57.123   3.363  1.00  0.00           N  
ATOM   2475  CA  GLU   310      78.891  56.548   3.302  1.00  0.00           C  
ATOM   2476  C   GLU   310      79.918  57.085   4.343  1.00  0.00           C  
ATOM   2477  O   GLU   310      80.813  56.405   4.853  1.00  0.00           O  
ATOM   2478  CB  GLU   310      79.472  56.782   1.905  1.00  0.00           C  
ATOM   2479  CG  GLU   310      78.804  55.971   0.803  1.00  0.00           C  
ATOM   2480  CD  GLU   310      79.392  56.234  -0.555  1.00  0.00           C  
ATOM   2481  OE1 GLU   310      80.244  57.084  -0.658  1.00  0.00           O  
ATOM   2482  OE2 GLU   310      78.991  55.583  -1.490  1.00  0.00           O1-
ATOM   2483  N   ASP   311      79.765  58.354   4.858  1.00  0.00           N  
ATOM   2484  CA  ASP   311      80.595  58.939   5.934  1.00  0.00           C  
ATOM   2485  C   ASP   311      80.465  58.380   7.404  1.00  0.00           C  
ATOM   2486  O   ASP   311      81.319  58.664   8.213  1.00  0.00           O  
ATOM   2487  CB  ASP   311      80.313  60.444   5.967  1.00  0.00           C  
ATOM   2488  CG  ASP   311      80.879  61.178   4.760  1.00  0.00           C  
ATOM   2489  OD1 ASP   311      81.702  60.615   4.076  1.00  0.00           O  
ATOM   2490  OD2 ASP   311      80.483  62.296   4.531  1.00  0.00           O1-
ATOM   2491  N   MET   312      79.399  57.602   7.645  1.00  0.00           N  
ATOM   2492  CA  MET   312      79.065  57.075   9.004  1.00  0.00           C  
ATOM   2493  C   MET   312      79.830  55.796   9.414  1.00  0.00           C  
ATOM   2494  O   MET   312      79.269  54.802   9.819  1.00  0.00           O  
ATOM   2495  CB  MET   312      77.564  56.812   9.090  1.00  0.00           C  
ATOM   2496  CG  MET   312      76.700  58.065   9.020  1.00  0.00           C  
ATOM   2497  SD  MET   312      76.942  59.156  10.436  1.00  0.00           S  
ATOM   2498  CE  MET   312      76.134  58.217  11.728  1.00  0.00           C  
ATOM   2499  N   ASP   313      81.198  55.754   9.210  1.00  0.00           N  
ATOM   2500  CA  ASP   313      82.074  54.663   9.590  1.00  0.00           C  
ATOM   2501  C   ASP   313      82.658  54.709  10.975  1.00  0.00           C  
ATOM   2502  O   ASP   313      82.643  53.662  11.666  1.00  0.00           O  
ATOM   2503  CB  ASP   313      83.230  54.581   8.589  1.00  0.00           C  
ATOM   2504  CG  ASP   313      82.775  54.186   7.190  1.00  0.00           C  
ATOM   2505  OD1 ASP   313      81.720  53.612   7.069  1.00  0.00           O  
ATOM   2506  OD2 ASP   313      83.489  54.465   6.255  1.00  0.00           O1-
ATOM   2507  N   ASP   314      83.013  55.867  11.595  1.00  0.00           N  
ATOM   2508  CA  ASP   314      83.542  55.923  12.986  1.00  0.00           C  
ATOM   2509  C   ASP   314      83.215  57.324  13.576  1.00  0.00           C  
ATOM   2510  O   ASP   314      84.022  58.232  13.463  1.00  0.00           O  
ATOM   2511  CB  ASP   314      85.050  55.669  13.020  1.00  0.00           C  
ATOM   2512  CG  ASP   314      85.605  55.584  14.435  1.00  0.00           C  
ATOM   2513  OD1 ASP   314      84.850  55.764  15.361  1.00  0.00           O  
ATOM   2514  OD2 ASP   314      86.780  55.340  14.578  1.00  0.00           O1-
ATOM   2515  N   VAL   315      82.035  57.410  14.192  1.00  0.00           N  
ATOM   2516  CA  VAL   315      81.567  58.701  14.792  1.00  0.00           C  
ATOM   2517  C   VAL   315      81.789  58.761  16.323  1.00  0.00           C  
ATOM   2518  O   VAL   315      82.078  57.757  16.990  1.00  0.00           O  
ATOM   2519  CB  VAL   315      80.069  58.909  14.501  1.00  0.00           C  
ATOM   2520  CG1 VAL   315      79.823  58.974  13.001  1.00  0.00           C  
ATOM   2521  CG2 VAL   315      79.258  57.788  15.133  1.00  0.00           C  
ATOM   2522  N   VAL   316      81.652  59.996  16.846  1.00  0.00           N  
ATOM   2523  CA  VAL   316      81.897  60.352  18.305  1.00  0.00           C  
ATOM   2524  C   VAL   316      80.622  60.930  18.958  1.00  0.00           C  
ATOM   2525  O   VAL   316      79.838  61.667  18.397  1.00  0.00           O  
ATOM   2526  CB  VAL   316      83.032  61.385  18.435  1.00  0.00           C  
ATOM   2527  CG1 VAL   316      83.216  61.794  19.889  1.00  0.00           C  
ATOM   2528  CG2 VAL   316      84.322  60.813  17.868  1.00  0.00           C  
ATOM   2529  N   ASP   317      80.424  60.466  20.208  1.00  0.00           N  
ATOM   2530  CA  ASP   317      79.328  60.918  21.120  1.00  0.00           C  
ATOM   2531  C   ASP   317      79.546  62.365  21.512  1.00  0.00           C  
ATOM   2532  O   ASP   317      80.621  62.736  22.076  1.00  0.00           O  
ATOM   2533  CB  ASP   317      79.254  60.057  22.382  1.00  0.00           C  
ATOM   2534  CG  ASP   317      78.078  60.418  23.279  1.00  0.00           C  
ATOM   2535  OD1 ASP   317      77.472  61.436  23.047  1.00  0.00           O  
ATOM   2536  OD2 ASP   317      77.798  59.672  24.186  1.00  0.00           O1-
ATOM   2537  N   ALA   318      78.605  63.264  21.183  1.00  0.00           N  
ATOM   2538  CA  ALA   318      78.573  64.722  21.447  1.00  0.00           C  
ATOM   2539  C   ALA   318      78.713  65.001  22.953  1.00  0.00           C  
ATOM   2540  O   ALA   318      79.245  66.038  23.319  1.00  0.00           O  
ATOM   2541  CB  ALA   318      77.219  65.216  20.819  1.00  0.00           C  
ATOM   2542  N   ASP   319      78.315  64.090  23.849  1.00  0.00           N  
ATOM   2543  CA  ASP   319      78.422  64.213  25.290  1.00  0.00           C  
ATOM   2544  C   ASP   319      79.788  63.748  25.740  1.00  0.00           C  
ATOM   2545  O   ASP   319      80.007  63.707  26.960  1.00  0.00           O  
ATOM   2546  CB  ASP   319      77.333  63.397  25.993  1.00  0.00           C  
ATOM   2547  CG  ASP   319      75.937  63.970  25.785  1.00  0.00           C  
ATOM   2548  OD1 ASP   319      75.779  65.161  25.915  1.00  0.00           O  
ATOM   2549  OD2 ASP   319      75.043  63.211  25.499  1.00  0.00           O1-
ATOM   2550  N   GLU   320      80.775  63.283  24.927  1.00  0.00           N  
ATOM   2551  CA  GLU   320      82.192  62.904  25.207  1.00  0.00           C  
ATOM   2552  C   GLU   320      83.192  63.893  24.533  1.00  0.00           C  
ATOM   2553  O   GLU   320      84.176  64.242  25.095  1.00  0.00           O  
ATOM   2554  CB  GLU   320      82.467  61.480  24.720  1.00  0.00           C  
ATOM   2555  CG  GLU   320      83.888  60.992  24.969  1.00  0.00           C  
ATOM   2556  CD  GLU   320      84.105  59.572  24.525  1.00  0.00           C  
ATOM   2557  OE1 GLU   320      83.173  58.968  24.052  1.00  0.00           O  
ATOM   2558  OE2 GLU   320      85.206  59.092  24.659  1.00  0.00           O1-
ATOM   2559  N   TYR   321      82.892  64.238  23.262  1.00  0.00           N  
ATOM   2560  CA  TYR   321      83.887  65.153  22.565  1.00  0.00           C  
ATOM   2561  C   TYR   321      84.058  66.462  23.262  1.00  0.00           C  
ATOM   2562  O   TYR   321      83.141  67.229  23.333  1.00  0.00           O  
ATOM   2563  CB  TYR   321      83.475  65.431  21.117  1.00  0.00           C  
ATOM   2564  CG  TYR   321      84.507  66.202  20.325  1.00  0.00           C  
ATOM   2565  CD1 TYR   321      85.745  65.634  20.061  1.00  0.00           C  
ATOM   2566  CD2 TYR   321      84.216  67.476  19.863  1.00  0.00           C  
ATOM   2567  CE1 TYR   321      86.689  66.339  19.338  1.00  0.00           C  
ATOM   2568  CE2 TYR   321      85.159  68.182  19.140  1.00  0.00           C  
ATOM   2569  CZ  TYR   321      86.390  67.617  18.877  1.00  0.00           C  
ATOM   2570  OH  TYR   321      87.329  68.318  18.157  1.00  0.00           O  
ATOM   2571  N   LEU   322      85.232  66.714  23.937  1.00  0.00           N  
ATOM   2572  CA  LEU   322      85.628  67.970  24.570  1.00  0.00           C  
ATOM   2573  C   LEU   322      84.649  68.546  25.561  1.00  0.00           C  
ATOM   2574  O   LEU   322      84.549  69.779  25.525  1.00  0.00           O  
ATOM   2575  CB  LEU   322      85.886  69.020  23.483  1.00  0.00           C  
ATOM   2576  CG  LEU   322      86.970  68.665  22.458  1.00  0.00           C  
ATOM   2577  CD1 LEU   322      87.155  69.825  21.489  1.00  0.00           C  
ATOM   2578  CD2 LEU   322      88.270  68.347  23.182  1.00  0.00           C  
ATOM   2579  N   ILE   323      84.044  67.853  26.472  1.00  0.00           N  
ATOM   2580  CA  ILE   323      83.084  68.496  27.430  1.00  0.00           C  
ATOM   2581  C   ILE   323      83.837  69.312  28.443  1.00  0.00           C  
ATOM   2582  O   ILE   323      84.748  68.714  28.972  1.00  0.00           O  
ATOM   2583  CB  ILE   323      82.220  67.459  28.168  1.00  0.00           C  
ATOM   2584  CG1 ILE   323      81.399  66.639  27.170  1.00  0.00           C  
ATOM   2585  CG2 ILE   323      81.308  68.146  29.174  1.00  0.00           C  
ATOM   2586  CD1 ILE   323      80.469  67.469  26.315  1.00  0.00           C  
ATOM   2587  N   PRO   324      83.548  70.641  28.738  1.00  0.00           N  
ATOM   2588  CA  PRO   324      84.387  71.376  29.687  1.00  0.00           C  
ATOM   2589  C   PRO   324      84.603  70.715  31.052  1.00  0.00           C  
ATOM   2590  O   PRO   324      85.634  70.788  31.708  1.00  0.00           O  
ATOM   2591  CB  PRO   324      83.610  72.687  29.835  1.00  0.00           C  
ATOM   2592  CG  PRO   324      82.943  72.869  28.515  1.00  0.00           C  
ATOM   2593  CD  PRO   324      82.520  71.481  28.115  1.00  0.00           C  
ATOM   2594  N   GLN   325      83.611  69.977  31.536  1.00  0.00           N  
ATOM   2595  CA  GLN   325      83.621  69.241  32.764  1.00  0.00           C  
ATOM   2596  C   GLN   325      84.547  68.001  32.893  1.00  0.00           C  
ATOM   2597  O   GLN   325      84.481  67.330  33.863  1.00  0.00           O  
ATOM   2598  CB  GLN   325      82.178  68.818  33.050  1.00  0.00           C  
ATOM   2599  CG  GLN   325      81.228  69.976  33.306  1.00  0.00           C  
ATOM   2600  CD  GLN   325      81.606  70.771  34.541  1.00  0.00           C  
ATOM   2601  NE2 GLN   325      81.680  72.089  34.395  1.00  0.00           N  
ATOM   2602  OE1 GLN   325      81.829  70.207  35.616  1.00  0.00           O  
ATOM   2603  N   GLN   326      85.338  67.666  31.881  1.00  0.00           N  
ATOM   2604  CA  GLN   326      86.218  66.533  31.892  1.00  0.00           C  
ATOM   2605  C   GLN   326      87.548  66.869  32.440  1.00  0.00           C  
ATOM   2606  O   GLN   326      88.109  67.848  32.089  1.00  0.00           O  
ATOM   2607  CB  GLN   326      86.380  65.963  30.480  1.00  0.00           C  
ATOM   2608  CG  GLN   326      85.097  65.412  29.880  1.00  0.00           C  
ATOM   2609  CD  GLN   326      85.224  65.137  28.394  1.00  0.00           C  
ATOM   2610  NE2 GLN   326      84.316  64.326  27.863  1.00  0.00           N  
ATOM   2611  OE1 GLN   326      86.130  65.649  27.729  1.00  0.00           O  
ATOM   2612  N   GLY   327      88.105  65.945  33.187  1.00  0.00           N  
ATOM   2613  CA  GLY   327      89.507  66.044  33.699  1.00  0.00           C  
ATOM   2614  C   GLY   327      90.666  65.362  32.940  1.00  0.00           C  
ATOM   2615  O   GLY   327      91.794  65.272  33.354  1.00  0.00           O  
ATOM   2616  N   PHE   328      90.252  64.953  31.775  1.00  0.00           N  
ATOM   2617  CA  PHE   328      90.958  64.251  30.770  1.00  0.00           C  
ATOM   2618  C   PHE   328      90.415  64.539  29.349  1.00  0.00           C  
ATOM   2619  O   PHE   328      89.251  64.597  29.178  1.00  0.00           O  
ATOM   2620  CB  PHE   328      90.893  62.752  31.069  1.00  0.00           C  
ATOM   2621  CG  PHE   328      91.561  61.897  30.030  1.00  0.00           C  
ATOM   2622  CD1 PHE   328      92.941  61.748  30.017  1.00  0.00           C  
ATOM   2623  CD2 PHE   328      90.813  61.240  29.065  1.00  0.00           C  
ATOM   2624  CE1 PHE   328      93.556  60.962  29.061  1.00  0.00           C  
ATOM   2625  CE2 PHE   328      91.425  60.453  28.110  1.00  0.00           C  
ATOM   2626  CZ  PHE   328      92.799  60.314  28.108  1.00  0.00           C  
ATOM   2627  N   PHE   329      91.341  64.623  28.364  1.00  0.00           N  
ATOM   2628  CA  PHE   329      90.933  64.987  26.990  1.00  0.00           C  
ATOM   2629  C   PHE   329      89.832  64.057  26.490  1.00  0.00           C  
ATOM   2630  O   PHE   329      90.106  62.886  26.224  1.00  0.00           O  
ATOM   2631  CB  PHE   329      92.124  64.929  26.032  1.00  0.00           C  
ATOM   2632  CG  PHE   329      91.797  65.354  24.629  1.00  0.00           C  
ATOM   2633  CD1 PHE   329      91.836  66.693  24.268  1.00  0.00           C  
ATOM   2634  CD2 PHE   329      91.447  64.418  23.668  1.00  0.00           C  
ATOM   2635  CE1 PHE   329      91.534  67.085  22.978  1.00  0.00           C  
ATOM   2636  CE2 PHE   329      91.146  64.807  22.377  1.00  0.00           C  
ATOM   2637  CZ  PHE   329      91.190  66.143  22.032  1.00  0.00           C  
ATOM   2638  N   SER   330      88.630  64.519  26.202  1.00  0.00           N  
ATOM   2639  CA  SER   330      87.459  63.665  25.756  1.00  0.00           C  
ATOM   2640  C   SER   330      87.235  62.348  26.554  1.00  0.00           C  
ATOM   2641  O   SER   330      87.233  61.267  26.033  1.00  0.00           O  
ATOM   2642  CB  SER   330      87.630  63.311  24.293  1.00  0.00           C  
ATOM   2643  OG  SER   330      87.584  64.458  23.489  1.00  0.00           O  
ATOM   2644  N   SER   331      87.261  62.467  27.896  1.00  0.00           N  
ATOM   2645  CA  SER   331      86.980  61.266  28.777  1.00  0.00           C  
ATOM   2646  C   SER   331      85.662  60.580  28.486  1.00  0.00           C  
ATOM   2647  O   SER   331      84.720  61.330  28.469  1.00  0.00           O  
ATOM   2648  CB  SER   331      86.987  61.669  30.238  1.00  0.00           C  
ATOM   2649  OG  SER   331      86.595  60.601  31.056  1.00  0.00           O  
ATOM   2650  N   PRO   332      85.650  59.265  28.316  1.00  0.00           N  
ATOM   2651  CA  PRO   332      84.325  58.540  28.115  1.00  0.00           C  
ATOM   2652  C   PRO   332      83.394  58.666  29.305  1.00  0.00           C  
ATOM   2653  O   PRO   332      82.144  58.507  29.108  1.00  0.00           O  
ATOM   2654  CB  PRO   332      84.634  57.082  27.840  1.00  0.00           C  
ATOM   2655  CG  PRO   332      86.095  57.066  27.411  1.00  0.00           C  
ATOM   2656  CD  PRO   332      86.744  58.223  28.236  1.00  0.00           C  
ATOM   2657  N   SER   333      83.839  59.050  30.519  1.00  0.00           N  
ATOM   2658  CA  SER   333      83.019  59.171  31.842  1.00  0.00           C  
ATOM   2659  C   SER   333      81.830  60.164  31.756  1.00  0.00           C  
ATOM   2660  O   SER   333      80.867  59.861  32.458  1.00  0.00           O  
ATOM   2661  CB  SER   333      83.915  59.610  32.984  1.00  0.00           C  
ATOM   2662  OG  SER   333      84.407  60.904  32.767  1.00  0.00           O  
ATOM   2663  N   THR   334      81.788  61.222  30.980  1.00  0.00           N  
ATOM   2664  CA  THR   334      80.635  62.157  30.763  1.00  0.00           C  
ATOM   2665  C   THR   334      79.572  61.466  29.894  1.00  0.00           C  
ATOM   2666  O   THR   334      78.368  61.757  30.069  1.00  0.00           O  
ATOM   2667  CB  THR   334      81.076  63.472  30.093  1.00  0.00           C  
ATOM   2668  CG2 THR   334      82.012  64.248  31.007  1.00  0.00           C  
ATOM   2669  OG1 THR   334      81.748  63.181  28.862  1.00  0.00           O  
ATOM   2670  N   SER   335      79.939  60.467  29.113  1.00  0.00           N  
ATOM   2671  CA  SER   335      78.971  59.645  28.433  1.00  0.00           C  
ATOM   2672  C   SER   335      78.424  58.427  29.122  1.00  0.00           C  
ATOM   2673  O   SER   335      77.225  58.206  29.038  1.00  0.00           O  
ATOM   2674  CB  SER   335      79.583  59.199  27.120  1.00  0.00           C  
ATOM   2675  OG  SER   335      78.707  58.362  26.416  1.00  0.00           O  
ATOM   2676  N   ARG   336      79.291  57.632  29.711  1.00  0.00           N  
ATOM   2677  CA  ARG   336      78.912  56.424  30.399  1.00  0.00           C  
ATOM   2678  C   ARG   336      78.180  56.669  31.764  1.00  0.00           C  
ATOM   2679  O   ARG   336      77.219  55.925  32.067  1.00  0.00           O  
ATOM   2680  CB  ARG   336      80.157  55.580  30.632  1.00  0.00           C  
ATOM   2681  CG  ARG   336      80.775  54.992  29.374  1.00  0.00           C  
ATOM   2682  CD  ARG   336      82.026  54.250  29.672  1.00  0.00           C  
ATOM   2683  NE  ARG   336      82.624  53.687  28.472  1.00  0.00           N  
ATOM   2684  CZ  ARG   336      83.810  53.049  28.434  1.00  0.00           C  
ATOM   2685  NH1 ARG   336      84.511  52.899  29.535  1.00  0.00           N1+
ATOM   2686  NH2 ARG   336      84.267  52.572  27.288  1.00  0.00           N  
ATOM   2687  N   THR   337      78.561  57.671  32.535  1.00  0.00           N  
ATOM   2688  CA  THR   337      77.969  57.945  33.846  1.00  0.00           C  
ATOM   2689  C   THR   337      76.510  58.219  33.984  1.00  0.00           C  
ATOM   2690  O   THR   337      75.833  57.472  34.734  1.00  0.00           O  
ATOM   2691  CB  THR   337      78.698  59.141  34.484  1.00  0.00           C  
ATOM   2692  CG2 THR   337      78.059  59.506  35.815  1.00  0.00           C  
ATOM   2693  OG1 THR   337      80.076  58.806  34.695  1.00  0.00           O  
ATOM   2694  N   PRO   338      75.774  58.905  32.995  1.00  0.00           N  
ATOM   2695  CA  PRO   338      74.368  59.032  33.042  1.00  0.00           C  
ATOM   2696  C   PRO   338      73.644  57.632  33.070  1.00  0.00           C  
ATOM   2697  O   PRO   338      72.708  57.486  33.850  1.00  0.00           O  
ATOM   2698  CB  PRO   338      74.094  59.810  31.750  1.00  0.00           C  
ATOM   2699  CG  PRO   338      75.284  60.693  31.595  1.00  0.00           C  
ATOM   2700  CD  PRO   338      76.439  59.851  32.070  1.00  0.00           C  
ATOM   2701  N   LEU   339      73.948  56.705  32.146  1.00  0.00           N  
ATOM   2702  CA  LEU   339      73.413  55.378  32.120  1.00  0.00           C  
ATOM   2703  C   LEU   339      73.803  54.558  33.428  1.00  0.00           C  
ATOM   2704  O   LEU   339      72.961  53.907  34.032  1.00  0.00           O  
ATOM   2705  CB  LEU   339      73.918  54.671  30.857  1.00  0.00           C  
ATOM   2706  CG  LEU   339      73.341  55.184  29.530  1.00  0.00           C  
ATOM   2707  CD1 LEU   339      74.055  54.505  28.369  1.00  0.00           C  
ATOM   2708  CD2 LEU   339      71.845  54.911  29.488  1.00  0.00           C  
ATOM   2709  N   LEU   340      74.985  54.701  33.955  1.00  0.00           N  
ATOM   2710  CA  LEU   340      75.367  54.119  35.230  1.00  0.00           C  
ATOM   2711  C   LEU   340      74.606  54.661  36.476  1.00  0.00           C  
ATOM   2712  O   LEU   340      74.403  53.903  37.410  1.00  0.00           O  
ATOM   2713  CB  LEU   340      76.872  54.334  35.429  1.00  0.00           C  
ATOM   2714  CG  LEU   340      77.786  53.575  34.458  1.00  0.00           C  
ATOM   2715  CD1 LEU   340      79.226  54.027  34.654  1.00  0.00           C  
ATOM   2716  CD2 LEU   340      77.644  52.078  34.693  1.00  0.00           C  
ATOM   2717  N   SER   341      74.107  55.889  36.404  1.00  0.00           N  
ATOM   2718  CA  SER   341      73.293  56.576  37.368  1.00  0.00           C  
ATOM   2719  C   SER   341      71.795  56.490  37.170  1.00  0.00           C  
ATOM   2720  O   SER   341      71.054  57.025  37.940  1.00  0.00           O  
ATOM   2721  CB  SER   341      73.699  58.037  37.385  1.00  0.00           C  
ATOM   2722  OG  SER   341      73.366  58.664  36.178  1.00  0.00           O  
ATOM   2723  N   SER   342      71.393  55.689  36.184  1.00  0.00           N  
ATOM   2724  CA  SER   342      69.966  55.483  35.722  1.00  0.00           C  
ATOM   2725  C   SER   342      69.150  54.766  36.815  1.00  0.00           C  
ATOM   2726  O   SER   342      69.635  54.003  37.688  1.00  0.00           O  
ATOM   2727  CB  SER   342      69.922  54.672  34.441  1.00  0.00           C  
ATOM   2728  OG  SER   342      70.359  53.360  34.662  1.00  0.00           O  
ATOM   2729  N   LEU   343      67.851  55.009  36.841  1.00  0.00           N  
ATOM   2730  CA  LEU   343      66.986  54.463  37.877  1.00  0.00           C  
ATOM   2731  C   LEU   343      66.983  52.968  38.032  1.00  0.00           C  
ATOM   2732  O   LEU   343      67.091  52.336  39.104  1.00  0.00           O  
ATOM   2733  CB  LEU   343      65.545  54.918  37.614  1.00  0.00           C  
ATOM   2734  CG  LEU   343      64.508  54.479  38.656  1.00  0.00           C  
ATOM   2735  CD1 LEU   343      63.483  55.586  38.851  1.00  0.00           C  
ATOM   2736  CD2 LEU   343      63.840  53.192  38.195  1.00  0.00           C  
ATOM   2737  N   LEU   344      66.987  52.234  36.897  1.00  0.00           N  
ATOM   2738  CA  LEU   344      67.046  50.762  36.780  1.00  0.00           C  
ATOM   2739  C   LEU   344      68.126  50.144  37.672  1.00  0.00           C  
ATOM   2740  O   LEU   344      68.027  48.902  37.967  1.00  0.00           O  
ATOM   2741  CB  LEU   344      67.307  50.361  35.321  1.00  0.00           C  
ATOM   2742  CG  LEU   344      66.060  50.205  34.442  1.00  0.00           C  
ATOM   2743  CD1 LEU   344      65.352  51.548  34.321  1.00  0.00           C  
ATOM   2744  CD2 LEU   344      66.467  49.676  33.074  1.00  0.00           C  
ATOM   2745  N   VAL   345      69.245  50.808  38.038  1.00  0.00           N  
ATOM   2746  CA  VAL   345      70.326  50.369  38.901  1.00  0.00           C  
ATOM   2747  C   VAL   345      69.880  50.262  40.414  1.00  0.00           C  
ATOM   2748  O   VAL   345      70.376  49.483  41.162  1.00  0.00           O  
ATOM   2749  CB  VAL   345      71.504  51.352  38.767  1.00  0.00           C  
ATOM   2750  CG1 VAL   345      72.595  51.013  39.772  1.00  0.00           C  
ATOM   2751  CG2 VAL   345      72.049  51.315  37.347  1.00  0.00           C  
ATOM   2752  N   GLU   346      68.942  51.109  40.910  1.00  0.00           N  
ATOM   2753  CA  GLU   346      68.541  51.022  42.357  1.00  0.00           C  
ATOM   2754  C   GLU   346      68.116  49.554  42.669  1.00  0.00           C  
ATOM   2755  O   GLU   346      67.194  48.953  42.160  1.00  0.00           O  
ATOM   2756  CB  GLU   346      67.396  51.986  42.676  1.00  0.00           C  
ATOM   2757  CG  GLU   346      67.005  52.034  44.146  1.00  0.00           C  
ATOM   2758  CD  GLU   346      68.052  52.681  45.009  1.00  0.00           C  
ATOM   2759  OE1 GLU   346      68.862  53.407  44.484  1.00  0.00           O  
ATOM   2760  OE2 GLU   346      68.042  52.449  46.195  1.00  0.00           O1-
ATOM   2761  N   PRO   347      68.719  48.892  43.640  1.00  0.00           N  
ATOM   2762  CA  PRO   347      68.368  47.506  44.068  1.00  0.00           C  
ATOM   2763  C   PRO   347      66.833  47.332  44.496  1.00  0.00           C  
ATOM   2764  O   PRO   347      66.331  48.131  45.280  1.00  0.00           O  
ATOM   2765  CB  PRO   347      69.313  47.299  45.256  1.00  0.00           C  
ATOM   2766  CG  PRO   347      70.491  48.155  44.940  1.00  0.00           C  
ATOM   2767  CD  PRO   347      69.898  49.400  44.336  1.00  0.00           C  
ATOM   2768  N   LEU   348      66.167  46.229  44.185  1.00  0.00           N  
ATOM   2769  CA  LEU   348      64.746  45.996  44.574  1.00  0.00           C  
ATOM   2770  C   LEU   348      64.673  45.270  45.938  1.00  0.00           C  
ATOM   2771  O   LEU   348      65.476  44.408  46.431  1.00  0.00           O  
ATOM   2772  CB  LEU   348      64.024  45.167  43.504  1.00  0.00           C  
ATOM   2773  CG  LEU   348      63.969  45.790  42.105  1.00  0.00           C  
ATOM   2774  CD1 LEU   348      63.310  44.813  41.138  1.00  0.00           C  
ATOM   2775  CD2 LEU   348      63.201  47.103  42.162  1.00  0.00           C  
ATOM   2776  N   THR   349      63.560  45.581  46.601  1.00  0.00           N  
ATOM   2777  CA  THR   349      63.295  44.889  47.879  1.00  0.00           C  
ATOM   2778  C   THR   349      62.601  43.564  47.523  1.00  0.00           C  
ATOM   2779  O   THR   349      62.158  43.474  46.382  1.00  0.00           O  
ATOM   2780  CB  THR   349      62.418  45.724  48.832  1.00  0.00           C  
ATOM   2781  CG2 THR   349      63.061  47.076  49.100  1.00  0.00           C  
ATOM   2782  OG1 THR   349      61.125  45.921  48.245  1.00  0.00           O  
ATOM   2783  N   PRO   350      62.539  42.545  48.414  1.00  0.00           N  
ATOM   2784  CA  PRO   350      61.941  41.286  48.080  1.00  0.00           C  
ATOM   2785  C   PRO   350      60.448  41.415  47.521  1.00  0.00           C  
ATOM   2786  O   PRO   350      59.745  42.299  48.026  1.00  0.00           O  
ATOM   2787  CB  PRO   350      61.997  40.569  49.434  1.00  0.00           C  
ATOM   2788  CG  PRO   350      63.182  41.166  50.113  1.00  0.00           C  
ATOM   2789  CD  PRO   350      63.141  42.621  49.730  1.00  0.00           C  
ATOM   2790  N   SER   351      60.104  40.737  46.424  1.00  0.00           N  
ATOM   2791  CA  SER   351      58.743  40.737  45.807  1.00  0.00           C  
ATOM   2792  C   SER   351      57.622  39.966  46.483  1.00  0.00           C  
ATOM   2793  O   SER   351      57.937  39.005  47.170  1.00  0.00           O  
ATOM   2794  CB  SER   351      58.857  40.210  44.390  1.00  0.00           C  
ATOM   2795  OG  SER   351      57.597  40.133  43.781  1.00  0.00           O  
ATOM   2796  N   GLY   352      56.331  40.465  46.478  1.00  0.00           N  
ATOM   2797  CA  GLY   352      55.117  39.928  47.067  1.00  0.00           C  
ATOM   2798  C   GLY   352      53.875  40.779  47.252  1.00  0.00           C  
ATOM   2799  O   GLY   352      52.729  40.423  47.088  1.00  0.00           O  
ATOM   2800  N   GLU   353      54.029  42.060  47.669  1.00  0.00           N  
ATOM   2801  CA  GLU   353      52.898  43.006  47.998  1.00  0.00           C  
ATOM   2802  C   GLU   353      52.145  43.426  46.716  1.00  0.00           C  
ATOM   2803  O   GLU   353      52.790  43.589  45.654  1.00  0.00           O  
ATOM   2804  CB  GLU   353      53.418  44.254  48.717  1.00  0.00           C  
ATOM   2805  CG  GLU   353      54.054  43.979  50.073  1.00  0.00           C  
ATOM   2806  CD  GLU   353      53.050  43.574  51.117  1.00  0.00           C  
ATOM   2807  OE1 GLU   353      52.123  44.315  51.341  1.00  0.00           O  
ATOM   2808  OE2 GLU   353      53.212  42.524  51.692  1.00  0.00           O1-
ATOM   2809  N   ALA   354      50.862  43.598  46.777  1.00  0.00           N  
ATOM   2810  CA  ALA   354      50.104  43.994  45.606  1.00  0.00           C  
ATOM   2811  C   ALA   354      50.119  45.518  45.384  1.00  0.00           C  
ATOM   2812  O   ALA   354      50.280  46.336  46.369  1.00  0.00           O  
ATOM   2813  CB  ALA   354      48.667  43.484  45.873  1.00  0.00           C  
ATOM   2814  N   PRO   355      49.842  45.925  44.184  1.00  0.00           N  
ATOM   2815  CA  PRO   355      49.787  47.387  43.935  1.00  0.00           C  
ATOM   2816  C   PRO   355      48.467  47.990  44.629  1.00  0.00           C  
ATOM   2817  O   PRO   355      47.440  47.258  44.813  1.00  0.00           O  
ATOM   2818  CB  PRO   355      49.737  47.470  42.406  1.00  0.00           C  
ATOM   2819  CG  PRO   355      49.119  46.179  41.989  1.00  0.00           C  
ATOM   2820  CD  PRO   355      49.694  45.164  42.940  1.00  0.00           C  
ATOM   2821  N   ASN   356      48.462  49.274  44.941  1.00  0.00           N  
ATOM   2822  CA  ASN   356      47.348  50.010  45.617  1.00  0.00           C  
ATOM   2823  C   ASN   356      46.196  50.109  44.708  1.00  0.00           C  
ATOM   2824  O   ASN   356      46.248  50.783  43.656  1.00  0.00           O  
ATOM   2825  CB  ASN   356      47.761  51.400  46.065  1.00  0.00           C  
ATOM   2826  CG  ASN   356      46.778  52.016  47.021  1.00  0.00           C  
ATOM   2827  ND2 ASN   356      47.256  52.894  47.866  1.00  0.00           N  
ATOM   2828  OD1 ASN   356      45.585  51.695  46.996  1.00  0.00           O  
ATOM   2829  N   GLN   357      45.041  49.506  45.050  1.00  0.00           N  
ATOM   2830  CA  GLN   357      43.895  49.340  44.209  1.00  0.00           C  
ATOM   2831  C   GLN   357      42.992  50.619  44.204  1.00  0.00           C  
ATOM   2832  O   GLN   357      42.151  50.699  43.359  1.00  0.00           O  
ATOM   2833  CB  GLN   357      43.101  48.114  44.671  1.00  0.00           C  
ATOM   2834  CG  GLN   357      43.863  46.805  44.566  1.00  0.00           C  
ATOM   2835  CD  GLN   357      44.216  46.453  43.133  1.00  0.00           C  
ATOM   2836  NE2 GLN   357      45.506  46.290  42.866  1.00  0.00           N  
ATOM   2837  OE1 GLN   357      43.338  46.331  42.275  1.00  0.00           O  
ATOM   2838  N   ALA   358      43.341  51.610  45.015  1.00  0.00           N  
ATOM   2839  CA  ALA   358      42.565  52.843  45.096  1.00  0.00           C  
ATOM   2840  C   ALA   358      42.622  53.757  43.920  1.00  0.00           C  
ATOM   2841  O   ALA   358      43.617  53.853  43.188  1.00  0.00           O  
ATOM   2842  CB  ALA   358      42.984  53.650  46.362  1.00  0.00           C  
ATOM   2843  N   LEU   359      41.537  54.353  43.606  1.00  0.00           N  
ATOM   2844  CA  LEU   359      41.262  55.308  42.568  1.00  0.00           C  
ATOM   2845  C   LEU   359      40.875  56.617  43.083  1.00  0.00           C  
ATOM   2846  O   LEU   359      39.799  56.735  43.749  1.00  0.00           O  
ATOM   2847  CB  LEU   359      40.145  54.794  41.652  1.00  0.00           C  
ATOM   2848  CG  LEU   359      39.671  55.771  40.568  1.00  0.00           C  
ATOM   2849  CD1 LEU   359      40.828  56.090  39.631  1.00  0.00           C  
ATOM   2850  CD2 LEU   359      38.504  55.159  39.808  1.00  0.00           C  
ATOM   2851  N   LEU   360      41.669  57.649  42.836  1.00  0.00           N  
ATOM   2852  CA  LEU   360      41.361  58.978  43.422  1.00  0.00           C  
ATOM   2853  C   LEU   360      40.386  59.703  42.493  1.00  0.00           C  
ATOM   2854  O   LEU   360      40.733  59.915  41.314  1.00  0.00           O  
ATOM   2855  CB  LEU   360      42.633  59.813  43.606  1.00  0.00           C  
ATOM   2856  CG  LEU   360      42.441  61.180  44.275  1.00  0.00           C  
ATOM   2857  CD1 LEU   360      42.007  60.980  45.721  1.00  0.00           C  
ATOM   2858  CD2 LEU   360      43.738  61.971  44.199  1.00  0.00           C  
ATOM   2859  N   ARG   361      39.324  60.287  43.046  1.00  0.00           N  
ATOM   2860  CA  ARG   361      38.326  61.052  42.315  1.00  0.00           C  
ATOM   2861  C   ARG   361      38.539  62.518  42.475  1.00  0.00           C  
ATOM   2862  O   ARG   361      38.527  62.999  43.625  1.00  0.00           O  
ATOM   2863  CB  ARG   361      36.920  60.706  42.785  1.00  0.00           C  
ATOM   2864  CG  ARG   361      36.304  59.486  42.118  1.00  0.00           C  
ATOM   2865  CD  ARG   361      36.808  58.223  42.714  1.00  0.00           C  
ATOM   2866  NE  ARG   361      36.031  57.072  42.282  1.00  0.00           N  
ATOM   2867  CZ  ARG   361      36.245  55.806  42.690  1.00  0.00           C  
ATOM   2868  NH1 ARG   361      37.213  55.545  43.542  1.00  0.00           N1+
ATOM   2869  NH2 ARG   361      35.482  54.827  42.238  1.00  0.00           N  
ATOM   2870  N   ILE   362      38.566  63.264  41.349  1.00  0.00           N  
ATOM   2871  CA  ILE   362      38.581  64.754  41.312  1.00  0.00           C  
ATOM   2872  C   ILE   362      37.323  65.491  40.928  1.00  0.00           C  
ATOM   2873  O   ILE   362      36.769  65.328  39.881  1.00  0.00           O  
ATOM   2874  CB  ILE   362      39.683  65.233  40.347  1.00  0.00           C  
ATOM   2875  CG1 ILE   362      41.037  64.647  40.751  1.00  0.00           C  
ATOM   2876  CG2 ILE   362      39.742  66.751  40.319  1.00  0.00           C  
ATOM   2877  CD1 ILE   362      41.474  65.026  42.148  1.00  0.00           C  
ATOM   2878  N   LEU   363      36.865  66.424  41.802  1.00  0.00           N  
ATOM   2879  CA  LEU   363      35.553  67.106  41.707  1.00  0.00           C  
ATOM   2880  C   LEU   363      35.780  68.584  41.367  1.00  0.00           C  
ATOM   2881  O   LEU   363      36.840  69.135  41.736  1.00  0.00           O  
ATOM   2882  CB  LEU   363      34.771  66.982  43.021  1.00  0.00           C  
ATOM   2883  CG  LEU   363      34.499  65.551  43.500  1.00  0.00           C  
ATOM   2884  CD1 LEU   363      33.817  65.592  44.861  1.00  0.00           C  
ATOM   2885  CD2 LEU   363      33.634  64.829  42.477  1.00  0.00           C  
ATOM   2886  N   LYS   364      34.790  69.271  40.776  1.00  0.00           N  
ATOM   2887  CA  LYS   364      34.830  70.740  40.562  1.00  0.00           C  
ATOM   2888  C   LYS   364      33.859  71.465  41.490  1.00  0.00           C  
ATOM   2889  O   LYS   364      32.835  70.926  41.856  1.00  0.00           O  
ATOM   2890  CB  LYS   364      34.508  71.086  39.107  1.00  0.00           C  
ATOM   2891  CG  LYS   364      35.515  70.556  38.096  1.00  0.00           C  
ATOM   2892  CD  LYS   364      35.099  70.892  36.672  1.00  0.00           C  
ATOM   2893  CE  LYS   364      33.919  70.042  36.226  1.00  0.00           C  
ATOM   2894  NZ  LYS   364      34.261  68.594  36.181  1.00  0.00           N1+
ATOM   2895  N   GLU   365      33.962  72.756  41.698  1.00  0.00           N  
ATOM   2896  CA  GLU   365      33.164  73.646  42.615  1.00  0.00           C  
ATOM   2897  C   GLU   365      31.647  73.691  42.417  1.00  0.00           C  
ATOM   2898  O   GLU   365      30.917  74.002  43.289  1.00  0.00           O  
ATOM   2899  CB  GLU   365      33.684  75.080  42.508  1.00  0.00           C  
ATOM   2900  CG  GLU   365      33.353  75.773  41.194  1.00  0.00           C  
ATOM   2901  CD  GLU   365      33.781  77.213  41.167  1.00  0.00           C  
ATOM   2902  OE1 GLU   365      34.584  77.590  41.986  1.00  0.00           O  
ATOM   2903  OE2 GLU   365      33.303  77.938  40.326  1.00  0.00           O1-
ATOM   2904  N   THR   366      31.272  73.276  41.152  1.00  0.00           N  
ATOM   2905  CA  THR   366      29.850  73.257  40.648  1.00  0.00           C  
ATOM   2906  C   THR   366      29.157  71.911  40.975  1.00  0.00           C  
ATOM   2907  O   THR   366      27.986  71.677  40.710  1.00  0.00           O  
ATOM   2908  CB  THR   366      29.786  73.503  39.130  1.00  0.00           C  
ATOM   2909  CG2 THR   366      30.430  74.836  38.779  1.00  0.00           C  
ATOM   2910  OG1 THR   366      30.472  72.448  38.443  1.00  0.00           O  
ATOM   2911  N   GLU   367      29.863  70.897  41.477  1.00  0.00           N  
ATOM   2912  CA  GLU   367      29.415  69.520  41.847  1.00  0.00           C  
ATOM   2913  C   GLU   367      28.830  69.328  43.281  1.00  0.00           C  
ATOM   2914  O   GLU   367      28.277  68.297  43.629  1.00  0.00           O  
ATOM   2915  CB  GLU   367      30.592  68.556  41.674  1.00  0.00           C  
ATOM   2916  CG  GLU   367      31.146  68.488  40.258  1.00  0.00           C  
ATOM   2917  CD  GLU   367      30.142  67.978  39.261  1.00  0.00           C  
ATOM   2918  OE1 GLU   367      29.371  67.117  39.611  1.00  0.00           O  
ATOM   2919  OE2 GLU   367      30.147  68.451  38.149  1.00  0.00           O1-
ATOM   2920  N   PHE   368      28.988  70.375  44.092  1.00  0.00           N  
ATOM   2921  CA  PHE   368      28.587  70.396  45.554  1.00  0.00           C  
ATOM   2922  C   PHE   368      28.325  71.828  46.115  1.00  0.00           C  
ATOM   2923  O   PHE   368      28.728  72.878  45.647  1.00  0.00           O  
ATOM   2924  CB  PHE   368      29.669  69.727  46.404  1.00  0.00           C  
ATOM   2925  CG  PHE   368      31.045  70.287  46.185  1.00  0.00           C  
ATOM   2926  CD1 PHE   368      31.496  71.368  46.927  1.00  0.00           C  
ATOM   2927  CD2 PHE   368      31.891  69.736  45.235  1.00  0.00           C  
ATOM   2928  CE1 PHE   368      32.762  71.885  46.726  1.00  0.00           C  
ATOM   2929  CE2 PHE   368      33.157  70.248  45.032  1.00  0.00           C  
ATOM   2930  CZ  PHE   368      33.592  71.325  45.778  1.00  0.00           C  
ATOM   2931  N   LYS   369      27.627  71.876  47.232  1.00  0.00           N  
ATOM   2932  CA  LYS   369      27.144  73.016  48.078  1.00  0.00           C  
ATOM   2933  C   LYS   369      27.111  72.745  49.630  1.00  0.00           C  
ATOM   2934  O   LYS   369      26.192  71.950  50.075  1.00  0.00           O  
ATOM   2935  CB  LYS   369      25.748  73.428  47.610  1.00  0.00           C  
ATOM   2936  CG  LYS   369      25.117  74.551  48.425  1.00  0.00           C  
ATOM   2937  CD  LYS   369      23.769  74.960  47.852  1.00  0.00           C  
ATOM   2938  CE  LYS   369      23.021  75.886  48.801  1.00  0.00           C  
ATOM   2939  NZ  LYS   369      21.720  76.332  48.232  1.00  0.00           N1+
ATOM   2940  N   LYS   370      27.890  73.400  50.387  1.00  0.00           N  
ATOM   2941  CA  LYS   370      27.760  73.382  51.971  1.00  0.00           C  
ATOM   2942  C   LYS   370      26.455  74.144  52.439  1.00  0.00           C  
ATOM   2943  O   LYS   370      25.953  75.100  51.846  1.00  0.00           O  
ATOM   2944  CB  LYS   370      28.978  74.016  52.645  1.00  0.00           C  
ATOM   2945  CG  LYS   370      29.122  75.512  52.403  1.00  0.00           C  
ATOM   2946  CD  LYS   370      30.264  76.096  53.221  1.00  0.00           C  
ATOM   2947  CE  LYS   370      30.403  77.594  52.989  1.00  0.00           C  
ATOM   2948  NZ  LYS   370      31.391  78.211  53.915  1.00  0.00           N1+
ATOM   2949  N   ILE   371      25.740  73.657  53.457  1.00  0.00           N  
ATOM   2950  CA  ILE   371      24.462  74.180  53.965  1.00  0.00           C  
ATOM   2951  C   ILE   371      24.601  74.548  55.525  1.00  0.00           C  
ATOM   2952  O   ILE   371      24.341  75.701  55.864  1.00  0.00           O  
ATOM   2953  CB  ILE   371      23.339  73.151  53.743  1.00  0.00           C  
ATOM   2954  CG1 ILE   371      23.203  72.821  52.254  1.00  0.00           C  
ATOM   2955  CG2 ILE   371      22.022  73.672  54.300  1.00  0.00           C  
ATOM   2956  CD1 ILE   371      22.284  71.655  51.969  1.00  0.00           C  
ATOM   2957  N   LYS   372      25.045  73.615  56.324  1.00  0.00           N  
ATOM   2958  CA  LYS   372      25.155  73.763  57.818  1.00  0.00           C  
ATOM   2959  C   LYS   372      26.584  73.463  58.274  1.00  0.00           C  
ATOM   2960  O   LYS   372      27.360  72.806  57.595  1.00  0.00           O  
ATOM   2961  CB  LYS   372      24.175  72.840  58.544  1.00  0.00           C  
ATOM   2962  CG  LYS   372      22.712  73.076  58.194  1.00  0.00           C  
ATOM   2963  CD  LYS   372      22.236  74.432  58.691  1.00  0.00           C  
ATOM   2964  CE  LYS   372      20.752  74.630  58.425  1.00  0.00           C  
ATOM   2965  NZ  LYS   372      20.280  75.969  58.872  1.00  0.00           N1+
ATOM   2966  N   VAL   373      26.939  73.827  59.544  1.00  0.00           N  
ATOM   2967  CA  VAL   373      28.275  73.469  60.233  1.00  0.00           C  
ATOM   2968  C   VAL   373      28.316  72.018  60.881  1.00  0.00           C  
ATOM   2969  O   VAL   373      27.523  71.696  61.705  1.00  0.00           O  
ATOM   2970  CB  VAL   373      28.579  74.498  61.340  1.00  0.00           C  
ATOM   2971  CG1 VAL   373      29.850  74.118  62.084  1.00  0.00           C  
ATOM   2972  CG2 VAL   373      28.704  75.887  60.734  1.00  0.00           C  
ATOM   2973  N   LEU   374      29.375  71.296  60.506  1.00  0.00           N  
ATOM   2974  CA  LEU   374      29.660  69.912  60.937  1.00  0.00           C  
ATOM   2975  C   LEU   374      30.584  70.027  62.151  1.00  0.00           C  
ATOM   2976  O   LEU   374      30.194  69.548  63.176  1.00  0.00           O  
ATOM   2977  CB  LEU   374      30.324  69.093  59.822  1.00  0.00           C  
ATOM   2978  CG  LEU   374      30.636  67.631  60.167  1.00  0.00           C  
ATOM   2979  CD1 LEU   374      29.343  66.903  60.511  1.00  0.00           C  
ATOM   2980  CD2 LEU   374      31.338  66.970  58.989  1.00  0.00           C  
ATOM   2981  N   GLY   375      31.703  70.767  62.060  1.00  0.00           N  
ATOM   2982  CA  GLY   375      32.594  70.871  63.274  1.00  0.00           C  
ATOM   2983  C   GLY   375      33.941  71.577  62.961  1.00  0.00           C  
ATOM   2984  O   GLY   375      34.025  72.392  62.041  1.00  0.00           O  
ATOM   2985  N   SER   376      34.992  71.148  63.639  1.00  0.00           N  
ATOM   2986  CA  SER   376      36.263  71.733  63.453  1.00  0.00           C  
ATOM   2987  C   SER   376      37.552  71.040  63.959  1.00  0.00           C  
ATOM   2988  O   SER   376      37.503  69.887  64.401  1.00  0.00           O  
ATOM   2989  CB  SER   376      36.177  73.113  64.076  1.00  0.00           C  
ATOM   2990  OG  SER   376      36.059  73.028  65.469  1.00  0.00           O  
ATOM   2991  N   GLY   377      38.686  71.574  63.547  1.00  0.00           N  
ATOM   2992  CA  GLY   377      39.994  71.077  63.966  1.00  0.00           C  
ATOM   2993  C   GLY   377      41.243  71.885  63.580  1.00  0.00           C  
ATOM   2994  O   GLY   377      41.098  73.026  63.283  1.00  0.00           O  
ATOM   2995  N   ALA   378      42.448  71.299  63.531  1.00  0.00           N  
ATOM   2996  CA  ALA   378      43.689  71.828  63.162  1.00  0.00           C  
ATOM   2997  C   ALA   378      43.629  72.434  61.663  1.00  0.00           C  
ATOM   2998  O   ALA   378      44.222  73.500  61.421  1.00  0.00           O  
ATOM   2999  CB  ALA   378      44.845  70.761  63.235  1.00  0.00           C  
ATOM   3000  N   PHE   379      42.865  71.762  60.810  1.00  0.00           N  
ATOM   3001  CA  PHE   379      42.524  72.167  59.405  1.00  0.00           C  
ATOM   3002  C   PHE   379      41.546  73.406  59.271  1.00  0.00           C  
ATOM   3003  O   PHE   379      41.436  74.023  58.182  1.00  0.00           O  
ATOM   3004  CB  PHE   379      41.907  70.971  58.678  1.00  0.00           C  
ATOM   3005  CG  PHE   379      40.603  70.511  59.264  1.00  0.00           C  
ATOM   3006  CD1 PHE   379      39.413  71.137  58.920  1.00  0.00           C  
ATOM   3007  CD2 PHE   379      40.562  69.454  60.160  1.00  0.00           C  
ATOM   3008  CE1 PHE   379      38.212  70.716  59.460  1.00  0.00           C  
ATOM   3009  CE2 PHE   379      39.363  69.030  60.700  1.00  0.00           C  
ATOM   3010  CZ  PHE   379      38.187  69.662  60.350  1.00  0.00           C  
ATOM   3011  N   GLY   380      40.941  73.843  60.396  1.00  0.00           N  
ATOM   3012  CA  GLY   380      39.942  74.865  60.474  1.00  0.00           C  
ATOM   3013  C   GLY   380      38.494  74.349  60.746  1.00  0.00           C  
ATOM   3014  O   GLY   380      38.273  73.353  61.431  1.00  0.00           O  
ATOM   3015  N   THR   381      37.530  74.888  60.055  1.00  0.00           N  
ATOM   3016  CA  THR   381      36.087  74.525  60.139  1.00  0.00           C  
ATOM   3017  C   THR   381      35.629  73.697  58.942  1.00  0.00           C  
ATOM   3018  O   THR   381      35.858  74.030  57.801  1.00  0.00           O  
ATOM   3019  CB  THR   381      35.202  75.782  60.245  1.00  0.00           C  
ATOM   3020  CG2 THR   381      33.733  75.394  60.301  1.00  0.00           C  
ATOM   3021  OG1 THR   381      35.545  76.513  61.429  1.00  0.00           O  
ATOM   3022  N   VAL   382      34.913  72.625  59.227  1.00  0.00           N  
ATOM   3023  CA  VAL   382      34.303  71.657  58.211  1.00  0.00           C  
ATOM   3024  C   VAL   382      32.803  71.736  58.245  1.00  0.00           C  
ATOM   3025  O   VAL   382      32.190  71.923  59.271  1.00  0.00           O  
ATOM   3026  CB  VAL   382      34.712  70.199  58.490  1.00  0.00           C  
ATOM   3027  CG1 VAL   382      34.331  69.801  59.908  1.00  0.00           C  
ATOM   3028  CG2 VAL   382      34.059  69.274  57.476  1.00  0.00           C  
ATOM   3029  N   TYR   383      32.128  71.724  57.034  1.00  0.00           N  
ATOM   3030  CA  TYR   383      30.703  71.862  56.883  1.00  0.00           C  
ATOM   3031  C   TYR   383      30.021  70.568  56.365  1.00  0.00           C  
ATOM   3032  O   TYR   383      30.631  69.684  55.714  1.00  0.00           O  
ATOM   3033  CB  TYR   383      30.405  73.036  55.947  1.00  0.00           C  
ATOM   3034  CG  TYR   383      30.885  74.371  56.471  1.00  0.00           C  
ATOM   3035  CD1 TYR   383      32.212  74.742  56.312  1.00  0.00           C  
ATOM   3036  CD2 TYR   383      29.998  75.224  57.113  1.00  0.00           C  
ATOM   3037  CE1 TYR   383      32.650  75.962  56.791  1.00  0.00           C  
ATOM   3038  CE2 TYR   383      30.437  76.443  57.591  1.00  0.00           C  
ATOM   3039  CZ  TYR   383      31.757  76.812  57.433  1.00  0.00           C  
ATOM   3040  OH  TYR   383      32.193  78.027  57.909  1.00  0.00           O  
ATOM   3041  N   LYS   384      28.726  70.603  56.474  1.00  0.00           N  
ATOM   3042  CA  LYS   384      27.866  69.574  55.855  1.00  0.00           C  
ATOM   3043  C   LYS   384      26.837  70.136  54.868  1.00  0.00           C  
ATOM   3044  O   LYS   384      26.306  71.229  55.080  1.00  0.00           O  
ATOM   3045  CB  LYS   384      27.140  68.780  56.942  1.00  0.00           C  
ATOM   3046  CG  LYS   384      26.320  69.631  57.901  1.00  0.00           C  
ATOM   3047  CD  LYS   384      25.700  68.784  59.002  1.00  0.00           C  
ATOM   3048  CE  LYS   384      24.856  69.629  59.945  1.00  0.00           C  
ATOM   3049  NZ  LYS   384      24.291  68.822  61.060  1.00  0.00           N1+
ATOM   3050  N   GLY   385      26.643  69.410  53.795  1.00  0.00           N  
ATOM   3051  CA  GLY   385      25.775  69.795  52.584  1.00  0.00           C  
ATOM   3052  C   GLY   385      25.480  68.606  51.599  1.00  0.00           C  
ATOM   3053  O   GLY   385      25.393  67.505  52.108  1.00  0.00           O  
ATOM   3054  N   LEU   386      25.203  68.998  50.361  1.00  0.00           N  
ATOM   3055  CA  LEU   386      24.791  68.120  49.279  1.00  0.00           C  
ATOM   3056  C   LEU   386      25.810  68.147  48.119  1.00  0.00           C  
ATOM   3057  O   LEU   386      26.419  69.186  47.778  1.00  0.00           O  
ATOM   3058  CB  LEU   386      23.405  68.536  48.771  1.00  0.00           C  
ATOM   3059  CG  LEU   386      22.271  68.469  49.802  1.00  0.00           C  
ATOM   3060  CD1 LEU   386      21.006  69.071  49.206  1.00  0.00           C  
ATOM   3061  CD2 LEU   386      22.046  67.024  50.216  1.00  0.00           C  
ATOM   3062  N   TRP   387      25.982  66.997  47.503  1.00  0.00           N  
ATOM   3063  CA  TRP   387      26.860  66.703  46.427  1.00  0.00           C  
ATOM   3064  C   TRP   387      26.253  65.649  45.462  1.00  0.00           C  
ATOM   3065  O   TRP   387      25.579  64.723  45.888  1.00  0.00           O  
ATOM   3066  CB  TRP   387      28.196  66.210  46.987  1.00  0.00           C  
ATOM   3067  CG  TRP   387      29.059  65.533  45.966  1.00  0.00           C  
ATOM   3068  CD1 TRP   387      29.867  66.138  45.052  1.00  0.00           C  
ATOM   3069  CD2 TRP   387      29.206  64.107  45.752  1.00  0.00           C  
ATOM   3070  CE2 TRP   387      30.112  63.945  44.701  1.00  0.00           C  
ATOM   3071  CE3 TRP   387      28.650  62.975  46.359  1.00  0.00           C  
ATOM   3072  NE1 TRP   387      30.504  65.193  44.284  1.00  0.00           N  
ATOM   3073  CZ2 TRP   387      30.478  62.694  44.235  1.00  0.00           C  
ATOM   3074  CZ3 TRP   387      29.019  61.718  45.893  1.00  0.00           C  
ATOM   3075  CH2 TRP   387      29.910  61.582  44.859  1.00  0.00           C  
ATOM   3076  N   ILE   388      26.496  65.858  44.186  1.00  0.00           N  
ATOM   3077  CA  ILE   388      26.032  65.081  43.079  1.00  0.00           C  
ATOM   3078  C   ILE   388      27.167  64.404  42.352  1.00  0.00           C  
ATOM   3079  O   ILE   388      28.112  65.073  41.870  1.00  0.00           O  
ATOM   3080  CB  ILE   388      25.244  65.963  42.095  1.00  0.00           C  
ATOM   3081  CG1 ILE   388      24.037  66.598  42.794  1.00  0.00           C  
ATOM   3082  CG2 ILE   388      24.796  65.149  40.891  1.00  0.00           C  
ATOM   3083  CD1 ILE   388      23.321  67.631  41.957  1.00  0.00           C  
ATOM   3084  N   PRO   389      27.140  63.038  42.233  1.00  0.00           N  
ATOM   3085  CA  PRO   389      28.169  62.340  41.470  1.00  0.00           C  
ATOM   3086  C   PRO   389      28.142  62.426  39.947  1.00  0.00           C  
ATOM   3087  O   PRO   389      27.127  62.707  39.329  1.00  0.00           O  
ATOM   3088  CB  PRO   389      27.931  60.894  41.920  1.00  0.00           C  
ATOM   3089  CG  PRO   389      26.468  60.832  42.194  1.00  0.00           C  
ATOM   3090  CD  PRO   389      26.147  62.163  42.820  1.00  0.00           C  
ATOM   3091  N   GLU   390      29.307  62.251  39.309  1.00  0.00           N  
ATOM   3092  CA  GLU   390      29.509  62.400  37.906  1.00  0.00           C  
ATOM   3093  C   GLU   390      28.436  61.573  37.021  1.00  0.00           C  
ATOM   3094  O   GLU   390      28.425  60.382  37.068  1.00  0.00           O  
ATOM   3095  CB  GLU   390      30.942  61.970  37.588  1.00  0.00           C  
ATOM   3096  CG  GLU   390      31.341  62.143  36.129  1.00  0.00           C  
ATOM   3097  CD  GLU   390      32.769  61.752  35.863  1.00  0.00           C  
ATOM   3098  OE1 GLU   390      33.446  61.381  36.792  1.00  0.00           O  
ATOM   3099  OE2 GLU   390      33.181  61.825  34.730  1.00  0.00           O1-
ATOM   3100  N   GLY   391      27.688  62.288  36.138  1.00  0.00           N  
ATOM   3101  CA  GLY   391      26.704  61.718  35.287  1.00  0.00           C  
ATOM   3102  C   GLY   391      25.235  61.493  35.866  1.00  0.00           C  
ATOM   3103  O   GLY   391      24.345  60.988  35.150  1.00  0.00           O  
ATOM   3104  N   GLU   392      25.035  61.713  37.151  1.00  0.00           N  
ATOM   3105  CA  GLU   392      23.816  61.511  37.868  1.00  0.00           C  
ATOM   3106  C   GLU   392      23.126  62.896  38.281  1.00  0.00           C  
ATOM   3107  O   GLU   392      23.880  63.818  38.317  1.00  0.00           O  
ATOM   3108  CB  GLU   392      24.112  60.651  39.098  1.00  0.00           C  
ATOM   3109  CG  GLU   392      24.686  59.277  38.783  1.00  0.00           C  
ATOM   3110  CD  GLU   392      23.684  58.356  38.146  1.00  0.00           C  
ATOM   3111  OE1 GLU   392      22.522  58.471  38.452  1.00  0.00           O  
ATOM   3112  OE2 GLU   392      24.081  57.536  37.352  1.00  0.00           O1-
ATOM   3113  N   LYS   393      21.822  62.959  38.580  1.00  0.00           N  
ATOM   3114  CA  LYS   393      21.107  64.150  39.139  1.00  0.00           C  
ATOM   3115  C   LYS   393      20.810  64.062  40.600  1.00  0.00           C  
ATOM   3116  O   LYS   393      20.261  65.074  41.123  1.00  0.00           O  
ATOM   3117  CB  LYS   393      19.790  64.386  38.399  1.00  0.00           C  
ATOM   3118  CG  LYS   393      19.951  64.757  36.931  1.00  0.00           C  
ATOM   3119  CD  LYS   393      18.603  65.000  36.270  1.00  0.00           C  
ATOM   3120  CE  LYS   393      18.763  65.380  34.805  1.00  0.00           C  
ATOM   3121  NZ  LYS   393      17.449  65.588  34.137  1.00  0.00           N1+
ATOM   3122  N   VAL   394      21.091  63.079  41.378  1.00  0.00           N  
ATOM   3123  CA  VAL   394      20.759  62.921  42.812  1.00  0.00           C  
ATOM   3124  C   VAL   394      21.692  63.640  43.720  1.00  0.00           C  
ATOM   3125  O   VAL   394      22.923  63.437  43.667  1.00  0.00           O  
ATOM   3126  CB  VAL   394      20.768  61.434  43.209  1.00  0.00           C  
ATOM   3127  CG1 VAL   394      20.537  61.280  44.704  1.00  0.00           C  
ATOM   3128  CG2 VAL   394      19.709  60.681  42.419  1.00  0.00           C  
ATOM   3129  N   LYS   395      21.127  64.528  44.623  1.00  0.00           N  
ATOM   3130  CA  LYS   395      21.854  65.295  45.663  1.00  0.00           C  
ATOM   3131  C   LYS   395      22.069  64.327  46.880  1.00  0.00           C  
ATOM   3132  O   LYS   395      21.057  63.806  47.436  1.00  0.00           O  
ATOM   3133  CB  LYS   395      21.081  66.549  46.074  1.00  0.00           C  
ATOM   3134  CG  LYS   395      20.927  67.585  44.968  1.00  0.00           C  
ATOM   3135  CD  LYS   395      20.123  68.785  45.443  1.00  0.00           C  
ATOM   3136  CE  LYS   395      19.983  69.830  44.345  1.00  0.00           C  
ATOM   3137  NZ  LYS   395      19.160  69.334  43.209  1.00  0.00           N1+
ATOM   3138  N   ILE   396      23.317  64.116  47.332  1.00  0.00           N  
ATOM   3139  CA  ILE   396      23.748  63.138  48.437  1.00  0.00           C  
ATOM   3140  C   ILE   396      24.316  63.975  49.636  1.00  0.00           C  
ATOM   3141  O   ILE   396      25.176  64.809  49.421  1.00  0.00           O  
ATOM   3142  CB  ILE   396      24.814  62.140  47.949  1.00  0.00           C  
ATOM   3143  CG1 ILE   396      24.274  61.316  46.776  1.00  0.00           C  
ATOM   3144  CG2 ILE   396      25.251  61.230  49.086  1.00  0.00           C  
ATOM   3145  CD1 ILE   396      25.315  60.440  46.115  1.00  0.00           C  
ATOM   3146  N   PRO   397      23.836  63.743  50.828  1.00  0.00           N  
ATOM   3147  CA  PRO   397      24.469  64.463  51.976  1.00  0.00           C  
ATOM   3148  C   PRO   397      25.910  64.043  52.296  1.00  0.00           C  
ATOM   3149  O   PRO   397      26.147  62.907  52.704  1.00  0.00           O  
ATOM   3150  CB  PRO   397      23.536  64.109  53.139  1.00  0.00           C  
ATOM   3151  CG  PRO   397      22.985  62.774  52.772  1.00  0.00           C  
ATOM   3152  CD  PRO   397      22.764  62.855  51.285  1.00  0.00           C  
ATOM   3153  N   VAL   398      26.830  65.004  52.244  1.00  0.00           N  
ATOM   3154  CA  VAL   398      28.336  64.824  52.345  1.00  0.00           C  
ATOM   3155  C   VAL   398      28.955  65.851  53.299  1.00  0.00           C  
ATOM   3156  O   VAL   398      28.406  66.890  53.691  1.00  0.00           O  
ATOM   3157  CB  VAL   398      29.007  64.970  50.967  1.00  0.00           C  
ATOM   3158  CG1 VAL   398      28.438  63.953  49.988  1.00  0.00           C  
ATOM   3159  CG2 VAL   398      28.815  66.386  50.445  1.00  0.00           C  
ATOM   3160  N   ALA   399      30.195  65.560  53.730  1.00  0.00           N  
ATOM   3161  CA  ALA   399      31.008  66.483  54.497  1.00  0.00           C  
ATOM   3162  C   ALA   399      32.025  67.244  53.581  1.00  0.00           C  
ATOM   3163  O   ALA   399      32.622  66.626  52.702  1.00  0.00           O  
ATOM   3164  CB  ALA   399      31.638  65.832  55.670  1.00  0.00           C  
ATOM   3165  N   ILE   400      32.146  68.560  53.687  1.00  0.00           N  
ATOM   3166  CA  ILE   400      32.994  69.426  52.807  1.00  0.00           C  
ATOM   3167  C   ILE   400      33.878  70.219  53.608  1.00  0.00           C  
ATOM   3168  O   ILE   400      33.434  71.087  54.359  1.00  0.00           O  
ATOM   3169  CB  ILE   400      32.172  70.383  51.924  1.00  0.00           C  
ATOM   3170  CG1 ILE   400      31.205  69.592  51.038  1.00  0.00           C  
ATOM   3171  CG2 ILE   400      33.092  71.247  51.075  1.00  0.00           C  
ATOM   3172  CD1 ILE   400      30.191  70.454  50.322  1.00  0.00           C  
ATOM   3173  N   LYS   401      35.220  69.985  53.446  1.00  0.00           N  
ATOM   3174  CA  LYS   401      36.295  70.855  54.012  1.00  0.00           C  
ATOM   3175  C   LYS   401      36.774  71.951  52.997  1.00  0.00           C  
ATOM   3176  O   LYS   401      36.823  71.673  51.771  1.00  0.00           O  
ATOM   3177  CB  LYS   401      37.483  69.999  54.454  1.00  0.00           C  
ATOM   3178  CG  LYS   401      37.179  69.048  55.604  1.00  0.00           C  
ATOM   3179  CD  LYS   401      38.426  68.294  56.041  1.00  0.00           C  
ATOM   3180  CE  LYS   401      38.117  67.316  57.165  1.00  0.00           C  
ATOM   3181  NZ  LYS   401      39.343  66.635  57.663  1.00  0.00           N1+
ATOM   3182  N   GLU   402      37.099  73.137  53.478  1.00  0.00           N  
ATOM   3183  CA  GLU   402      37.651  74.254  52.743  1.00  0.00           C  
ATOM   3184  C   GLU   402      38.853  75.152  53.354  1.00  0.00           C  
ATOM   3185  O   GLU   402      39.287  76.084  52.773  1.00  0.00           O  
ATOM   3186  CB  GLU   402      36.461  75.159  52.420  1.00  0.00           C  
ATOM   3187  CG  GLU   402      35.760  75.737  53.642  1.00  0.00           C  
ATOM   3188  CD  GLU   402      34.683  76.724  53.286  1.00  0.00           C  
ATOM   3189  OE1 GLU   402      34.513  76.995  52.121  1.00  0.00           O  
ATOM   3190  OE2 GLU   402      34.031  77.208  54.181  1.00  0.00           O1-
ATOM   3191  N   LEU   403      39.379  74.626  54.475  1.00  0.00           N  
ATOM   3192  CA  LEU   403      40.561  75.297  55.138  1.00  0.00           C  
ATOM   3193  C   LEU   403      40.403  76.821  55.422  1.00  0.00           C  
ATOM   3194  O   LEU   403      41.380  77.479  55.626  1.00  0.00           O  
ATOM   3195  CB  LEU   403      41.809  75.096  54.270  1.00  0.00           C  
ATOM   3196  CG  LEU   403      42.123  73.645  53.883  1.00  0.00           C  
ATOM   3197  CD1 LEU   403      43.357  73.614  52.990  1.00  0.00           C  
ATOM   3198  CD2 LEU   403      42.337  72.819  55.141  1.00  0.00           C  
ATOM   3199  N   ARG   404      39.171  77.399  55.474  1.00  0.00           N  
ATOM   3200  CA  ARG   404      38.854  78.800  55.697  1.00  0.00           C  
ATOM   3201  C   ARG   404      39.432  79.366  57.042  1.00  0.00           C  
ATOM   3202  O   ARG   404      40.072  80.430  56.967  1.00  0.00           O  
ATOM   3203  CB  ARG   404      37.343  78.982  55.676  1.00  0.00           C  
ATOM   3204  CG  ARG   404      36.871  80.425  55.754  1.00  0.00           C  
ATOM   3205  CD  ARG   404      35.396  80.527  55.624  1.00  0.00           C  
ATOM   3206  NE  ARG   404      34.922  79.981  54.363  1.00  0.00           N  
ATOM   3207  CZ  ARG   404      34.890  80.658  53.200  1.00  0.00           C  
ATOM   3208  NH1 ARG   404      35.308  81.904  53.153  1.00  0.00           N1+
ATOM   3209  NH2 ARG   404      34.441  80.072  52.104  1.00  0.00           N  
ATOM   3210  N   GLU   405      39.346  78.567  58.133  1.00  0.00           N  
ATOM   3211  CA  GLU   405      39.824  78.886  59.442  1.00  0.00           C  
ATOM   3212  C   GLU   405      41.108  78.148  59.745  1.00  0.00           C  
ATOM   3213  O   GLU   405      41.336  77.807  60.950  1.00  0.00           O  
ATOM   3214  CB  GLU   405      38.762  78.548  60.489  1.00  0.00           C  
ATOM   3215  CG  GLU   405      37.443  79.287  60.308  1.00  0.00           C  
ATOM   3216  CD  GLU   405      37.588  80.778  60.426  1.00  0.00           C  
ATOM   3217  OE1 GLU   405      38.349  81.220  61.252  1.00  0.00           O  
ATOM   3218  OE2 GLU   405      36.936  81.478  59.687  1.00  0.00           O1-
ATOM   3219  N   ALA   406      41.908  77.583  58.772  1.00  0.00           N  
ATOM   3220  CA  ALA   406      43.120  76.821  59.119  1.00  0.00           C  
ATOM   3221  C   ALA   406      44.183  77.327  60.101  1.00  0.00           C  
ATOM   3222  O   ALA   406      44.660  78.440  59.897  1.00  0.00           O  
ATOM   3223  CB  ALA   406      43.681  76.335  57.764  1.00  0.00           C  
ATOM   3224  N   THR   407      44.751  76.482  60.987  1.00  0.00           N  
ATOM   3225  CA  THR   407      45.747  76.920  61.920  1.00  0.00           C  
ATOM   3226  C   THR   407      47.136  76.663  61.299  1.00  0.00           C  
ATOM   3227  O   THR   407      48.003  77.383  61.567  1.00  0.00           O  
ATOM   3228  CB  THR   407      45.603  76.195  63.271  1.00  0.00           C  
ATOM   3229  CG2 THR   407      44.205  76.392  63.836  1.00  0.00           C  
ATOM   3230  OG1 THR   407      45.851  74.794  63.095  1.00  0.00           O  
ATOM   3231  N   SER   408      47.169  75.752  60.346  1.00  0.00           N  
ATOM   3232  CA  SER   408      48.358  75.349  59.567  1.00  0.00           C  
ATOM   3233  C   SER   408      48.509  75.846  58.145  1.00  0.00           C  
ATOM   3234  O   SER   408      47.669  75.544  57.250  1.00  0.00           O  
ATOM   3235  CB  SER   408      48.409  73.834  59.522  1.00  0.00           C  
ATOM   3236  OG  SER   408      49.460  73.390  58.711  1.00  0.00           O  
ATOM   3237  N   PRO   409      49.496  76.713  57.823  1.00  0.00           N  
ATOM   3238  CA  PRO   409      49.761  77.216  56.412  1.00  0.00           C  
ATOM   3239  C   PRO   409      50.139  76.092  55.402  1.00  0.00           C  
ATOM   3240  O   PRO   409      50.191  76.416  54.229  1.00  0.00           O  
ATOM   3241  CB  PRO   409      50.931  78.182  56.614  1.00  0.00           C  
ATOM   3242  CG  PRO   409      51.631  77.663  57.822  1.00  0.00           C  
ATOM   3243  CD  PRO   409      50.520  77.238  58.744  1.00  0.00           C  
ATOM   3244  N   LYS   410      50.411  74.823  55.801  1.00  0.00           N  
ATOM   3245  CA  LYS   410      50.741  73.740  54.823  1.00  0.00           C  
ATOM   3246  C   LYS   410      49.579  72.852  54.525  1.00  0.00           C  
ATOM   3247  O   LYS   410      49.562  71.875  53.822  1.00  0.00           O  
ATOM   3248  CB  LYS   410      51.898  72.877  55.330  1.00  0.00           C  
ATOM   3249  CG  LYS   410      53.222  73.617  55.469  1.00  0.00           C  
ATOM   3250  CD  LYS   410      54.318  72.696  55.982  1.00  0.00           C  
ATOM   3251  CE  LYS   410      55.640  73.435  56.127  1.00  0.00           C  
ATOM   3252  NZ  LYS   410      56.712  72.557  56.671  1.00  0.00           N1+
ATOM   3253  N   ALA   411      48.401  73.185  55.183  1.00  0.00           N  
ATOM   3254  CA  ALA   411      47.152  72.457  55.116  1.00  0.00           C  
ATOM   3255  C   ALA   411      46.596  72.248  53.691  1.00  0.00           C  
ATOM   3256  O   ALA   411      45.931  71.269  53.365  1.00  0.00           O  
ATOM   3257  CB  ALA   411      46.019  73.136  55.962  1.00  0.00           C  
ATOM   3258  N   ASN   412      46.941  73.103  52.708  1.00  0.00           N  
ATOM   3259  CA  ASN   412      46.441  72.926  51.363  1.00  0.00           C  
ATOM   3260  C   ASN   412      47.074  71.715  50.572  1.00  0.00           C  
ATOM   3261  O   ASN   412      46.595  71.379  49.465  1.00  0.00           O  
ATOM   3262  CB  ASN   412      46.635  74.225  50.602  1.00  0.00           C  
ATOM   3263  CG  ASN   412      48.084  74.607  50.474  1.00  0.00           C  
ATOM   3264  ND2 ASN   412      48.333  75.802  50.002  1.00  0.00           N  
ATOM   3265  OD1 ASN   412      48.978  73.819  50.804  1.00  0.00           O  
ATOM   3266  N   LYS   413      48.059  71.107  51.292  1.00  0.00           N  
ATOM   3267  CA  LYS   413      48.643  69.818  50.899  1.00  0.00           C  
ATOM   3268  C   LYS   413      48.729  68.744  52.049  1.00  0.00           C  
ATOM   3269  O   LYS   413      48.664  67.600  51.724  1.00  0.00           O  
ATOM   3270  CB  LYS   413      50.036  70.068  50.319  1.00  0.00           C  
ATOM   3271  CG  LYS   413      51.040  70.634  51.315  1.00  0.00           C  
ATOM   3272  CD  LYS   413      52.379  70.914  50.650  1.00  0.00           C  
ATOM   3273  CE  LYS   413      53.361  71.546  51.627  1.00  0.00           C  
ATOM   3274  NZ  LYS   413      54.647  71.905  50.969  1.00  0.00           N1+
ATOM   3275  N   GLU   414      48.732  69.170  53.306  1.00  0.00           N  
ATOM   3276  CA  GLU   414      48.634  68.137  54.446  1.00  0.00           C  
ATOM   3277  C   GLU   414      47.364  67.277  54.509  1.00  0.00           C  
ATOM   3278  O   GLU   414      47.418  66.149  54.909  1.00  0.00           O  
ATOM   3279  CB  GLU   414      48.765  68.843  55.798  1.00  0.00           C  
ATOM   3280  CG  GLU   414      50.155  69.388  56.090  1.00  0.00           C  
ATOM   3281  CD  GLU   414      50.209  70.209  57.349  1.00  0.00           C  
ATOM   3282  OE1 GLU   414      49.227  70.834  57.670  1.00  0.00           O  
ATOM   3283  OE2 GLU   414      51.235  70.212  57.988  1.00  0.00           O1-
ATOM   3284  N   ILE   415      46.123  67.809  54.137  1.00  0.00           N  
ATOM   3285  CA  ILE   415      44.809  67.073  54.015  1.00  0.00           C  
ATOM   3286  C   ILE   415      44.765  66.101  52.863  1.00  0.00           C  
ATOM   3287  O   ILE   415      43.935  65.222  52.738  1.00  0.00           O  
ATOM   3288  CB  ILE   415      43.632  68.052  53.849  1.00  0.00           C  
ATOM   3289  CG1 ILE   415      43.752  68.811  52.525  1.00  0.00           C  
ATOM   3290  CG2 ILE   415      43.578  69.022  55.019  1.00  0.00           C  
ATOM   3291  CD1 ILE   415      42.539  69.647  52.189  1.00  0.00           C  
ATOM   3292  N   LEU   416      45.767  66.095  51.897  1.00  0.00           N  
ATOM   3293  CA  LEU   416      45.808  65.153  50.783  1.00  0.00           C  
ATOM   3294  C   LEU   416      46.198  63.695  51.224  1.00  0.00           C  
ATOM   3295  O   LEU   416      45.749  62.705  50.660  1.00  0.00           O  
ATOM   3296  CB  LEU   416      46.800  65.665  49.732  1.00  0.00           C  
ATOM   3297  CG  LEU   416      46.416  66.979  49.039  1.00  0.00           C  
ATOM   3298  CD1 LEU   416      47.556  67.429  48.135  1.00  0.00           C  
ATOM   3299  CD2 LEU   416      45.135  66.778  48.245  1.00  0.00           C  
ATOM   3300  N   ASP   417      47.082  63.718  52.255  1.00  0.00           N  
ATOM   3301  CA  ASP   417      47.562  62.485  52.929  1.00  0.00           C  
ATOM   3302  C   ASP   417      46.437  61.765  53.636  1.00  0.00           C  
ATOM   3303  O   ASP   417      46.331  60.558  53.547  1.00  0.00           O  
ATOM   3304  CB  ASP   417      48.664  62.806  53.943  1.00  0.00           C  
ATOM   3305  CG  ASP   417      49.974  63.215  53.285  1.00  0.00           C  
ATOM   3306  OD1 ASP   417      50.112  63.009  52.102  1.00  0.00           O  
ATOM   3307  OD2 ASP   417      50.824  63.730  53.971  1.00  0.00           O1-
ATOM   3308  N   GLU   418      45.453  62.549  54.211  1.00  0.00           N  
ATOM   3309  CA  GLU   418      44.152  61.996  54.700  1.00  0.00           C  
ATOM   3310  C   GLU   418      43.243  61.336  53.691  1.00  0.00           C  
ATOM   3311  O   GLU   418      42.742  60.244  53.836  1.00  0.00           O  
ATOM   3312  CB  GLU   418      43.348  63.111  55.374  1.00  0.00           C  
ATOM   3313  CG  GLU   418      41.973  62.684  55.867  1.00  0.00           C  
ATOM   3314  CD  GLU   418      41.289  63.745  56.683  1.00  0.00           C  
ATOM   3315  OE1 GLU   418      41.009  64.792  56.146  1.00  0.00           O  
ATOM   3316  OE2 GLU   418      41.045  63.511  57.843  1.00  0.00           O1-
ATOM   3317  N   ALA   419      43.020  62.008  52.539  1.00  0.00           N  
ATOM   3318  CA  ALA   419      42.248  61.437  51.429  1.00  0.00           C  
ATOM   3319  C   ALA   419      42.995  60.189  50.853  1.00  0.00           C  
ATOM   3320  O   ALA   419      42.430  59.175  50.492  1.00  0.00           O  
ATOM   3321  CB  ALA   419      42.028  62.558  50.360  1.00  0.00           C  
ATOM   3322  N   TYR   420      44.300  60.354  50.713  1.00  0.00           N  
ATOM   3323  CA  TYR   420      45.295  59.256  50.192  1.00  0.00           C  
ATOM   3324  C   TYR   420      45.144  57.969  50.925  1.00  0.00           C  
ATOM   3325  O   TYR   420      44.831  56.883  50.386  1.00  0.00           O  
ATOM   3326  CB  TYR   420      46.758  59.691  50.309  1.00  0.00           C  
ATOM   3327  CG  TYR   420      47.748  58.574  50.064  1.00  0.00           C  
ATOM   3328  CD1 TYR   420      47.882  58.031  48.795  1.00  0.00           C  
ATOM   3329  CD2 TYR   420      48.521  58.092  51.110  1.00  0.00           C  
ATOM   3330  CE1 TYR   420      48.786  57.011  48.572  1.00  0.00           C  
ATOM   3331  CE2 TYR   420      49.426  57.071  50.887  1.00  0.00           C  
ATOM   3332  CZ  TYR   420      49.559  56.531  49.624  1.00  0.00           C  
ATOM   3333  OH  TYR   420      50.460  55.515  49.402  1.00  0.00           O  
ATOM   3334  N   VAL   421      45.210  58.111  52.282  1.00  0.00           N  
ATOM   3335  CA  VAL   421      44.959  57.022  53.191  1.00  0.00           C  
ATOM   3336  C   VAL   421      43.476  56.575  53.262  1.00  0.00           C  
ATOM   3337  O   VAL   421      43.289  55.354  53.144  1.00  0.00           O  
ATOM   3338  CB  VAL   421      45.432  57.434  54.598  1.00  0.00           C  
ATOM   3339  CG1 VAL   421      44.986  56.410  55.631  1.00  0.00           C  
ATOM   3340  CG2 VAL   421      46.945  57.588  54.610  1.00  0.00           C  
ATOM   3341  N   MET   422      42.587  57.511  53.351  1.00  0.00           N  
ATOM   3342  CA  MET   422      41.139  57.159  53.465  1.00  0.00           C  
ATOM   3343  C   MET   422      40.844  56.190  52.339  1.00  0.00           C  
ATOM   3344  O   MET   422      40.291  55.119  52.557  1.00  0.00           O  
ATOM   3345  CB  MET   422      40.239  58.388  53.379  1.00  0.00           C  
ATOM   3346  CG  MET   422      38.756  58.098  53.570  1.00  0.00           C  
ATOM   3347  SD  MET   422      37.734  59.578  53.432  1.00  0.00           S  
ATOM   3348  CE  MET   422      38.225  60.468  54.906  1.00  0.00           C  
ATOM   3349  N   ALA   423      41.212  56.501  51.082  1.00  0.00           N  
ATOM   3350  CA  ALA   423      41.070  55.674  49.886  1.00  0.00           C  
ATOM   3351  C   ALA   423      41.819  54.335  49.981  1.00  0.00           C  
ATOM   3352  O   ALA   423      41.354  53.249  49.727  1.00  0.00           O  
ATOM   3353  CB  ALA   423      41.547  56.383  48.594  1.00  0.00           C  
ATOM   3354  N   SER   424      43.107  54.390  50.440  1.00  0.00           N  
ATOM   3355  CA  SER   424      43.880  53.200  50.572  1.00  0.00           C  
ATOM   3356  C   SER   424      43.298  52.109  51.458  1.00  0.00           C  
ATOM   3357  O   SER   424      43.607  50.925  51.251  1.00  0.00           O  
ATOM   3358  CB  SER   424      45.251  53.584  51.093  1.00  0.00           C  
ATOM   3359  OG  SER   424      45.947  54.357  50.155  1.00  0.00           O  
ATOM   3360  N   VAL   425      42.633  52.448  52.550  1.00  0.00           N  
ATOM   3361  CA  VAL   425      41.945  51.531  53.454  1.00  0.00           C  
ATOM   3362  C   VAL   425      40.422  51.544  53.472  1.00  0.00           C  
ATOM   3363  O   VAL   425      39.770  51.275  54.506  1.00  0.00           O  
ATOM   3364  CB  VAL   425      42.430  51.810  54.888  1.00  0.00           C  
ATOM   3365  CG1 VAL   425      43.930  51.584  54.996  1.00  0.00           C  
ATOM   3366  CG2 VAL   425      42.068  53.232  55.290  1.00  0.00           C  
ATOM   3367  N   ASP   426      39.843  51.995  52.350  1.00  0.00           N  
ATOM   3368  CA  ASP   426      38.373  52.076  52.244  1.00  0.00           C  
ATOM   3369  C   ASP   426      37.758  50.686  52.416  1.00  0.00           C  
ATOM   3370  O   ASP   426      38.027  49.835  51.575  1.00  0.00           O  
ATOM   3371  CB  ASP   426      37.951  52.665  50.895  1.00  0.00           C  
ATOM   3372  CG  ASP   426      36.451  52.902  50.795  1.00  0.00           C  
ATOM   3373  OD1 ASP   426      35.738  52.450  51.661  1.00  0.00           O  
ATOM   3374  OD2 ASP   426      36.030  53.533  49.855  1.00  0.00           O1-
ATOM   3375  N   ASN   427      36.981  50.531  53.498  1.00  0.00           N  
ATOM   3376  CA  ASN   427      36.365  49.279  53.950  1.00  0.00           C  
ATOM   3377  C   ASN   427      35.040  49.540  54.718  1.00  0.00           C  
ATOM   3378  O   ASN   427      34.742  50.680  55.024  1.00  0.00           O  
ATOM   3379  CB  ASN   427      37.342  48.497  54.808  1.00  0.00           C  
ATOM   3380  CG  ASN   427      37.643  49.181  56.113  1.00  0.00           C  
ATOM   3381  ND2 ASN   427      38.893  49.497  56.332  1.00  0.00           N  
ATOM   3382  OD1 ASN   427      36.741  49.425  56.922  1.00  0.00           O  
ATOM   3383  N   PRO   428      34.318  48.477  55.095  1.00  0.00           N  
ATOM   3384  CA  PRO   428      33.043  48.656  55.733  1.00  0.00           C  
ATOM   3385  C   PRO   428      32.998  49.580  56.971  1.00  0.00           C  
ATOM   3386  O   PRO   428      31.917  50.132  57.158  1.00  0.00           O  
ATOM   3387  CB  PRO   428      32.707  47.211  56.113  1.00  0.00           C  
ATOM   3388  CG  PRO   428      33.283  46.397  55.005  1.00  0.00           C  
ATOM   3389  CD  PRO   428      34.586  47.077  54.681  1.00  0.00           C  
ATOM   3390  N   HIS   429      34.183  49.788  57.626  1.00  0.00           N  
ATOM   3391  CA  HIS   429      34.319  50.655  58.811  1.00  0.00           C  
ATOM   3392  C   HIS   429      35.244  51.860  58.483  1.00  0.00           C  
ATOM   3393  O   HIS   429      35.788  52.395  59.462  1.00  0.00           O  
ATOM   3394  CB  HIS   429      34.878  49.867  60.000  1.00  0.00           C  
ATOM   3395  CG  HIS   429      33.932  48.837  60.536  1.00  0.00           C  
ATOM   3396  CD2 HIS   429      33.903  47.492  60.391  1.00  0.00           C  
ATOM   3397  ND1 HIS   429      32.854  49.160  61.333  1.00  0.00           N  
ATOM   3398  CE1 HIS   429      32.203  48.056  61.655  1.00  0.00           C  
ATOM   3399  NE2 HIS   429      32.819  47.032  61.096  1.00  0.00           N  
ATOM   3400  N   VAL   430      35.414  52.308  57.218  1.00  0.00           N  
ATOM   3401  CA  VAL   430      36.191  53.567  56.964  1.00  0.00           C  
ATOM   3402  C   VAL   430      35.342  54.486  56.067  1.00  0.00           C  
ATOM   3403  O   VAL   430      34.652  54.108  55.156  1.00  0.00           O  
ATOM   3404  CB  VAL   430      37.536  53.269  56.275  1.00  0.00           C  
ATOM   3405  CG1 VAL   430      38.162  54.553  55.752  1.00  0.00           C  
ATOM   3406  CG2 VAL   430      38.473  52.570  57.250  1.00  0.00           C  
ATOM   3407  N   CYS   431      35.356  55.812  56.385  1.00  0.00           N  
ATOM   3408  CA  CYS   431      34.665  56.834  55.642  1.00  0.00           C  
ATOM   3409  C   CYS   431      34.865  56.750  54.128  1.00  0.00           C  
ATOM   3410  O   CYS   431      36.036  56.781  53.670  1.00  0.00           O  
ATOM   3411  CB  CYS   431      35.123  58.210  56.127  1.00  0.00           C  
ATOM   3412  SG  CYS   431      34.325  59.595  55.278  1.00  0.00           S  
ATOM   3413  N   ARG   432      33.833  56.767  53.378  1.00  0.00           N  
ATOM   3414  CA  ARG   432      33.984  56.626  51.920  1.00  0.00           C  
ATOM   3415  C   ARG   432      34.553  57.945  51.487  1.00  0.00           C  
ATOM   3416  O   ARG   432      34.111  59.042  51.776  1.00  0.00           O  
ATOM   3417  CB  ARG   432      32.666  56.350  51.209  1.00  0.00           C  
ATOM   3418  CG  ARG   432      32.798  55.985  49.738  1.00  0.00           C  
ATOM   3419  CD  ARG   432      31.508  55.512  49.173  1.00  0.00           C  
ATOM   3420  NE  ARG   432      31.675  54.940  47.847  1.00  0.00           N  
ATOM   3421  CZ  ARG   432      30.689  54.359  47.135  1.00  0.00           C  
ATOM   3422  NH1 ARG   432      29.476  54.281  47.635  1.00  0.00           N1+
ATOM   3423  NH2 ARG   432      30.942  53.867  45.935  1.00  0.00           N  
ATOM   3424  N   LEU   433      35.573  57.886  50.648  1.00  0.00           N  
ATOM   3425  CA  LEU   433      36.185  59.107  50.124  1.00  0.00           C  
ATOM   3426  C   LEU   433      35.409  59.432  48.906  1.00  0.00           C  
ATOM   3427  O   LEU   433      35.505  58.630  47.916  1.00  0.00           O  
ATOM   3428  CB  LEU   433      37.670  58.922  49.786  1.00  0.00           C  
ATOM   3429  CG  LEU   433      38.365  60.137  49.160  1.00  0.00           C  
ATOM   3430  CD1 LEU   433      38.426  61.268  50.178  1.00  0.00           C  
ATOM   3431  CD2 LEU   433      39.761  59.743  48.699  1.00  0.00           C  
ATOM   3432  N   LEU   434      34.866  60.622  48.711  1.00  0.00           N  
ATOM   3433  CA  LEU   434      34.085  60.960  47.495  1.00  0.00           C  
ATOM   3434  C   LEU   434      34.853  61.879  46.445  1.00  0.00           C  
ATOM   3435  O   LEU   434      34.812  61.660  45.249  1.00  0.00           O  
ATOM   3436  CB  LEU   434      32.785  61.650  47.925  1.00  0.00           C  
ATOM   3437  CG  LEU   434      31.870  60.830  48.843  1.00  0.00           C  
ATOM   3438  CD1 LEU   434      30.699  61.694  49.295  1.00  0.00           C  
ATOM   3439  CD2 LEU   434      31.383  59.594  48.102  1.00  0.00           C  
ATOM   3440  N   GLY   435      35.711  62.853  46.888  1.00  0.00           N  
ATOM   3441  CA  GLY   435      36.612  63.589  46.003  1.00  0.00           C  
ATOM   3442  C   GLY   435      37.326  64.814  46.548  1.00  0.00           C  
ATOM   3443  O   GLY   435      37.034  65.159  47.668  1.00  0.00           O  
ATOM   3444  N   ILE   436      38.229  65.288  45.725  1.00  0.00           N  
ATOM   3445  CA  ILE   436      39.132  66.488  46.047  1.00  0.00           C  
ATOM   3446  C   ILE   436      38.853  67.566  44.995  1.00  0.00           C  
ATOM   3447  O   ILE   436      38.687  67.370  43.827  1.00  0.00           O  
ATOM   3448  CB  ILE   436      40.630  66.133  46.033  1.00  0.00           C  
ATOM   3449  CG1 ILE   436      40.937  65.071  47.092  1.00  0.00           C  
ATOM   3450  CG2 ILE   436      41.475  67.377  46.263  1.00  0.00           C  
ATOM   3451  CD1 ILE   436      42.342  64.519  47.014  1.00  0.00           C  
ATOM   3452  N   CYS   437      38.713  68.793  45.453  1.00  0.00           N  
ATOM   3453  CA  CYS   437      38.447  69.980  44.561  1.00  0.00           C  
ATOM   3454  C   CYS   437      39.467  71.008  44.880  1.00  0.00           C  
ATOM   3455  O   CYS   437      39.617  71.486  45.995  1.00  0.00           O  
ATOM   3456  CB  CYS   437      37.056  70.578  44.766  1.00  0.00           C  
ATOM   3457  SG  CYS   437      36.716  72.027  43.738  1.00  0.00           S  
ATOM   3458  N   LEU   438      40.394  71.255  43.949  1.00  0.00           N  
ATOM   3459  CA  LEU   438      41.608  72.065  44.070  1.00  0.00           C  
ATOM   3460  C   LEU   438      41.438  73.535  43.652  1.00  0.00           C  
ATOM   3461  O   LEU   438      42.377  74.218  43.287  1.00  0.00           O  
ATOM   3462  CB  LEU   438      42.722  71.431  43.228  1.00  0.00           C  
ATOM   3463  CG  LEU   438      43.121  70.002  43.620  1.00  0.00           C  
ATOM   3464  CD1 LEU   438      44.226  69.511  42.696  1.00  0.00           C  
ATOM   3465  CD2 LEU   438      43.573  69.981  45.072  1.00  0.00           C  
ATOM   3466  N   THR   439      40.174  73.969  43.660  1.00  0.00           N  
ATOM   3467  CA  THR   439      39.793  75.341  43.351  1.00  0.00           C  
ATOM   3468  C   THR   439      40.352  76.361  44.391  1.00  0.00           C  
ATOM   3469  O   THR   439      40.129  76.215  45.571  1.00  0.00           O  
ATOM   3470  CB  THR   439      38.261  75.462  43.269  1.00  0.00           C  
ATOM   3471  CG2 THR   439      37.856  76.886  42.921  1.00  0.00           C  
ATOM   3472  OG1 THR   439      37.761  74.568  42.266  1.00  0.00           O  
ATOM   3473  N   SER   440      40.983  77.417  43.926  1.00  0.00           N  
ATOM   3474  CA  SER   440      41.538  78.498  44.735  1.00  0.00           C  
ATOM   3475  C   SER   440      42.461  78.039  45.890  1.00  0.00           C  
ATOM   3476  O   SER   440      43.662  77.989  45.698  1.00  0.00           O  
ATOM   3477  CB  SER   440      40.395  79.317  45.303  1.00  0.00           C  
ATOM   3478  OG  SER   440      40.875  80.404  46.046  1.00  0.00           O  
ATOM   3479  N   THR   441      41.915  77.766  47.023  1.00  0.00           N  
ATOM   3480  CA  THR   441      42.581  77.336  48.242  1.00  0.00           C  
ATOM   3481  C   THR   441      42.420  75.851  48.529  1.00  0.00           C  
ATOM   3482  O   THR   441      42.869  75.543  49.629  1.00  0.00           O  
ATOM   3483  CB  THR   441      42.065  78.142  49.448  1.00  0.00           C  
ATOM   3484  CG2 THR   441      42.332  79.626  49.251  1.00  0.00           C  
ATOM   3485  OG1 THR   441      40.655  77.930  49.599  1.00  0.00           O  
ATOM   3486  N   VAL   442      41.810  75.015  47.631  1.00  0.00           N  
ATOM   3487  CA  VAL   442      41.623  73.548  47.917  1.00  0.00           C  
ATOM   3488  C   VAL   442      40.561  73.026  48.933  1.00  0.00           C  
ATOM   3489  O   VAL   442      40.492  73.510  50.036  1.00  0.00           O  
ATOM   3490  CB  VAL   442      42.981  72.996  48.388  1.00  0.00           C  
ATOM   3491  CG1 VAL   442      42.861  71.522  48.747  1.00  0.00           C  
ATOM   3492  CG2 VAL   442      44.028  73.202  47.303  1.00  0.00           C  
ATOM   3493  N   GLN   443      39.775  71.996  48.587  1.00  0.00           N  
ATOM   3494  CA  GLN   443      38.575  71.389  49.347  1.00  0.00           C  
ATOM   3495  C   GLN   443      38.580  69.912  49.323  1.00  0.00           C  
ATOM   3496  O   GLN   443      39.118  69.403  48.361  1.00  0.00           O  
ATOM   3497  CB  GLN   443      37.234  71.856  48.774  1.00  0.00           C  
ATOM   3498  CG  GLN   443      36.985  73.348  48.908  1.00  0.00           C  
ATOM   3499  CD  GLN   443      35.700  73.784  48.231  1.00  0.00           C  
ATOM   3500  NE2 GLN   443      34.774  74.326  49.013  1.00  0.00           N  
ATOM   3501  OE1 GLN   443      35.540  73.635  47.016  1.00  0.00           O  
ATOM   3502  N   LEU   444      37.944  69.252  50.279  1.00  0.00           N  
ATOM   3503  CA  LEU   444      37.878  67.766  50.437  1.00  0.00           C  
ATOM   3504  C   LEU   444      36.399  67.351  50.823  1.00  0.00           C  
ATOM   3505  O   LEU   444      35.823  67.851  51.747  1.00  0.00           O  
ATOM   3506  CB  LEU   444      38.865  67.294  51.511  1.00  0.00           C  
ATOM   3507  CG  LEU   444      38.853  65.790  51.811  1.00  0.00           C  
ATOM   3508  CD1 LEU   444      39.249  65.019  50.559  1.00  0.00           C  
ATOM   3509  CD2 LEU   444      39.806  65.493  52.960  1.00  0.00           C  
ATOM   3510  N   ILE   445      35.895  66.519  49.906  1.00  0.00           N  
ATOM   3511  CA  ILE   445      34.521  65.984  50.012  1.00  0.00           C  
ATOM   3512  C   ILE   445      34.420  64.548  50.438  1.00  0.00           C  
ATOM   3513  O   ILE   445      34.873  63.660  49.747  1.00  0.00           O  
ATOM   3514  CB  ILE   445      33.814  66.220  48.652  1.00  0.00           C  
ATOM   3515  CG1 ILE   445      33.723  67.778  48.290  1.00  0.00           C  
ATOM   3516  CG2 ILE   445      32.472  65.634  48.743  1.00  0.00           C  
ATOM   3517  CD1 ILE   445      34.983  68.315  47.587  1.00  0.00           C  
ATOM   3518  N   THR   446      33.768  64.237  51.571  1.00  0.00           N  
ATOM   3519  CA  THR   446      33.729  62.827  52.109  1.00  0.00           C  
ATOM   3520  C   THR   446      32.390  62.345  52.582  1.00  0.00           C  
ATOM   3521  O   THR   446      31.488  63.158  52.597  1.00  0.00           O  
ATOM   3522  CB  THR   446      34.712  62.657  53.282  1.00  0.00           C  
ATOM   3523  CG2 THR   446      36.101  63.138  52.888  1.00  0.00           C  
ATOM   3524  OG1 THR   446      34.251  63.411  54.410  1.00  0.00           O  
ATOM   3525  N   GLN   447      32.312  61.084  52.949  1.00  0.00           N  
ATOM   3526  CA  GLN   447      31.020  60.611  53.507  1.00  0.00           C  
ATOM   3527  C   GLN   447      30.670  61.418  54.791  1.00  0.00           C  
ATOM   3528  O   GLN   447      31.484  61.662  55.611  1.00  0.00           O  
ATOM   3529  CB  GLN   447      31.077  59.114  53.820  1.00  0.00           C  
ATOM   3530  CG  GLN   447      29.788  58.546  54.387  1.00  0.00           C  
ATOM   3531  CD  GLN   447      29.888  57.059  54.676  1.00  0.00           C  
ATOM   3532  NE2 GLN   447      28.752  56.438  54.971  1.00  0.00           N  
ATOM   3533  OE1 GLN   447      30.974  56.476  54.633  1.00  0.00           O  
ATOM   3534  N   LEU   448      29.395  61.740  54.987  1.00  0.00           N  
ATOM   3535  CA  LEU   448      28.871  62.513  56.155  1.00  0.00           C  
ATOM   3536  C   LEU   448      28.390  61.643  57.264  1.00  0.00           C  
ATOM   3537  O   LEU   448      27.567  60.784  56.942  1.00  0.00           O  
ATOM   3538  CB  LEU   448      27.713  63.424  55.730  1.00  0.00           C  
ATOM   3539  CG  LEU   448      27.086  64.270  56.846  1.00  0.00           C  
ATOM   3540  CD1 LEU   448      28.102  65.289  57.343  1.00  0.00           C  
ATOM   3541  CD2 LEU   448      25.834  64.957  56.320  1.00  0.00           C  
ATOM   3542  N   MET   449      28.895  61.957  58.536  1.00  0.00           N  
ATOM   3543  CA  MET   449      28.401  61.256  59.714  1.00  0.00           C  
ATOM   3544  C   MET   449      27.665  62.321  60.577  1.00  0.00           C  
ATOM   3545  O   MET   449      28.254  63.111  61.351  1.00  0.00           O  
ATOM   3546  CB  MET   449      29.544  60.588  60.477  1.00  0.00           C  
ATOM   3547  CG  MET   449      30.112  59.348  59.800  1.00  0.00           C  
ATOM   3548  SD  MET   449      31.172  59.746  58.396  1.00  0.00           S  
ATOM   3549  CE  MET   449      31.859  58.135  58.024  1.00  0.00           C  
ATOM   3550  N   PRO   450      26.308  62.572  60.373  1.00  0.00           N  
ATOM   3551  CA  PRO   450      25.525  63.650  61.029  1.00  0.00           C  
ATOM   3552  C   PRO   450      25.289  63.421  62.538  1.00  0.00           C  
ATOM   3553  O   PRO   450      25.052  64.335  63.236  1.00  0.00           O  
ATOM   3554  CB  PRO   450      24.203  63.611  60.254  1.00  0.00           C  
ATOM   3555  CG  PRO   450      24.079  62.191  59.813  1.00  0.00           C  
ATOM   3556  CD  PRO   450      25.482  61.790  59.445  1.00  0.00           C  
ATOM   3557  N   PHE   451      25.540  62.214  62.981  1.00  0.00           N  
ATOM   3558  CA  PHE   451      25.509  61.780  64.382  1.00  0.00           C  
ATOM   3559  C   PHE   451      26.707  62.315  65.172  1.00  0.00           C  
ATOM   3560  O   PHE   451      26.701  62.144  66.413  1.00  0.00           O  
ATOM   3561  CB  PHE   451      25.486  60.253  64.464  1.00  0.00           C  
ATOM   3562  CG  PHE   451      24.170  59.645  64.073  1.00  0.00           C  
ATOM   3563  CD1 PHE   451      23.767  59.623  62.746  1.00  0.00           C  
ATOM   3564  CD2 PHE   451      23.330  59.095  65.030  1.00  0.00           C  
ATOM   3565  CE1 PHE   451      22.554  59.065  62.384  1.00  0.00           C  
ATOM   3566  CE2 PHE   451      22.120  58.535  64.672  1.00  0.00           C  
ATOM   3567  CZ  PHE   451      21.731  58.521  63.347  1.00  0.00           C  
ATOM   3568  N   GLY   452      27.801  62.804  64.609  1.00  0.00           N  
ATOM   3569  CA  GLY   452      28.948  63.225  65.412  1.00  0.00           C  
ATOM   3570  C   GLY   452      29.873  62.120  65.765  1.00  0.00           C  
ATOM   3571  O   GLY   452      29.918  61.098  65.097  1.00  0.00           O  
ATOM   3572  N   CYS   453      30.928  62.327  66.566  1.00  0.00           N  
ATOM   3573  CA  CYS   453      31.903  61.283  66.981  1.00  0.00           C  
ATOM   3574  C   CYS   453      31.423  60.439  68.123  1.00  0.00           C  
ATOM   3575  O   CYS   453      30.548  60.800  68.859  1.00  0.00           O  
ATOM   3576  CB  CYS   453      33.233  61.914  67.391  1.00  0.00           C  
ATOM   3577  SG  CYS   453      33.159  62.856  68.933  1.00  0.00           S  
ATOM   3578  N   LEU   454      32.071  59.300  68.204  1.00  0.00           N  
ATOM   3579  CA  LEU   454      31.683  58.286  69.185  1.00  0.00           C  
ATOM   3580  C   LEU   454      31.714  58.870  70.562  1.00  0.00           C  
ATOM   3581  O   LEU   454      30.739  58.544  71.292  1.00  0.00           O  
ATOM   3582  CB  LEU   454      32.618  57.072  69.121  1.00  0.00           C  
ATOM   3583  CG  LEU   454      32.300  55.936  70.100  1.00  0.00           C  
ATOM   3584  CD1 LEU   454      30.893  55.416  69.837  1.00  0.00           C  
ATOM   3585  CD2 LEU   454      33.331  54.827  69.943  1.00  0.00           C  
ATOM   3586  N   LEU   455      32.742  59.628  70.950  1.00  0.00           N  
ATOM   3587  CA  LEU   455      32.926  60.346  72.303  1.00  0.00           C  
ATOM   3588  C   LEU   455      31.710  61.223  72.596  1.00  0.00           C  
ATOM   3589  O   LEU   455      31.084  61.000  73.603  1.00  0.00           O  
ATOM   3590  CB  LEU   455      34.184  61.224  72.313  1.00  0.00           C  
ATOM   3591  CG  LEU   455      34.389  62.077  73.571  1.00  0.00           C  
ATOM   3592  CD1 LEU   455      34.478  61.171  74.792  1.00  0.00           C  
ATOM   3593  CD2 LEU   455      35.652  62.912  73.417  1.00  0.00           C  
ATOM   3594  N   ASP   456      31.370  62.129  71.670  1.00  0.00           N  
ATOM   3595  CA  ASP   456      30.177  63.009  71.853  1.00  0.00           C  
ATOM   3596  C   ASP   456      28.826  62.246  71.941  1.00  0.00           C  
ATOM   3597  O   ASP   456      27.921  62.610  72.706  1.00  0.00           O  
ATOM   3598  CB  ASP   456      30.099  64.018  70.704  1.00  0.00           C  
ATOM   3599  CG  ASP   456      31.160  65.106  70.798  1.00  0.00           C  
ATOM   3600  OD1 ASP   456      31.740  65.254  71.848  1.00  0.00           O  
ATOM   3601  OD2 ASP   456      31.381  65.779  69.820  1.00  0.00           O1-
ATOM   3602  N   TYR   457      28.654  61.105  71.221  1.00  0.00           N  
ATOM   3603  CA  TYR   457      27.460  60.251  71.233  1.00  0.00           C  
ATOM   3604  C   TYR   457      27.297  59.487  72.601  1.00  0.00           C  
ATOM   3605  O   TYR   457      26.344  59.687  73.342  1.00  0.00           O  
ATOM   3606  CB  TYR   457      27.522  59.265  70.065  1.00  0.00           C  
ATOM   3607  CG  TYR   457      26.239  58.491  69.851  1.00  0.00           C  
ATOM   3608  CD1 TYR   457      25.202  59.057  69.124  1.00  0.00           C  
ATOM   3609  CD2 TYR   457      26.102  57.218  70.380  1.00  0.00           C  
ATOM   3610  CE1 TYR   457      24.030  58.351  68.928  1.00  0.00           C  
ATOM   3611  CE2 TYR   457      24.931  56.511  70.185  1.00  0.00           C  
ATOM   3612  CZ  TYR   457      23.898  57.073  69.462  1.00  0.00           C  
ATOM   3613  OH  TYR   457      22.732  56.370  69.267  1.00  0.00           O  
ATOM   3614  N   VAL   458      28.371  58.787  72.964  1.00  0.00           N  
ATOM   3615  CA  VAL   458      28.283  57.894  74.177  1.00  0.00           C  
ATOM   3616  C   VAL   458      28.169  58.636  75.474  1.00  0.00           C  
ATOM   3617  O   VAL   458      27.586  58.078  76.400  1.00  0.00           O  
ATOM   3618  CB  VAL   458      29.520  56.983  74.272  1.00  0.00           C  
ATOM   3619  CG1 VAL   458      30.748  57.792  74.662  1.00  0.00           C  
ATOM   3620  CG2 VAL   458      29.268  55.869  75.278  1.00  0.00           C  
ATOM   3621  N   ARG   459      28.719  59.867  75.546  1.00  0.00           N  
ATOM   3622  CA  ARG   459      28.622  60.793  76.705  1.00  0.00           C  
ATOM   3623  C   ARG   459      27.257  61.527  76.811  1.00  0.00           C  
ATOM   3624  O   ARG   459      26.991  61.998  77.885  1.00  0.00           O  
ATOM   3625  CB  ARG   459      29.730  61.834  76.629  1.00  0.00           C  
ATOM   3626  CG  ARG   459      29.489  62.950  75.625  1.00  0.00           C  
ATOM   3627  CD  ARG   459      30.589  63.949  75.641  1.00  0.00           C  
ATOM   3628  NE  ARG   459      30.291  65.097  74.800  1.00  0.00           N  
ATOM   3629  CZ  ARG   459      31.045  66.212  74.731  1.00  0.00           C  
ATOM   3630  NH1 ARG   459      32.136  66.314  75.459  1.00  0.00           N1+
ATOM   3631  NH2 ARG   459      30.689  67.203  73.933  1.00  0.00           N  
ATOM   3632  N   GLU   460      26.403  61.524  75.800  1.00  0.00           N  
ATOM   3633  CA  GLU   460      25.026  62.116  75.921  1.00  0.00           C  
ATOM   3634  C   GLU   460      23.997  61.005  76.275  1.00  0.00           C  
ATOM   3635  O   GLU   460      23.083  61.321  77.024  1.00  0.00           O  
ATOM   3636  CB  GLU   460      24.614  62.813  74.622  1.00  0.00           C  
ATOM   3637  CG  GLU   460      25.429  64.056  74.290  1.00  0.00           C  
ATOM   3638  CD  GLU   460      25.007  64.704  73.002  1.00  0.00           C  
ATOM   3639  OE1 GLU   460      24.165  64.157  72.331  1.00  0.00           O  
ATOM   3640  OE2 GLU   460      25.527  65.749  72.687  1.00  0.00           O1-
ATOM   3641  N   HIS   461      24.255  59.763  75.907  1.00  0.00           N  
ATOM   3642  CA  HIS   461      23.395  58.567  76.183  1.00  0.00           C  
ATOM   3643  C   HIS   461      23.895  57.778  77.409  1.00  0.00           C  
ATOM   3644  O   HIS   461      23.273  56.803  77.872  1.00  0.00           O  
ATOM   3645  CB  HIS   461      23.351  57.633  74.969  1.00  0.00           C  
ATOM   3646  CG  HIS   461      22.709  58.246  73.762  1.00  0.00           C  
ATOM   3647  CD2 HIS   461      23.244  58.725  72.614  1.00  0.00           C  
ATOM   3648  ND1 HIS   461      21.346  58.420  73.653  1.00  0.00           N  
ATOM   3649  CE1 HIS   461      21.070  58.981  72.487  1.00  0.00           C  
ATOM   3650  NE2 HIS   461      22.204  59.176  71.840  1.00  0.00           N  
ATOM   3651  N   LYS   462      25.042  58.249  77.987  1.00  0.00           N  
ATOM   3652  CA  LYS   462      25.740  57.640  79.172  1.00  0.00           C  
ATOM   3653  C   LYS   462      24.910  57.085  80.400  1.00  0.00           C  
ATOM   3654  O   LYS   462      25.467  56.198  81.044  1.00  0.00           O  
ATOM   3655  CB  LYS   462      26.732  58.677  79.705  1.00  0.00           C  
ATOM   3656  CG  LYS   462      26.083  59.892  80.351  1.00  0.00           C  
ATOM   3657  CD  LYS   462      27.128  60.840  80.922  1.00  0.00           C  
ATOM   3658  CE  LYS   462      26.488  62.101  81.482  1.00  0.00           C  
ATOM   3659  NZ  LYS   462      25.586  61.806  82.629  1.00  0.00           N1+
ATOM   3660  N   ASP   463      23.666  57.612  80.546  1.00  0.00           N  
ATOM   3661  CA  ASP   463      22.694  57.202  81.627  1.00  0.00           C  
ATOM   3662  C   ASP   463      21.620  56.190  81.094  1.00  0.00           C  
ATOM   3663  O   ASP   463      21.055  55.399  81.868  1.00  0.00           O  
ATOM   3664  CB  ASP   463      21.989  58.431  82.208  1.00  0.00           C  
ATOM   3665  CG  ASP   463      22.949  59.397  82.890  1.00  0.00           C  
ATOM   3666  OD1 ASP   463      23.550  59.015  83.867  1.00  0.00           O  
ATOM   3667  OD2 ASP   463      23.071  60.506  82.429  1.00  0.00           O1-
ATOM   3668  N   ASN   464      21.242  56.236  79.805  1.00  0.00           N  
ATOM   3669  CA  ASN   464      20.206  55.266  79.240  1.00  0.00           C  
ATOM   3670  C   ASN   464      20.741  54.063  78.372  1.00  0.00           C  
ATOM   3671  O   ASN   464      19.993  53.096  78.221  1.00  0.00           O  
ATOM   3672  CB  ASN   464      19.192  56.045  78.421  1.00  0.00           C  
ATOM   3673  CG  ASN   464      18.370  56.984  79.260  1.00  0.00           C  
ATOM   3674  ND2 ASN   464      17.985  58.095  78.685  1.00  0.00           N  
ATOM   3675  OD1 ASN   464      18.085  56.703  80.430  1.00  0.00           O  
ATOM   3676  N   ILE   465      21.949  54.180  77.805  1.00  0.00           N  
ATOM   3677  CA  ILE   465      22.630  53.123  76.981  1.00  0.00           C  
ATOM   3678  C   ILE   465      22.845  51.795  77.870  1.00  0.00           C  
ATOM   3679  O   ILE   465      23.020  51.841  79.147  1.00  0.00           O  
ATOM   3680  CB  ILE   465      23.979  53.636  76.444  1.00  0.00           C  
ATOM   3681  CG1 ILE   465      24.536  52.672  75.392  1.00  0.00           C  
ATOM   3682  CG2 ILE   465      24.970  53.816  77.583  1.00  0.00           C  
ATOM   3683  CD1 ILE   465      25.704  53.230  74.612  1.00  0.00           C  
ATOM   3684  N   GLY   466      22.841  50.617  77.204  1.00  0.00           N  
ATOM   3685  CA  GLY   466      23.116  49.311  77.832  1.00  0.00           C  
ATOM   3686  C   GLY   466      24.476  48.646  77.320  1.00  0.00           C  
ATOM   3687  O   GLY   466      25.152  49.115  76.427  1.00  0.00           O  
ATOM   3688  N   SER   467      24.860  47.588  78.011  1.00  0.00           N  
ATOM   3689  CA  SER   467      26.065  46.719  77.747  1.00  0.00           C  
ATOM   3690  C   SER   467      26.264  46.185  76.313  1.00  0.00           C  
ATOM   3691  O   SER   467      27.451  46.099  75.861  1.00  0.00           O  
ATOM   3692  CB  SER   467      26.019  45.525  78.681  1.00  0.00           C  
ATOM   3693  OG  SER   467      24.882  44.743  78.440  1.00  0.00           O  
ATOM   3694  N   GLN   468      25.146  45.901  75.582  1.00  0.00           N  
ATOM   3695  CA  GLN   468      25.209  45.486  74.196  1.00  0.00           C  
ATOM   3696  C   GLN   468      25.689  46.490  73.150  1.00  0.00           C  
ATOM   3697  O   GLN   468      26.365  46.059  72.215  1.00  0.00           O  
ATOM   3698  CB  GLN   468      23.821  44.991  73.785  1.00  0.00           C  
ATOM   3699  CG  GLN   468      23.400  43.692  74.452  1.00  0.00           C  
ATOM   3700  CD  GLN   468      21.992  43.275  74.072  1.00  0.00           C  
ATOM   3701  NE2 GLN   468      21.719  41.978  74.150  1.00  0.00           N  
ATOM   3702  OE1 GLN   468      21.158  44.111  73.712  1.00  0.00           O  
ATOM   3703  N   TYR   469      25.336  47.759  73.312  1.00  0.00           N  
ATOM   3704  CA  TYR   469      25.727  48.779  72.407  1.00  0.00           C  
ATOM   3705  C   TYR   469      27.192  49.064  72.627  1.00  0.00           C  
ATOM   3706  O   TYR   469      27.928  49.224  71.644  1.00  0.00           O  
ATOM   3707  CB  TYR   469      24.877  50.037  72.600  1.00  0.00           C  
ATOM   3708  CG  TYR   469      23.465  49.907  72.072  1.00  0.00           C  
ATOM   3709  CD1 TYR   469      23.179  50.262  70.762  1.00  0.00           C  
ATOM   3710  CD2 TYR   469      22.458  49.433  72.898  1.00  0.00           C  
ATOM   3711  CE1 TYR   469      21.890  50.143  70.280  1.00  0.00           C  
ATOM   3712  CE2 TYR   469      21.168  49.314  72.415  1.00  0.00           C  
ATOM   3713  CZ  TYR   469      20.884  49.668  71.112  1.00  0.00           C  
ATOM   3714  OH  TYR   469      19.599  49.549  70.633  1.00  0.00           O  
ATOM   3715  N   LEU   470      27.714  49.078  73.790  1.00  0.00           N  
ATOM   3716  CA  LEU   470      29.113  49.221  74.077  1.00  0.00           C  
ATOM   3717  C   LEU   470      29.987  48.033  73.556  1.00  0.00           C  
ATOM   3718  O   LEU   470      31.009  48.279  72.934  1.00  0.00           O  
ATOM   3719  CB  LEU   470      29.285  49.373  75.594  1.00  0.00           C  
ATOM   3720  CG  LEU   470      28.729  50.669  76.199  1.00  0.00           C  
ATOM   3721  CD1 LEU   470      28.771  50.579  77.719  1.00  0.00           C  
ATOM   3722  CD2 LEU   470      29.542  51.853  75.698  1.00  0.00           C  
ATOM   3723  N   LEU   471      29.543  46.756  73.701  1.00  0.00           N  
ATOM   3724  CA  LEU   471      30.291  45.604  73.205  1.00  0.00           C  
ATOM   3725  C   LEU   471      30.273  45.486  71.672  1.00  0.00           C  
ATOM   3726  O   LEU   471      31.258  45.104  71.008  1.00  0.00           O  
ATOM   3727  CB  LEU   471      29.723  44.321  73.823  1.00  0.00           C  
ATOM   3728  CG  LEU   471      29.976  44.135  75.325  1.00  0.00           C  
ATOM   3729  CD1 LEU   471      29.150  42.965  75.840  1.00  0.00           C  
ATOM   3730  CD2 LEU   471      31.461  43.903  75.565  1.00  0.00           C  
ATOM   3731  N   ASN   472      29.166  45.881  71.067  1.00  0.00           N  
ATOM   3732  CA  ASN   472      28.865  46.025  69.601  1.00  0.00           C  
ATOM   3733  C   ASN   472      29.910  46.956  68.887  1.00  0.00           C  
ATOM   3734  O   ASN   472      30.533  46.516  67.890  1.00  0.00           O  
ATOM   3735  CB  ASN   472      27.456  46.551  69.396  1.00  0.00           C  
ATOM   3736  CG  ASN   472      27.096  46.687  67.943  1.00  0.00           C  
ATOM   3737  ND2 ASN   472      26.822  47.895  67.521  1.00  0.00           N  
ATOM   3738  OD1 ASN   472      27.066  45.698  67.203  1.00  0.00           O  
ATOM   3739  N   TRP   473      30.155  48.115  69.496  1.00  0.00           N  
ATOM   3740  CA  TRP   473      31.160  49.196  69.118  1.00  0.00           C  
ATOM   3741  C   TRP   473      32.570  48.652  69.344  1.00  0.00           C  
ATOM   3742  O   TRP   473      33.431  48.917  68.569  1.00  0.00           O  
ATOM   3743  CB  TRP   473      30.968  50.469  69.944  1.00  0.00           C  
ATOM   3744  CG  TRP   473      29.706  51.209  69.618  1.00  0.00           C  
ATOM   3745  CD1 TRP   473      29.012  51.161  68.446  1.00  0.00           C  
ATOM   3746  CD2 TRP   473      28.976  52.117  70.478  1.00  0.00           C  
ATOM   3747  CE2 TRP   473      27.869  52.565  69.754  1.00  0.00           C  
ATOM   3748  CE3 TRP   473      29.172  52.578  71.787  1.00  0.00           C  
ATOM   3749  NE1 TRP   473      27.907  51.973  68.516  1.00  0.00           N  
ATOM   3750  CZ2 TRP   473      26.953  53.457  70.289  1.00  0.00           C  
ATOM   3751  CZ3 TRP   473      28.253  53.471  72.324  1.00  0.00           C  
ATOM   3752  CH2 TRP   473      27.172  53.898  71.594  1.00  0.00           C  
ATOM   3753  N   CYS   474      32.767  47.777  70.354  1.00  0.00           N  
ATOM   3754  CA  CYS   474      34.151  47.248  70.598  1.00  0.00           C  
ATOM   3755  C   CYS   474      34.721  46.389  69.446  1.00  0.00           C  
ATOM   3756  O   CYS   474      35.834  46.599  68.920  1.00  0.00           O  
ATOM   3757  CB  CYS   474      34.173  46.404  71.873  1.00  0.00           C  
ATOM   3758  SG  CYS   474      33.968  47.361  73.395  1.00  0.00           S  
ATOM   3759  N   VAL   475      33.911  45.406  68.965  1.00  0.00           N  
ATOM   3760  CA  VAL   475      34.159  44.482  67.963  1.00  0.00           C  
ATOM   3761  C   VAL   475      34.043  45.138  66.643  1.00  0.00           C  
ATOM   3762  O   VAL   475      34.831  44.800  65.764  1.00  0.00           O  
ATOM   3763  CB  VAL   475      33.168  43.307  68.061  1.00  0.00           C  
ATOM   3764  CG1 VAL   475      33.321  42.592  69.395  1.00  0.00           C  
ATOM   3765  CG2 VAL   475      31.745  43.813  67.880  1.00  0.00           C  
ATOM   3766  N   GLN   476      33.209  46.191  66.487  1.00  0.00           N  
ATOM   3767  CA  GLN   476      33.236  46.952  65.235  1.00  0.00           C  
ATOM   3768  C   GLN   476      34.503  47.809  65.007  1.00  0.00           C  
ATOM   3769  O   GLN   476      35.187  47.892  63.962  1.00  0.00           O  
ATOM   3770  CB  GLN   476      32.001  47.855  65.173  1.00  0.00           C  
ATOM   3771  CG  GLN   476      30.703  47.115  64.896  1.00  0.00           C  
ATOM   3772  CD  GLN   476      29.495  48.033  64.937  1.00  0.00           C  
ATOM   3773  NE2 GLN   476      28.458  47.678  64.185  1.00  0.00           N  
ATOM   3774  OE1 GLN   476      29.493  49.049  65.636  1.00  0.00           O  
ATOM   3775  N   ILE   477      35.033  48.504  66.064  1.00  0.00           N  
ATOM   3776  CA  ILE   477      36.312  49.189  65.959  1.00  0.00           C  
ATOM   3777  C   ILE   477      37.521  48.321  65.758  1.00  0.00           C  
ATOM   3778  O   ILE   477      38.304  48.624  64.838  1.00  0.00           O  
ATOM   3779  CB  ILE   477      36.549  50.042  67.218  1.00  0.00           C  
ATOM   3780  CG1 ILE   477      35.538  51.190  67.282  1.00  0.00           C  
ATOM   3781  CG2 ILE   477      37.972  50.580  67.238  1.00  0.00           C  
ATOM   3782  CD1 ILE   477      35.518  51.913  68.610  1.00  0.00           C  
ATOM   3783  N   ALA   478      37.538  47.175  66.447  1.00  0.00           N  
ATOM   3784  CA  ALA   478      38.537  46.223  66.258  1.00  0.00           C  
ATOM   3785  C   ALA   478      38.451  45.714  64.804  1.00  0.00           C  
ATOM   3786  O   ALA   478      39.493  45.614  64.103  1.00  0.00           O  
ATOM   3787  CB  ALA   478      38.496  45.166  67.388  1.00  0.00           C  
ATOM   3788  N   LYS   479      37.277  45.487  64.247  1.00  0.00           N  
ATOM   3789  CA  LYS   479      37.141  45.053  62.817  1.00  0.00           C  
ATOM   3790  C   LYS   479      37.631  45.958  61.738  1.00  0.00           C  
ATOM   3791  O   LYS   479      38.152  45.542  60.712  1.00  0.00           O  
ATOM   3792  CB  LYS   479      35.672  44.756  62.510  1.00  0.00           C  
ATOM   3793  CG  LYS   479      35.424  44.177  61.122  1.00  0.00           C  
ATOM   3794  CD  LYS   479      33.988  43.699  60.971  1.00  0.00           C  
ATOM   3795  CE  LYS   479      33.732  43.144  59.578  1.00  0.00           C  
ATOM   3796  NZ  LYS   479      32.344  42.629  59.431  1.00  0.00           N1+
ATOM   3797  N   GLY   480      37.346  47.249  61.973  1.00  0.00           N  
ATOM   3798  CA  GLY   480      37.903  48.453  61.187  1.00  0.00           C  
ATOM   3799  C   GLY   480      39.395  48.533  61.279  1.00  0.00           C  
ATOM   3800  O   GLY   480      40.104  48.441  60.248  1.00  0.00           O  
ATOM   3801  N   MET   481      39.855  48.488  62.467  1.00  0.00           N  
ATOM   3802  CA  MET   481      41.308  48.455  62.639  1.00  0.00           C  
ATOM   3803  C   MET   481      41.908  47.186  62.121  1.00  0.00           C  
ATOM   3804  O   MET   481      43.061  47.236  61.671  1.00  0.00           O  
ATOM   3805  CB  MET   481      41.674  48.634  64.110  1.00  0.00           C  
ATOM   3806  CG  MET   481      41.362  50.014  64.674  1.00  0.00           C  
ATOM   3807  SD  MET   481      42.189  51.337  63.771  1.00  0.00           S  
ATOM   3808  CE  MET   481      43.902  50.996  64.162  1.00  0.00           C  
ATOM   3809  N   ASN   482      41.302  46.033  62.123  1.00  0.00           N  
ATOM   3810  CA  ASN   482      41.753  44.785  61.458  1.00  0.00           C  
ATOM   3811  C   ASN   482      41.962  44.849  59.939  1.00  0.00           C  
ATOM   3812  O   ASN   482      42.950  44.336  59.402  1.00  0.00           O  
ATOM   3813  CB  ASN   482      40.774  43.670  61.774  1.00  0.00           C  
ATOM   3814  CG  ASN   482      41.204  42.345  61.207  1.00  0.00           C  
ATOM   3815  ND2 ASN   482      42.439  41.982  61.444  1.00  0.00           N  
ATOM   3816  OD1 ASN   482      40.418  41.650  60.554  1.00  0.00           O  
ATOM   3817  N   TYR   483      41.056  45.557  59.217  1.00  0.00           N  
ATOM   3818  CA  TYR   483      41.149  45.933  57.825  1.00  0.00           C  
ATOM   3819  C   TYR   483      42.334  46.858  57.612  1.00  0.00           C  
ATOM   3820  O   TYR   483      42.945  46.796  56.554  1.00  0.00           O  
ATOM   3821  CB  TYR   483      39.853  46.600  57.358  1.00  0.00           C  
ATOM   3822  CG  TYR   483      38.697  45.639  57.190  1.00  0.00           C  
ATOM   3823  CD1 TYR   483      37.463  45.934  57.748  1.00  0.00           C  
ATOM   3824  CD2 TYR   483      38.873  44.462  56.477  1.00  0.00           C  
ATOM   3825  CE1 TYR   483      36.407  45.056  57.594  1.00  0.00           C  
ATOM   3826  CE2 TYR   483      37.818  43.584  56.323  1.00  0.00           C  
ATOM   3827  CZ  TYR   483      36.590  43.878  56.878  1.00  0.00           C  
ATOM   3828  OH  TYR   483      35.539  43.003  56.725  1.00  0.00           O  
ATOM   3829  N   LEU   484      42.560  47.762  58.529  1.00  0.00           N  
ATOM   3830  CA  LEU   484      43.704  48.692  58.453  1.00  0.00           C  
ATOM   3831  C   LEU   484      45.036  47.952  58.690  1.00  0.00           C  
ATOM   3832  O   LEU   484      45.920  48.144  57.826  1.00  0.00           O  
ATOM   3833  CB  LEU   484      43.544  49.815  59.486  1.00  0.00           C  
ATOM   3834  CG  LEU   484      42.849  51.086  58.983  1.00  0.00           C  
ATOM   3835  CD1 LEU   484      41.464  50.734  58.458  1.00  0.00           C  
ATOM   3836  CD2 LEU   484      42.763  52.099  60.116  1.00  0.00           C  
ATOM   3837  N   GLU   485      45.196  47.065  59.682  1.00  0.00           N  
ATOM   3838  CA  GLU   485      46.460  46.329  59.720  1.00  0.00           C  
ATOM   3839  C   GLU   485      46.655  45.318  58.519  1.00  0.00           C  
ATOM   3840  O   GLU   485      47.827  45.121  58.045  1.00  0.00           O  
ATOM   3841  CB  GLU   485      46.556  45.580  61.052  1.00  0.00           C  
ATOM   3842  CG  GLU   485      45.556  44.443  61.206  1.00  0.00           C  
ATOM   3843  CD  GLU   485      45.659  43.752  62.538  1.00  0.00           C  
ATOM   3844  OE1 GLU   485      46.647  43.936  63.206  1.00  0.00           O  
ATOM   3845  OE2 GLU   485      44.747  43.039  62.885  1.00  0.00           O1-
ATOM   3846  N   ASP   486      45.584  44.829  57.847  1.00  0.00           N  
ATOM   3847  CA  ASP   486      45.669  43.992  56.652  1.00  0.00           C  
ATOM   3848  C   ASP   486      46.179  44.865  55.512  1.00  0.00           C  
ATOM   3849  O   ASP   486      46.957  44.484  54.645  1.00  0.00           O  
ATOM   3850  CB  ASP   486      44.311  43.382  56.295  1.00  0.00           C  
ATOM   3851  CG  ASP   486      43.894  42.266  57.244  1.00  0.00           C  
ATOM   3852  OD1 ASP   486      44.736  41.777  57.960  1.00  0.00           O  
ATOM   3853  OD2 ASP   486      42.739  41.914  57.245  1.00  0.00           O1-
ATOM   3854  N   ARG   487      45.702  46.130  55.481  1.00  0.00           N  
ATOM   3855  CA  ARG   487      46.134  47.106  54.472  1.00  0.00           C  
ATOM   3856  C   ARG   487      47.342  47.859  54.858  1.00  0.00           C  
ATOM   3857  O   ARG   487      47.755  48.729  54.112  1.00  0.00           O  
ATOM   3858  CB  ARG   487      45.029  48.114  54.186  1.00  0.00           C  
ATOM   3859  CG  ARG   487      43.766  47.524  53.582  1.00  0.00           C  
ATOM   3860  CD  ARG   487      43.985  47.069  52.185  1.00  0.00           C  
ATOM   3861  NE  ARG   487      44.181  48.188  51.275  1.00  0.00           N  
ATOM   3862  CZ  ARG   487      44.702  48.085  50.037  1.00  0.00           C  
ATOM   3863  NH1 ARG   487      45.074  46.912  49.576  1.00  0.00           N1+
ATOM   3864  NH2 ARG   487      44.839  49.165  49.287  1.00  0.00           N  
ATOM   3865  N   ARG   488      47.918  47.596  56.072  1.00  0.00           N  
ATOM   3866  CA  ARG   488      49.230  48.043  56.674  1.00  0.00           C  
ATOM   3867  C   ARG   488      49.274  49.477  57.024  1.00  0.00           C  
ATOM   3868  O   ARG   488      50.245  50.152  56.784  1.00  0.00           O  
ATOM   3869  CB  ARG   488      50.392  47.779  55.728  1.00  0.00           C  
ATOM   3870  CG  ARG   488      50.621  46.315  55.390  1.00  0.00           C  
ATOM   3871  CD  ARG   488      51.896  46.115  54.654  1.00  0.00           C  
ATOM   3872  NE  ARG   488      52.052  44.741  54.202  1.00  0.00           N  
ATOM   3873  CZ  ARG   488      52.417  43.713  54.991  1.00  0.00           C  
ATOM   3874  NH1 ARG   488      52.661  43.917  56.266  1.00  0.00           N1+
ATOM   3875  NH2 ARG   488      52.531  42.498  54.483  1.00  0.00           N  
ATOM   3876  N   LEU   489      48.190  50.047  57.650  1.00  0.00           N  
ATOM   3877  CA  LEU   489      48.122  51.392  58.147  1.00  0.00           C  
ATOM   3878  C   LEU   489      48.303  51.576  59.715  1.00  0.00           C  
ATOM   3879  O   LEU   489      47.604  50.929  60.543  1.00  0.00           O  
ATOM   3880  CB  LEU   489      46.773  51.972  57.707  1.00  0.00           C  
ATOM   3881  CG  LEU   489      46.517  53.433  58.099  1.00  0.00           C  
ATOM   3882  CD1 LEU   489      47.500  54.335  57.367  1.00  0.00           C  
ATOM   3883  CD2 LEU   489      45.080  53.804  57.764  1.00  0.00           C  
ATOM   3884  N   VAL   490      49.258  52.362  60.107  1.00  0.00           N  
ATOM   3885  CA  VAL   490      49.454  52.778  61.534  1.00  0.00           C  
ATOM   3886  C   VAL   490      48.651  54.029  61.745  1.00  0.00           C  
ATOM   3887  O   VAL   490      49.037  55.047  61.138  1.00  0.00           O  
ATOM   3888  CB  VAL   490      50.932  53.055  61.864  1.00  0.00           C  
ATOM   3889  CG1 VAL   490      51.081  53.505  63.309  1.00  0.00           C  
ATOM   3890  CG2 VAL   490      51.763  51.808  61.599  1.00  0.00           C  
ATOM   3891  N   HIS   491      47.523  53.984  62.484  1.00  0.00           N  
ATOM   3892  CA  HIS   491      46.528  55.168  62.633  1.00  0.00           C  
ATOM   3893  C   HIS   491      47.109  56.365  63.469  1.00  0.00           C  
ATOM   3894  O   HIS   491      46.957  57.521  62.948  1.00  0.00           O  
ATOM   3895  CB  HIS   491      45.225  54.705  63.291  1.00  0.00           C  
ATOM   3896  CG  HIS   491      44.123  55.717  63.222  1.00  0.00           C  
ATOM   3897  CD2 HIS   491      44.006  56.861  62.506  1.00  0.00           C  
ATOM   3898  ND1 HIS   491      42.961  55.603  63.954  1.00  0.00           N  
ATOM   3899  CE1 HIS   491      42.176  56.634  63.692  1.00  0.00           C  
ATOM   3900  NE2 HIS   491      42.787  57.411  62.817  1.00  0.00           N  
ATOM   3901  N   ARG   492      47.723  56.064  64.638  1.00  0.00           N  
ATOM   3902  CA  ARG   492      48.341  56.983  65.599  1.00  0.00           C  
ATOM   3903  C   ARG   492      47.416  58.065  66.292  1.00  0.00           C  
ATOM   3904  O   ARG   492      47.946  59.013  66.945  1.00  0.00           O  
ATOM   3905  CB  ARG   492      49.478  57.702  64.889  1.00  0.00           C  
ATOM   3906  CG  ARG   492      50.143  58.804  65.699  1.00  0.00           C  
ATOM   3907  CD  ARG   492      51.453  59.197  65.120  1.00  0.00           C  
ATOM   3908  NE  ARG   492      51.307  59.792  63.802  1.00  0.00           N  
ATOM   3909  CZ  ARG   492      52.172  60.671  63.260  1.00  0.00           C  
ATOM   3910  NH1 ARG   492      53.237  61.046  63.933  1.00  0.00           N1+
ATOM   3911  NH2 ARG   492      51.950  61.158  62.051  1.00  0.00           N  
ATOM   3912  N   ASP   493      46.147  57.890  66.085  1.00  0.00           N  
ATOM   3913  CA  ASP   493      45.044  58.826  66.736  1.00  0.00           C  
ATOM   3914  C   ASP   493      43.701  58.035  66.921  1.00  0.00           C  
ATOM   3915  O   ASP   493      42.676  58.545  66.564  1.00  0.00           O  
ATOM   3916  CB  ASP   493      44.770  60.067  65.882  1.00  0.00           C  
ATOM   3917  CG  ASP   493      44.004  61.147  66.634  1.00  0.00           C  
ATOM   3918  OD1 ASP   493      44.317  61.384  67.777  1.00  0.00           O  
ATOM   3919  OD2 ASP   493      43.112  61.723  66.059  1.00  0.00           O1-
ATOM   3920  N   LEU   494      43.759  56.703  67.233  1.00  0.00           N  
ATOM   3921  CA  LEU   494      42.540  55.933  67.441  1.00  0.00           C  
ATOM   3922  C   LEU   494      41.991  56.368  68.785  1.00  0.00           C  
ATOM   3923  O   LEU   494      42.710  56.236  69.856  1.00  0.00           O  
ATOM   3924  CB  LEU   494      42.813  54.423  67.424  1.00  0.00           C  
ATOM   3925  CG  LEU   494      41.582  53.524  67.593  1.00  0.00           C  
ATOM   3926  CD1 LEU   494      40.646  53.715  66.407  1.00  0.00           C  
ATOM   3927  CD2 LEU   494      42.027  52.072  67.710  1.00  0.00           C  
ATOM   3928  N   ALA   495      40.817  56.920  68.819  1.00  0.00           N  
ATOM   3929  CA  ALA   495      40.107  57.471  70.056  1.00  0.00           C  
ATOM   3930  C   ALA   495      38.589  57.637  69.836  1.00  0.00           C  
ATOM   3931  O   ALA   495      38.261  57.906  68.658  1.00  0.00           O  
ATOM   3932  CB  ALA   495      40.788  58.774  70.560  1.00  0.00           C  
ATOM   3933  N   ALA   496      37.740  57.624  70.821  1.00  0.00           N  
ATOM   3934  CA  ALA   496      36.362  57.840  70.628  1.00  0.00           C  
ATOM   3935  C   ALA   496      36.064  59.289  69.948  1.00  0.00           C  
ATOM   3936  O   ALA   496      35.159  59.346  69.111  1.00  0.00           O  
ATOM   3937  CB  ALA   496      35.726  57.691  72.002  1.00  0.00           C  
ATOM   3938  N   ARG   497      36.908  60.314  70.229  1.00  0.00           N  
ATOM   3939  CA  ARG   497      36.925  61.574  69.422  1.00  0.00           C  
ATOM   3940  C   ARG   497      37.350  61.551  67.956  1.00  0.00           C  
ATOM   3941  O   ARG   497      36.839  62.301  67.176  1.00  0.00           O  
ATOM   3942  CB  ARG   497      37.831  62.581  70.113  1.00  0.00           C  
ATOM   3943  CG  ARG   497      38.054  63.875  69.347  1.00  0.00           C  
ATOM   3944  CD  ARG   497      36.782  64.610  69.129  1.00  0.00           C  
ATOM   3945  NE  ARG   497      36.183  65.040  70.382  1.00  0.00           N  
ATOM   3946  CZ  ARG   497      34.953  65.576  70.497  1.00  0.00           C  
ATOM   3947  NH1 ARG   497      34.205  65.743  69.430  1.00  0.00           N1+
ATOM   3948  NH2 ARG   497      34.497  65.936  71.685  1.00  0.00           N  
ATOM   3949  N   ASN   498      38.146  60.578  67.487  1.00  0.00           N  
ATOM   3950  CA  ASN   498      38.613  60.527  66.032  1.00  0.00           C  
ATOM   3951  C   ASN   498      37.461  59.855  65.243  1.00  0.00           C  
ATOM   3952  O   ASN   498      37.001  60.500  64.240  1.00  0.00           O  
ATOM   3953  CB  ASN   498      39.916  59.768  65.859  1.00  0.00           C  
ATOM   3954  CG  ASN   498      40.352  59.688  64.422  1.00  0.00           C  
ATOM   3955  ND2 ASN   498      41.488  60.264  64.123  1.00  0.00           N  
ATOM   3956  OD1 ASN   498      39.658  59.101  63.583  1.00  0.00           O  
ATOM   3957  N   VAL   499      37.049  58.632  65.615  1.00  0.00           N  
ATOM   3958  CA  VAL   499      36.045  57.826  64.901  1.00  0.00           C  
ATOM   3959  C   VAL   499      34.673  58.436  64.979  1.00  0.00           C  
ATOM   3960  O   VAL   499      34.341  59.073  65.941  1.00  0.00           O  
ATOM   3961  CB  VAL   499      35.984  56.401  65.481  1.00  0.00           C  
ATOM   3962  CG1 VAL   499      37.338  55.717  65.357  1.00  0.00           C  
ATOM   3963  CG2 VAL   499      35.537  56.451  66.934  1.00  0.00           C  
ATOM   3964  N   LEU   500      33.869  58.324  63.899  1.00  0.00           N  
ATOM   3965  CA  LEU   500      32.550  58.911  63.784  1.00  0.00           C  
ATOM   3966  C   LEU   500      31.458  57.828  63.712  1.00  0.00           C  
ATOM   3967  O   LEU   500      31.614  56.592  63.395  1.00  0.00           O  
ATOM   3968  CB  LEU   500      32.488  59.805  62.540  1.00  0.00           C  
ATOM   3969  CG  LEU   500      33.513  60.945  62.488  1.00  0.00           C  
ATOM   3970  CD1 LEU   500      33.330  61.736  61.200  1.00  0.00           C  
ATOM   3971  CD2 LEU   500      33.342  61.839  63.707  1.00  0.00           C  
ATOM   3972  N   VAL   501      30.324  58.202  64.240  1.00  0.00           N  
ATOM   3973  CA  VAL   501      29.006  57.412  64.353  1.00  0.00           C  
ATOM   3974  C   VAL   501      28.150  57.534  63.156  1.00  0.00           C  
ATOM   3975  O   VAL   501      27.847  58.663  62.704  1.00  0.00           O  
ATOM   3976  CB  VAL   501      28.163  57.880  65.554  1.00  0.00           C  
ATOM   3977  CG1 VAL   501      26.841  57.126  65.603  1.00  0.00           C  
ATOM   3978  CG2 VAL   501      28.945  57.682  66.844  1.00  0.00           C  
ATOM   3979  N   LYS   502      27.856  56.463  62.450  1.00  0.00           N  
ATOM   3980  CA  LYS   502      26.891  56.488  61.294  1.00  0.00           C  
ATOM   3981  C   LYS   502      25.501  56.185  61.845  1.00  0.00           C  
ATOM   3982  O   LYS   502      24.625  56.976  61.591  1.00  0.00           O  
ATOM   3983  CB  LYS   502      27.267  55.479  60.209  1.00  0.00           C  
ATOM   3984  CG  LYS   502      26.327  55.465  59.010  1.00  0.00           C  
ATOM   3985  CD  LYS   502      26.736  54.405  57.999  1.00  0.00           C  
ATOM   3986  CE  LYS   502      25.755  54.339  56.838  1.00  0.00           C  
ATOM   3987  NZ  LYS   502      26.088  53.242  55.889  1.00  0.00           N1+
ATOM   3988  N   THR   503      25.287  55.126  62.676  1.00  0.00           N  
ATOM   3989  CA  THR   503      24.001  54.765  63.263  1.00  0.00           C  
ATOM   3990  C   THR   503      24.219  54.483  64.693  1.00  0.00           C  
ATOM   3991  O   THR   503      25.334  54.262  65.134  1.00  0.00           O  
ATOM   3992  CB  THR   503      23.357  53.543  62.584  1.00  0.00           C  
ATOM   3993  CG2 THR   503      23.313  53.733  61.075  1.00  0.00           C  
ATOM   3994  OG1 THR   503      24.116  52.367  62.892  1.00  0.00           O  
ATOM   3995  N   PRO   504      23.206  54.331  65.556  1.00  0.00           N  
ATOM   3996  CA  PRO   504      23.326  53.941  66.985  1.00  0.00           C  
ATOM   3997  C   PRO   504      24.136  52.645  67.188  1.00  0.00           C  
ATOM   3998  O   PRO   504      24.666  52.384  68.274  1.00  0.00           O  
ATOM   3999  CB  PRO   504      21.866  53.752  67.407  1.00  0.00           C  
ATOM   4000  CG  PRO   504      21.111  54.710  66.549  1.00  0.00           C  
ATOM   4001  CD  PRO   504      21.791  54.628  65.209  1.00  0.00           C  
ATOM   4002  N   GLN   505      24.129  51.817  66.195  1.00  0.00           N  
ATOM   4003  CA  GLN   505      24.880  50.516  66.143  1.00  0.00           C  
ATOM   4004  C   GLN   505      25.992  50.419  65.111  1.00  0.00           C  
ATOM   4005  O   GLN   505      26.361  49.271  64.799  1.00  0.00           O  
ATOM   4006  CB  GLN   505      23.905  49.364  65.888  1.00  0.00           C  
ATOM   4007  CG  GLN   505      22.893  49.148  67.001  1.00  0.00           C  
ATOM   4008  CD  GLN   505      21.940  48.006  66.703  1.00  0.00           C  
ATOM   4009  NE2 GLN   505      21.470  47.340  67.752  1.00  0.00           N  
ATOM   4010  OE1 GLN   505      21.629  47.726  65.543  1.00  0.00           O  
ATOM   4011  N   HIS   506      26.525  51.484  64.562  1.00  0.00           N  
ATOM   4012  CA  HIS   506      27.630  51.450  63.568  1.00  0.00           C  
ATOM   4013  C   HIS   506      28.516  52.723  63.600  1.00  0.00           C  
ATOM   4014  O   HIS   506      28.041  53.848  63.545  1.00  0.00           O  
ATOM   4015  CB  HIS   506      27.066  51.266  62.156  1.00  0.00           C  
ATOM   4016  CG  HIS   506      28.114  51.014  61.117  1.00  0.00           C  
ATOM   4017  CD2 HIS   506      28.652  51.827  60.178  1.00  0.00           C  
ATOM   4018  ND1 HIS   506      28.735  49.792  60.968  1.00  0.00           N  
ATOM   4019  CE1 HIS   506      29.609  49.865  59.979  1.00  0.00           C  
ATOM   4020  NE2 HIS   506      29.578  51.088  59.484  1.00  0.00           N  
ATOM   4021  N   VAL   507      29.833  52.531  63.683  1.00  0.00           N  
ATOM   4022  CA  VAL   507      30.944  53.429  63.819  1.00  0.00           C  
ATOM   4023  C   VAL   507      31.939  53.199  62.649  1.00  0.00           C  
ATOM   4024  O   VAL   507      32.330  52.065  62.353  1.00  0.00           O  
ATOM   4025  CB  VAL   507      31.642  53.206  65.173  1.00  0.00           C  
ATOM   4026  CG1 VAL   507      32.879  54.084  65.286  1.00  0.00           C  
ATOM   4027  CG2 VAL   507      30.672  53.492  66.309  1.00  0.00           C  
ATOM   4028  N   LYS   508      32.434  54.360  62.067  1.00  0.00           N  
ATOM   4029  CA  LYS   508      33.436  54.266  60.976  1.00  0.00           C  
ATOM   4030  C   LYS   508      34.663  55.183  61.232  1.00  0.00           C  
ATOM   4031  O   LYS   508      34.578  56.149  62.044  1.00  0.00           O  
ATOM   4032  CB  LYS   508      32.792  54.619  59.634  1.00  0.00           C  
ATOM   4033  CG  LYS   508      31.570  53.780  59.283  1.00  0.00           C  
ATOM   4034  CD  LYS   508      31.014  54.158  57.918  1.00  0.00           C  
ATOM   4035  CE  LYS   508      31.833  53.538  56.796  1.00  0.00           C  
ATOM   4036  NZ  LYS   508      31.254  53.834  55.457  1.00  0.00           N1+
ATOM   4037  N   ILE   509      35.871  54.825  60.731  1.00  0.00           N  
ATOM   4038  CA  ILE   509      37.082  55.617  60.897  1.00  0.00           C  
ATOM   4039  C   ILE   509      37.193  56.693  59.739  1.00  0.00           C  
ATOM   4040  O   ILE   509      37.232  56.393  58.546  1.00  0.00           O  
ATOM   4041  CB  ILE   509      38.320  54.704  60.911  1.00  0.00           C  
ATOM   4042  CG1 ILE   509      38.216  53.680  62.044  1.00  0.00           C  
ATOM   4043  CG2 ILE   509      39.590  55.530  61.051  1.00  0.00           C  
ATOM   4044  CD1 ILE   509      39.250  52.580  61.970  1.00  0.00           C  
ATOM   4045  N   THR   510      37.242  57.995  60.187  1.00  0.00           N  
ATOM   4046  CA  THR   510      37.257  59.193  59.205  1.00  0.00           C  
ATOM   4047  C   THR   510      38.479  60.091  59.148  1.00  0.00           C  
ATOM   4048  O   THR   510      38.921  60.415  58.016  1.00  0.00           O  
ATOM   4049  CB  THR   510      36.064  60.128  59.476  1.00  0.00           C  
ATOM   4050  CG2 THR   510      36.071  61.299  58.506  1.00  0.00           C  
ATOM   4051  OG1 THR   510      34.839  59.398  59.330  1.00  0.00           O  
ATOM   4052  N   ASP   511      38.962  60.543  60.321  1.00  0.00           N  
ATOM   4053  CA  ASP   511      40.091  61.483  60.415  1.00  0.00           C  
ATOM   4054  C   ASP   511      41.432  60.696  60.327  1.00  0.00           C  
ATOM   4055  O   ASP   511      41.896  60.045  61.278  1.00  0.00           O  
ATOM   4056  CB  ASP   511      40.025  62.280  61.720  1.00  0.00           C  
ATOM   4057  CG  ASP   511      41.157  63.290  61.855  1.00  0.00           C  
ATOM   4058  OD1 ASP   511      42.168  63.109  61.219  1.00  0.00           O  
ATOM   4059  OD2 ASP   511      41.001  64.232  62.594  1.00  0.00           O1-
ATOM   4060  N   PHE   512      42.128  60.860  59.246  1.00  0.00           N  
ATOM   4061  CA  PHE   512      43.409  60.210  58.956  1.00  0.00           C  
ATOM   4062  C   PHE   512      44.513  61.190  58.883  1.00  0.00           C  
ATOM   4063  O   PHE   512      45.562  60.964  58.276  1.00  0.00           O  
ATOM   4064  CB  PHE   512      43.347  59.438  57.637  1.00  0.00           C  
ATOM   4065  CG  PHE   512      42.435  58.246  57.674  1.00  0.00           C  
ATOM   4066  CD1 PHE   512      41.183  58.293  57.080  1.00  0.00           C  
ATOM   4067  CD2 PHE   512      42.826  57.074  58.305  1.00  0.00           C  
ATOM   4068  CE1 PHE   512      40.342  57.197  57.115  1.00  0.00           C  
ATOM   4069  CE2 PHE   512      41.989  55.976  58.340  1.00  0.00           C  
ATOM   4070  CZ  PHE   512      40.745  56.038  57.743  1.00  0.00           C  
ATOM   4071  N   GLY   513      44.404  62.260  59.688  1.00  0.00           N  
ATOM   4072  CA  GLY   513      45.343  63.265  59.878  1.00  0.00           C  
ATOM   4073  C   GLY   513      46.719  63.030  60.484  1.00  0.00           C  
ATOM   4074  O   GLY   513      47.621  63.922  60.453  1.00  0.00           O  
ATOM   4075  N   LEU   514      46.950  61.962  61.148  1.00  0.00           N  
ATOM   4076  CA  LEU   514      48.236  61.517  61.714  1.00  0.00           C  
ATOM   4077  C   LEU   514      48.631  60.029  61.275  1.00  0.00           C  
ATOM   4078  O   LEU   514      49.601  59.452  61.661  1.00  0.00           O  
ATOM   4079  CB  LEU   514      48.166  61.615  63.243  1.00  0.00           C  
ATOM   4080  CG  LEU   514      48.003  63.031  63.812  1.00  0.00           C  
ATOM   4081  CD1 LEU   514      47.734  62.949  65.309  1.00  0.00           C  
ATOM   4082  CD2 LEU   514      49.258  63.840  63.524  1.00  0.00           C  
ATOM   4083  N   ALA   515      47.832  59.391  60.384  1.00  0.00           N  
ATOM   4084  CA  ALA   515      47.804  58.005  59.833  1.00  0.00           C  
ATOM   4085  C   ALA   515      48.991  57.774  58.950  1.00  0.00           C  
ATOM   4086  O   ALA   515      49.297  58.652  58.087  1.00  0.00           O  
ATOM   4087  CB  ALA   515      46.495  57.751  59.158  1.00  0.00           C  
ATOM   4088  N   LYS   516      49.648  56.604  58.964  1.00  0.00           N  
ATOM   4089  CA  LYS   516      50.807  56.314  58.077  1.00  0.00           C  
ATOM   4090  C   LYS   516      50.975  54.832  57.642  1.00  0.00           C  
ATOM   4091  O   LYS   516      51.165  54.013  58.546  1.00  0.00           O  
ATOM   4092  CB  LYS   516      52.093  56.778  58.764  1.00  0.00           C  
ATOM   4093  CG  LYS   516      53.366  56.476  57.985  1.00  0.00           C  
ATOM   4094  CD  LYS   516      53.479  57.356  56.749  1.00  0.00           C  
ATOM   4095  CE  LYS   516      54.775  57.093  55.998  1.00  0.00           C  
ATOM   4096  NZ  LYS   516      54.869  57.898  54.750  1.00  0.00           N1+
ATOM   4097  N   LEU   517      50.963  54.586  56.274  1.00  0.00           N  
ATOM   4098  CA  LEU   517      51.077  53.234  55.717  1.00  0.00           C  
ATOM   4099  C   LEU   517      52.504  52.643  55.950  1.00  0.00           C  
ATOM   4100  O   LEU   517      53.397  53.061  55.236  1.00  0.00           O  
ATOM   4101  CB  LEU   517      50.758  53.263  54.217  1.00  0.00           C  
ATOM   4102  CG  LEU   517      49.303  53.587  53.853  1.00  0.00           C  
ATOM   4103  CD1 LEU   517      49.182  53.752  52.344  1.00  0.00           C  
ATOM   4104  CD2 LEU   517      48.395  52.474  54.356  1.00  0.00           C  
ATOM   4105  N   LEU   518      52.716  51.860  57.006  1.00  0.00           N  
ATOM   4106  CA  LEU   518      54.002  51.198  57.305  1.00  0.00           C  
ATOM   4107  C   LEU   518      54.184  49.921  56.394  1.00  0.00           C  
ATOM   4108  O   LEU   518      53.549  48.907  56.534  1.00  0.00           O  
ATOM   4109  CB  LEU   518      54.104  50.880  58.856  1.00  0.00           C  
ATOM   4110  CG  LEU   518      55.388  50.260  59.405  1.00  0.00           C  
ATOM   4111  CD1 LEU   518      56.472  51.319  59.196  1.00  0.00           C  
ATOM   4112  CD2 LEU   518      55.141  50.021  60.856  1.00  0.00           C  
ATOM   4113  N   GLY   519      55.218  50.002  55.474  1.00  0.00           N  
ATOM   4114  CA  GLY   519      55.450  49.004  54.512  1.00  0.00           C  
ATOM   4115  C   GLY   519      55.977  47.659  55.038  1.00  0.00           C  
ATOM   4116  O   GLY   519      56.591  47.681  56.100  1.00  0.00           O  
ATOM   4117  N   ALA   520      55.757  46.523  54.348  1.00  0.00           N  
ATOM   4118  CA  ALA   520      56.253  45.158  54.788  1.00  0.00           C  
ATOM   4119  C   ALA   520      57.780  45.180  54.953  1.00  0.00           C  
ATOM   4120  O   ALA   520      58.267  44.590  55.855  1.00  0.00           O  
ATOM   4121  CB  ALA   520      55.882  44.288  53.657  1.00  0.00           C  
ATOM   4122  N   GLU   521      58.449  45.914  54.094  1.00  0.00           N  
ATOM   4123  CA  GLU   521      59.901  46.163  54.139  1.00  0.00           C  
ATOM   4124  C   GLU   521      60.460  47.025  55.262  1.00  0.00           C  
ATOM   4125  O   GLU   521      61.713  47.078  55.404  1.00  0.00           O  
ATOM   4126  CB  GLU   521      60.328  46.798  52.813  1.00  0.00           C  
ATOM   4127  CG  GLU   521      59.710  48.162  52.541  1.00  0.00           C  
ATOM   4128  CD  GLU   521      58.352  48.072  51.902  1.00  0.00           C  
ATOM   4129  OE1 GLU   521      57.743  47.034  51.991  1.00  0.00           O  
ATOM   4130  OE2 GLU   521      57.924  49.044  51.325  1.00  0.00           O1-
ATOM   4131  N   GLU   522      59.605  47.711  56.046  1.00  0.00           N  
ATOM   4132  CA  GLU   522      59.889  48.653  57.214  1.00  0.00           C  
ATOM   4133  C   GLU   522      59.812  47.920  58.583  1.00  0.00           C  
ATOM   4134  O   GLU   522      59.054  46.946  58.719  1.00  0.00           O  
ATOM   4135  CB  GLU   522      58.907  49.825  57.217  1.00  0.00           C  
ATOM   4136  CG  GLU   522      58.944  50.682  55.959  1.00  0.00           C  
ATOM   4137  CD  GLU   522      60.240  51.427  55.798  1.00  0.00           C  
ATOM   4138  OE1 GLU   522      60.866  51.714  56.790  1.00  0.00           O  
ATOM   4139  OE2 GLU   522      60.604  51.710  54.681  1.00  0.00           O1-
ATOM   4140  N   LYS   523      60.490  48.468  59.588  1.00  0.00           N  
ATOM   4141  CA  LYS   523      60.546  47.948  60.992  1.00  0.00           C  
ATOM   4142  C   LYS   523      59.459  48.650  61.797  1.00  0.00           C  
ATOM   4143  O   LYS   523      58.722  47.910  62.495  1.00  0.00           O  
ATOM   4144  CB  LYS   523      61.914  48.176  61.633  1.00  0.00           C  
ATOM   4145  CG  LYS   523      62.029  47.678  63.067  1.00  0.00           C  
ATOM   4146  CD  LYS   523      63.430  47.894  63.618  1.00  0.00           C  
ATOM   4147  CE  LYS   523      63.533  47.443  65.067  1.00  0.00           C  
ATOM   4148  NZ  LYS   523      64.901  47.641  65.617  1.00  0.00           N1+
ATOM   4149  N   GLU   524      59.475  49.993  61.832  1.00  0.00           N  
ATOM   4150  CA  GLU   524      58.631  50.808  62.626  1.00  0.00           C  
ATOM   4151  C   GLU   524      58.682  52.342  62.209  1.00  0.00           C  
ATOM   4152  O   GLU   524      59.771  52.715  61.657  1.00  0.00           O  
ATOM   4153  CB  GLU   524      59.026  50.622  64.092  1.00  0.00           C  
ATOM   4154  CG  GLU   524      60.446  51.061  64.422  1.00  0.00           C  
ATOM   4155  CD  GLU   524      60.882  50.647  65.799  1.00  0.00           C  
ATOM   4156  OE1 GLU   524      60.127  49.981  66.465  1.00  0.00           O  
ATOM   4157  OE2 GLU   524      61.972  50.998  66.186  1.00  0.00           O1-
ATOM   4158  N   TYR   525      57.604  53.135  62.493  1.00  0.00           N  
ATOM   4159  CA  TYR   525      57.523  54.562  62.135  1.00  0.00           C  
ATOM   4160  C   TYR   525      58.061  55.457  63.327  1.00  0.00           C  
ATOM   4161  O   TYR   525      57.746  55.194  64.512  1.00  0.00           O  
ATOM   4162  CB  TYR   525      56.083  54.932  61.772  1.00  0.00           C  
ATOM   4163  CG  TYR   525      55.895  56.397  61.442  1.00  0.00           C  
ATOM   4164  CD1 TYR   525      56.381  56.907  60.248  1.00  0.00           C  
ATOM   4165  CD2 TYR   525      55.235  57.229  62.335  1.00  0.00           C  
ATOM   4166  CE1 TYR   525      56.209  58.245  59.947  1.00  0.00           C  
ATOM   4167  CE2 TYR   525      55.063  58.566  62.033  1.00  0.00           C  
ATOM   4168  CZ  TYR   525      55.547  59.074  60.845  1.00  0.00           C  
ATOM   4169  OH  TYR   525      55.375  60.406  60.546  1.00  0.00           O  
ATOM   4170  N   HIS   526      58.885  56.408  63.036  1.00  0.00           N  
ATOM   4171  CA  HIS   526      59.392  57.382  64.065  1.00  0.00           C  
ATOM   4172  C   HIS   526      58.956  58.762  63.682  1.00  0.00           C  
ATOM   4173  O   HIS   526      59.294  59.301  62.625  1.00  0.00           O  
ATOM   4174  CB  HIS   526      60.918  57.353  64.195  1.00  0.00           C  
ATOM   4175  CG  HIS   526      61.455  56.042  64.678  1.00  0.00           C  
ATOM   4176  CD2 HIS   526      61.999  55.000  64.009  1.00  0.00           C  
ATOM   4177  ND1 HIS   526      61.468  55.690  66.012  1.00  0.00           N  
ATOM   4178  CE1 HIS   526      61.996  54.486  66.140  1.00  0.00           C  
ATOM   4179  NE2 HIS   526      62.328  54.046  64.939  1.00  0.00           N  
ATOM   4180  N   ALA   527      58.278  59.406  64.632  1.00  0.00           N  
ATOM   4181  CA  ALA   527      57.711  60.766  64.517  1.00  0.00           C  
ATOM   4182  C   ALA   527      58.744  61.899  64.579  1.00  0.00           C  
ATOM   4183  O   ALA   527      59.782  61.590  65.141  1.00  0.00           O  
ATOM   4184  CB  ALA   527      56.577  61.048  65.605  1.00  0.00           C  
ATOM   4185  N   GLU   528      58.346  63.081  63.986  1.00  0.00           N  
ATOM   4186  CA  GLU   528      59.157  64.271  64.020  1.00  0.00           C  
ATOM   4187  C   GLU   528      59.106  64.935  65.500  1.00  0.00           C  
ATOM   4188  O   GLU   528      59.974  65.722  65.830  1.00  0.00           O  
ATOM   4189  CB  GLU   528      58.666  65.243  62.945  1.00  0.00           C  
ATOM   4190  CG  GLU   528      57.293  65.842  63.218  1.00  0.00           C  
ATOM   4191  CD  GLU   528      56.167  64.959  62.756  1.00  0.00           C  
ATOM   4192  OE1 GLU   528      56.366  63.771  62.669  1.00  0.00           O  
ATOM   4193  OE2 GLU   528      55.107  65.475  62.490  1.00  0.00           O1-
ATOM   4194  N   GLY   529      58.160  64.513  66.338  1.00  0.00           N  
ATOM   4195  CA  GLY   529      57.970  64.943  67.700  1.00  0.00           C  
ATOM   4196  C   GLY   529      56.759  65.842  67.984  1.00  0.00           C  
ATOM   4197  O   GLY   529      56.372  66.716  67.167  1.00  0.00           O  
ATOM   4198  N   GLY   530      56.188  65.729  69.176  1.00  0.00           N  
ATOM   4199  CA  GLY   530      55.041  66.525  69.549  1.00  0.00           C  
ATOM   4200  C   GLY   530      53.738  66.045  68.962  1.00  0.00           C  
ATOM   4201  O   GLY   530      53.609  64.946  68.463  1.00  0.00           O  
ATOM   4202  N   LYS   531      52.797  66.954  68.923  1.00  0.00           N  
ATOM   4203  CA  LYS   531      51.471  66.832  68.294  1.00  0.00           C  
ATOM   4204  C   LYS   531      50.459  65.828  68.959  1.00  0.00           C  
ATOM   4205  O   LYS   531      49.468  66.275  69.469  1.00  0.00           O  
ATOM   4206  CB  LYS   531      51.669  66.449  66.827  1.00  0.00           C  
ATOM   4207  CG  LYS   531      52.333  67.526  65.979  1.00  0.00           C  
ATOM   4208  CD  LYS   531      52.526  67.059  64.544  1.00  0.00           C  
ATOM   4209  CE  LYS   531      53.197  68.132  63.698  1.00  0.00           C  
ATOM   4210  NZ  LYS   531      53.465  67.661  62.313  1.00  0.00           N1+
ATOM   4211  N   VAL   532      50.845  64.596  69.071  1.00  0.00           N  
ATOM   4212  CA  VAL   532      50.151  63.454  69.564  1.00  0.00           C  
ATOM   4213  C   VAL   532      50.025  63.575  71.140  1.00  0.00           C  
ATOM   4214  O   VAL   532      51.031  63.823  71.819  1.00  0.00           O  
ATOM   4215  CB  VAL   532      50.906  62.174  69.160  1.00  0.00           C  
ATOM   4216  CG1 VAL   532      50.209  60.944  69.723  1.00  0.00           C  
ATOM   4217  CG2 VAL   532      51.008  62.090  67.644  1.00  0.00           C  
ATOM   4218  N   PRO   533      48.838  63.562  71.727  1.00  0.00           N  
ATOM   4219  CA  PRO   533      48.622  63.821  73.178  1.00  0.00           C  
ATOM   4220  C   PRO   533      49.189  62.599  73.939  1.00  0.00           C  
ATOM   4221  O   PRO   533      48.819  61.451  73.591  1.00  0.00           O  
ATOM   4222  CB  PRO   533      47.101  63.940  73.317  1.00  0.00           C  
ATOM   4223  CG  PRO   533      46.565  63.120  72.192  1.00  0.00           C  
ATOM   4224  CD  PRO   533      47.523  63.371  71.057  1.00  0.00           C  
ATOM   4225  N   ILE   534      49.948  62.894  74.997  1.00  0.00           N  
ATOM   4226  CA  ILE   534      50.569  61.827  75.880  1.00  0.00           C  
ATOM   4227  C   ILE   534      49.625  60.831  76.647  1.00  0.00           C  
ATOM   4228  O   ILE   534      49.982  59.728  77.041  1.00  0.00           O  
ATOM   4229  CB  ILE   534      51.466  62.510  76.928  1.00  0.00           C  
ATOM   4230  CG1 ILE   534      52.394  61.484  77.584  1.00  0.00           C  
ATOM   4231  CG2 ILE   534      50.617  63.211  77.978  1.00  0.00           C  
ATOM   4232  CD1 ILE   534      53.488  62.103  78.423  1.00  0.00           C  
ATOM   4233  N   LYS   535      48.391  61.361  76.845  1.00  0.00           N  
ATOM   4234  CA  LYS   535      47.276  60.632  77.487  1.00  0.00           C  
ATOM   4235  C   LYS   535      46.693  59.435  76.787  1.00  0.00           C  
ATOM   4236  O   LYS   535      46.200  58.624  77.432  1.00  0.00           O  
ATOM   4237  CB  LYS   535      46.130  61.609  77.755  1.00  0.00           C  
ATOM   4238  CG  LYS   535      46.416  62.627  78.851  1.00  0.00           C  
ATOM   4239  CD  LYS   535      45.288  63.642  78.970  1.00  0.00           C  
ATOM   4240  CE  LYS   535      45.461  64.521  80.199  1.00  0.00           C  
ATOM   4241  NZ  LYS   535      46.613  65.455  80.058  1.00  0.00           N1+
ATOM   4242  N   TRP   536      46.759  59.442  75.389  1.00  0.00           N  
ATOM   4243  CA  TRP   536      46.221  58.281  74.490  1.00  0.00           C  
ATOM   4244  C   TRP   536      47.359  57.452  73.876  1.00  0.00           C  
ATOM   4245  O   TRP   536      47.241  56.261  73.815  1.00  0.00           O  
ATOM   4246  CB  TRP   536      45.354  58.811  73.347  1.00  0.00           C  
ATOM   4247  CG  TRP   536      43.993  59.257  73.786  1.00  0.00           C  
ATOM   4248  CD1 TRP   536      42.840  58.533  73.731  1.00  0.00           C  
ATOM   4249  CD2 TRP   536      43.633  60.541  74.353  1.00  0.00           C  
ATOM   4250  CE2 TRP   536      42.260  60.503  74.609  1.00  0.00           C  
ATOM   4251  CE3 TRP   536      44.356  61.700  74.662  1.00  0.00           C  
ATOM   4252  NE1 TRP   536      41.792  59.273  74.222  1.00  0.00           N  
ATOM   4253  CZ2 TRP   536      41.586  61.583  75.157  1.00  0.00           C  
ATOM   4254  CZ3 TRP   536      43.681  62.781  75.214  1.00  0.00           C  
ATOM   4255  CH2 TRP   536      42.331  62.723  75.455  1.00  0.00           C  
ATOM   4256  N   MET   537      48.453  58.073  73.453  1.00  0.00           N  
ATOM   4257  CA  MET   537      49.545  57.412  72.748  1.00  0.00           C  
ATOM   4258  C   MET   537      50.302  56.270  73.540  1.00  0.00           C  
ATOM   4259  O   MET   537      50.293  56.306  74.752  1.00  0.00           O  
ATOM   4260  CB  MET   537      50.535  58.488  72.307  1.00  0.00           C  
ATOM   4261  CG  MET   537      51.247  59.195  73.452  1.00  0.00           C  
ATOM   4262  SD  MET   537      52.165  60.649  72.906  1.00  0.00           S  
ATOM   4263  CE  MET   537      53.500  59.883  71.991  1.00  0.00           C  
ATOM   4264  N   ALA   538      50.978  55.320  72.800  1.00  0.00           N  
ATOM   4265  CA  ALA   538      51.610  54.164  73.436  1.00  0.00           C  
ATOM   4266  C   ALA   538      52.877  54.397  74.243  1.00  0.00           C  
ATOM   4267  O   ALA   538      53.543  55.429  74.041  1.00  0.00           O  
ATOM   4268  CB  ALA   538      51.829  53.132  72.316  1.00  0.00           C  
ATOM   4269  N   LEU   539      53.380  53.406  75.061  1.00  0.00           N  
ATOM   4270  CA  LEU   539      54.514  53.647  75.869  1.00  0.00           C  
ATOM   4271  C   LEU   539      55.759  53.838  74.984  1.00  0.00           C  
ATOM   4272  O   LEU   539      56.442  54.880  75.073  1.00  0.00           O  
ATOM   4273  CB  LEU   539      54.710  52.481  76.846  1.00  0.00           C  
ATOM   4274  CG  LEU   539      55.924  52.590  77.778  1.00  0.00           C  
ATOM   4275  CD1 LEU   539      55.812  53.859  78.612  1.00  0.00           C  
ATOM   4276  CD2 LEU   539      55.995  51.358  78.666  1.00  0.00           C  
ATOM   4277  N   GLU   540      56.009  53.003  74.038  1.00  0.00           N  
ATOM   4278  CA  GLU   540      57.093  53.097  73.150  1.00  0.00           C  
ATOM   4279  C   GLU   540      57.067  54.358  72.265  1.00  0.00           C  
ATOM   4280  O   GLU   540      58.105  54.841  71.731  1.00  0.00           O  
ATOM   4281  CB  GLU   540      57.118  51.838  72.281  1.00  0.00           C  
ATOM   4282  CG  GLU   540      55.954  51.724  71.306  1.00  0.00           C  
ATOM   4283  CD  GLU   540      54.726  51.121  71.930  1.00  0.00           C  
ATOM   4284  OE1 GLU   540      54.689  51.003  73.130  1.00  0.00           O  
ATOM   4285  OE2 GLU   540      53.823  50.778  71.202  1.00  0.00           O1-
ATOM   4286  N   SER   541      55.920  55.004  71.983  1.00  0.00           N  
ATOM   4287  CA  SER   541      55.746  56.313  71.367  1.00  0.00           C  
ATOM   4288  C   SER   541      56.168  57.540  72.290  1.00  0.00           C  
ATOM   4289  O   SER   541      56.714  58.443  71.726  1.00  0.00           O  
ATOM   4290  CB  SER   541      54.295  56.449  70.950  1.00  0.00           C  
ATOM   4291  OG  SER   541      53.966  55.509  69.964  1.00  0.00           O  
ATOM   4292  N   ILE   542      55.875  57.398  73.589  1.00  0.00           N  
ATOM   4293  CA  ILE   542      56.256  58.450  74.514  1.00  0.00           C  
ATOM   4294  C   ILE   542      57.740  58.471  74.694  1.00  0.00           C  
ATOM   4295  O   ILE   542      58.408  59.531  74.635  1.00  0.00           O  
ATOM   4296  CB  ILE   542      55.577  58.267  75.884  1.00  0.00           C  
ATOM   4297  CG1 ILE   542      54.062  58.446  75.757  1.00  0.00           C  
ATOM   4298  CG2 ILE   542      56.149  59.249  76.895  1.00  0.00           C  
ATOM   4299  CD1 ILE   542      53.291  58.011  76.983  1.00  0.00           C  
ATOM   4300  N   LEU   543      58.280  57.258  74.921  1.00  0.00           N  
ATOM   4301  CA  LEU   543      59.693  57.036  75.275  1.00  0.00           C  
ATOM   4302  C   LEU   543      60.634  57.141  74.005  1.00  0.00           C  
ATOM   4303  O   LEU   543      61.639  57.811  74.176  1.00  0.00           O  
ATOM   4304  CB  LEU   543      59.846  55.659  75.935  1.00  0.00           C  
ATOM   4305  CG  LEU   543      59.169  55.499  77.302  1.00  0.00           C  
ATOM   4306  CD1 LEU   543      59.337  54.066  77.787  1.00  0.00           C  
ATOM   4307  CD2 LEU   543      59.776  56.485  78.288  1.00  0.00           C  
ATOM   4308  N   HIS   544      60.373  56.515  72.815  1.00  0.00           N  
ATOM   4309  CA  HIS   544      61.243  56.481  71.610  1.00  0.00           C  
ATOM   4310  C   HIS   544      60.650  56.867  70.198  1.00  0.00           C  
ATOM   4311  O   HIS   544      61.152  56.402  69.175  1.00  0.00           O  
ATOM   4312  CB  HIS   544      61.837  55.074  71.504  1.00  0.00           C  
ATOM   4313  CG  HIS   544      62.675  54.685  72.682  1.00  0.00           C  
ATOM   4314  CD2 HIS   544      62.457  53.792  73.676  1.00  0.00           C  
ATOM   4315  ND1 HIS   544      63.911  55.244  72.932  1.00  0.00           N  
ATOM   4316  CE1 HIS   544      64.417  54.712  74.032  1.00  0.00           C  
ATOM   4317  NE2 HIS   544      63.554  53.829  74.501  1.00  0.00           N  
ATOM   4318  N   ARG   545      59.472  57.542  70.326  1.00  0.00           N  
ATOM   4319  CA  ARG   545      58.608  57.934  69.186  1.00  0.00           C  
ATOM   4320  C   ARG   545      58.216  56.798  68.296  1.00  0.00           C  
ATOM   4321  O   ARG   545      57.978  56.978  67.108  1.00  0.00           O  
ATOM   4322  CB  ARG   545      59.300  58.980  68.325  1.00  0.00           C  
ATOM   4323  CG  ARG   545      59.688  60.255  69.057  1.00  0.00           C  
ATOM   4324  CD  ARG   545      60.244  61.274  68.128  1.00  0.00           C  
ATOM   4325  NE  ARG   545      60.764  62.430  68.840  1.00  0.00           N  
ATOM   4326  CZ  ARG   545      61.401  63.464  68.258  1.00  0.00           C  
ATOM   4327  NH1 ARG   545      61.588  63.471  66.957  1.00  0.00           N1+
ATOM   4328  NH2 ARG   545      61.837  64.471  68.994  1.00  0.00           N  
ATOM   4329  N   ILE   546      58.040  55.559  68.832  1.00  0.00           N  
ATOM   4330  CA  ILE   546      57.682  54.329  67.974  1.00  0.00           C  
ATOM   4331  C   ILE   546      56.224  54.095  67.742  1.00  0.00           C  
ATOM   4332  O   ILE   546      55.504  53.900  68.717  1.00  0.00           O  
ATOM   4333  CB  ILE   546      58.236  53.033  68.594  1.00  0.00           C  
ATOM   4334  CG1 ILE   546      59.764  53.091  68.677  1.00  0.00           C  
ATOM   4335  CG2 ILE   546      57.789  51.825  67.787  1.00  0.00           C  
ATOM   4336  CD1 ILE   546      60.372  51.995  69.521  1.00  0.00           C  
ATOM   4337  N   TYR   547      55.806  54.044  66.517  1.00  0.00           N  
ATOM   4338  CA  TYR   547      54.430  53.840  66.147  1.00  0.00           C  
ATOM   4339  C   TYR   547      54.300  52.620  65.246  1.00  0.00           C  
ATOM   4340  O   TYR   547      54.856  52.669  64.100  1.00  0.00           O  
ATOM   4341  CB  TYR   547      53.872  55.087  65.458  1.00  0.00           C  
ATOM   4342  CG  TYR   547      53.848  56.314  66.341  1.00  0.00           C  
ATOM   4343  CD1 TYR   547      54.931  57.181  66.354  1.00  0.00           C  
ATOM   4344  CD2 TYR   547      52.743  56.573  67.139  1.00  0.00           C  
ATOM   4345  CE1 TYR   547      54.909  58.303  67.161  1.00  0.00           C  
ATOM   4346  CE2 TYR   547      52.721  57.695  67.946  1.00  0.00           C  
ATOM   4347  CZ  TYR   547      53.798  58.557  67.959  1.00  0.00           C  
ATOM   4348  OH  TYR   547      53.777  59.673  68.762  1.00  0.00           O  
ATOM   4349  N   THR   548      53.784  51.488  65.632  1.00  0.00           N  
ATOM   4350  CA  THR   548      53.500  50.263  64.827  1.00  0.00           C  
ATOM   4351  C   THR   548      52.061  49.845  65.000  1.00  0.00           C  
ATOM   4352  O   THR   548      51.292  50.552  65.558  1.00  0.00           O  
ATOM   4353  CB  THR   548      54.416  49.088  65.218  1.00  0.00           C  
ATOM   4354  CG2 THR   548      55.877  49.505  65.147  1.00  0.00           C  
ATOM   4355  OG1 THR   548      54.108  48.661  66.551  1.00  0.00           O  
ATOM   4356  N   HIS   549      51.637  48.665  64.384  1.00  0.00           N  
ATOM   4357  CA  HIS   549      50.233  48.138  64.532  1.00  0.00           C  
ATOM   4358  C   HIS   549      49.982  47.780  65.998  1.00  0.00           C  
ATOM   4359  O   HIS   549      48.867  47.903  66.506  1.00  0.00           O  
ATOM   4360  CB  HIS   549      49.990  46.906  63.654  1.00  0.00           C  
ATOM   4361  CG  HIS   549      49.993  47.203  62.186  1.00  0.00           C  
ATOM   4362  CD2 HIS   549      49.811  48.362  61.511  1.00  0.00           C  
ATOM   4363  ND1 HIS   549      50.206  46.232  61.231  1.00  0.00           N  
ATOM   4364  CE1 HIS   549      50.153  46.781  60.031  1.00  0.00           C  
ATOM   4365  NE2 HIS   549      49.916  48.072  60.173  1.00  0.00           N  
ATOM   4366  N   GLN   550      50.975  47.363  66.784  1.00  0.00           N  
ATOM   4367  CA  GLN   550      50.857  47.063  68.221  1.00  0.00           C  
ATOM   4368  C   GLN   550      50.673  48.424  68.972  1.00  0.00           C  
ATOM   4369  O   GLN   550      50.160  48.471  70.081  1.00  0.00           O  
ATOM   4370  CB  GLN   550      52.088  46.309  68.731  1.00  0.00           C  
ATOM   4371  CG  GLN   550      52.354  44.994  68.016  1.00  0.00           C  
ATOM   4372  CD  GLN   550      51.200  44.019  68.151  1.00  0.00           C  
ATOM   4373  NE2 GLN   550      51.097  43.381  69.312  1.00  0.00           N  
ATOM   4374  OE1 GLN   550      50.408  43.841  67.222  1.00  0.00           O  
ATOM   4375  N   SER   551      51.166  49.600  68.494  1.00  0.00           N  
ATOM   4376  CA  SER   551      50.875  50.929  69.122  1.00  0.00           C  
ATOM   4377  C   SER   551      49.420  51.340  69.064  1.00  0.00           C  
ATOM   4378  O   SER   551      48.840  51.828  69.991  1.00  0.00           O  
ATOM   4379  CB  SER   551      51.701  52.011  68.454  1.00  0.00           C  
ATOM   4380  OG  SER   551      53.072  51.765  68.609  1.00  0.00           O  
ATOM   4381  N   ASP   552      48.838  50.998  67.914  1.00  0.00           N  
ATOM   4382  CA  ASP   552      47.424  51.083  67.704  1.00  0.00           C  
ATOM   4383  C   ASP   552      46.637  50.082  68.617  1.00  0.00           C  
ATOM   4384  O   ASP   552      45.560  50.478  69.103  1.00  0.00           O  
ATOM   4385  CB  ASP   552      47.118  50.821  66.227  1.00  0.00           C  
ATOM   4386  CG  ASP   552      47.443  52.010  65.335  1.00  0.00           C  
ATOM   4387  OD1 ASP   552      47.623  53.087  65.854  1.00  0.00           O  
ATOM   4388  OD2 ASP   552      47.509  51.832  64.141  1.00  0.00           O1-
ATOM   4389  N   VAL   553      47.163  48.881  68.924  1.00  0.00           N  
ATOM   4390  CA  VAL   553      46.463  47.972  69.934  1.00  0.00           C  
ATOM   4391  C   VAL   553      46.437  48.669  71.266  1.00  0.00           C  
ATOM   4392  O   VAL   553      45.353  48.762  71.840  1.00  0.00           O  
ATOM   4393  CB  VAL   553      47.181  46.619  70.097  1.00  0.00           C  
ATOM   4394  CG1 VAL   553      46.574  45.829  71.247  1.00  0.00           C  
ATOM   4395  CG2 VAL   553      47.101  45.830  68.799  1.00  0.00           C  
ATOM   4396  N   TRP   554      47.478  49.337  71.784  1.00  0.00           N  
ATOM   4397  CA  TRP   554      47.443  50.202  72.917  1.00  0.00           C  
ATOM   4398  C   TRP   554      46.440  51.361  72.886  1.00  0.00           C  
ATOM   4399  O   TRP   554      45.567  51.476  73.706  1.00  0.00           O  
ATOM   4400  CB  TRP   554      48.849  50.771  73.117  1.00  0.00           C  
ATOM   4401  CG  TRP   554      48.958  51.694  74.293  1.00  0.00           C  
ATOM   4402  CD1 TRP   554      48.315  52.884  74.456  1.00  0.00           C  
ATOM   4403  CD2 TRP   554      49.765  51.508  75.481  1.00  0.00           C  
ATOM   4404  CE2 TRP   554      49.550  52.619  76.299  1.00  0.00           C  
ATOM   4405  CE3 TRP   554      50.639  50.500  75.909  1.00  0.00           C  
ATOM   4406  NE1 TRP   554      48.664  53.449  75.658  1.00  0.00           N  
ATOM   4407  CZ2 TRP   554      50.177  52.760  77.526  1.00  0.00           C  
ATOM   4408  CZ3 TRP   554      51.267  50.640  77.141  1.00  0.00           C  
ATOM   4409  CH2 TRP   554      51.041  51.740  77.928  1.00  0.00           C  
ATOM   4410  N   SER   555      46.371  52.146  71.825  1.00  0.00           N  
ATOM   4411  CA  SER   555      45.445  53.199  71.567  1.00  0.00           C  
ATOM   4412  C   SER   555      43.976  52.703  71.578  1.00  0.00           C  
ATOM   4413  O   SER   555      43.080  53.382  72.115  1.00  0.00           O  
ATOM   4414  CB  SER   555      45.782  53.832  70.231  1.00  0.00           C  
ATOM   4415  OG  SER   555      47.035  54.457  70.273  1.00  0.00           O  
ATOM   4416  N   TYR   556      43.743  51.479  71.016  1.00  0.00           N  
ATOM   4417  CA  TYR   556      42.460  50.757  71.111  1.00  0.00           C  
ATOM   4418  C   TYR   556      42.082  50.442  72.558  1.00  0.00           C  
ATOM   4419  O   TYR   556      40.962  50.627  72.902  1.00  0.00           O  
ATOM   4420  CB  TYR   556      42.515  49.464  70.296  1.00  0.00           C  
ATOM   4421  CG  TYR   556      41.269  48.615  70.415  1.00  0.00           C  
ATOM   4422  CD1 TYR   556      40.156  48.902  69.638  1.00  0.00           C  
ATOM   4423  CD2 TYR   556      41.238  47.548  71.300  1.00  0.00           C  
ATOM   4424  CE1 TYR   556      39.019  48.127  69.746  1.00  0.00           C  
ATOM   4425  CE2 TYR   556      40.100  46.772  71.409  1.00  0.00           C  
ATOM   4426  CZ  TYR   556      38.994  47.059  70.636  1.00  0.00           C  
ATOM   4427  OH  TYR   556      37.860  46.286  70.743  1.00  0.00           O  
ATOM   4428  N   GLY   557      42.936  49.899  73.437  1.00  0.00           N  
ATOM   4429  CA  GLY   557      42.614  49.699  74.858  1.00  0.00           C  
ATOM   4430  C   GLY   557      42.150  50.964  75.548  1.00  0.00           C  
ATOM   4431  O   GLY   557      41.338  50.888  76.453  1.00  0.00           O  
ATOM   4432  N   VAL   558      42.827  52.076  75.281  1.00  0.00           N  
ATOM   4433  CA  VAL   558      42.433  53.369  75.761  1.00  0.00           C  
ATOM   4434  C   VAL   558      41.053  53.778  75.171  1.00  0.00           C  
ATOM   4435  O   VAL   558      40.148  54.260  75.747  1.00  0.00           O  
ATOM   4436  CB  VAL   558      43.580  54.305  75.552  1.00  0.00           C  
ATOM   4437  CG1 VAL   558      43.156  55.722  75.869  1.00  0.00           C  
ATOM   4438  CG2 VAL   558      44.851  54.122  76.364  1.00  0.00           C  
ATOM   4439  N   THR   559      40.947  53.521  73.812  1.00  0.00           N  
ATOM   4440  CA  THR   559      39.615  53.776  73.243  1.00  0.00           C  
ATOM   4441  C   THR   559      38.413  52.981  73.866  1.00  0.00           C  
ATOM   4442  O   THR   559      37.384  53.524  74.136  1.00  0.00           O  
ATOM   4443  CB  THR   559      39.658  53.499  71.729  1.00  0.00           C  
ATOM   4444  CG2 THR   559      38.295  53.749  71.102  1.00  0.00           C  
ATOM   4445  OG1 THR   559      40.629  54.356  71.112  1.00  0.00           O  
ATOM   4446  N   VAL   560      38.519  51.683  74.123  1.00  0.00           N  
ATOM   4447  CA  VAL   560      37.490  50.836  74.814  1.00  0.00           C  
ATOM   4448  C   VAL   560      37.286  51.324  76.241  1.00  0.00           C  
ATOM   4449  O   VAL   560      36.110  51.471  76.573  1.00  0.00           O  
ATOM   4450  CB  VAL   560      37.914  49.355  74.849  1.00  0.00           C  
ATOM   4451  CG1 VAL   560      36.954  48.546  75.709  1.00  0.00           C  
ATOM   4452  CG2 VAL   560      37.970  48.800  73.434  1.00  0.00           C  
ATOM   4453  N   TRP   561      38.378  51.650  76.998  1.00  0.00           N  
ATOM   4454  CA  TRP   561      38.353  52.297  78.284  1.00  0.00           C  
ATOM   4455  C   TRP   561      37.682  53.660  78.288  1.00  0.00           C  
ATOM   4456  O   TRP   561      36.737  53.825  79.043  1.00  0.00           O  
ATOM   4457  CB  TRP   561      39.785  52.442  78.803  1.00  0.00           C  
ATOM   4458  CG  TRP   561      39.868  53.069  80.161  1.00  0.00           C  
ATOM   4459  CD1 TRP   561      39.857  52.420  81.360  1.00  0.00           C  
ATOM   4460  CD2 TRP   561      39.977  54.480  80.470  1.00  0.00           C  
ATOM   4461  CE2 TRP   561      40.025  54.590  81.862  1.00  0.00           C  
ATOM   4462  CE3 TRP   561      40.037  55.639  79.688  1.00  0.00           C  
ATOM   4463  NE1 TRP   561      39.950  53.325  82.389  1.00  0.00           N  
ATOM   4464  CZ2 TRP   561      40.129  55.817  82.498  1.00  0.00           C  
ATOM   4465  CZ3 TRP   561      40.142  56.870  80.325  1.00  0.00           C  
ATOM   4466  CH2 TRP   561      40.188  56.956  81.694  1.00  0.00           C  
ATOM   4467  N   GLU   562      37.912  54.496  77.415  1.00  0.00           N  
ATOM   4468  CA  GLU   562      37.257  55.802  77.354  1.00  0.00           C  
ATOM   4469  C   GLU   562      35.729  55.654  77.099  1.00  0.00           C  
ATOM   4470  O   GLU   562      34.831  56.370  77.646  1.00  0.00           O  
ATOM   4471  CB  GLU   562      37.897  56.659  76.260  1.00  0.00           C  
ATOM   4472  CG  GLU   562      37.362  58.082  76.183  1.00  0.00           C  
ATOM   4473  CD  GLU   562      38.136  58.946  75.227  1.00  0.00           C  
ATOM   4474  OE1 GLU   562      39.036  58.444  74.595  1.00  0.00           O  
ATOM   4475  OE2 GLU   562      37.830  60.110  75.128  1.00  0.00           O1-
ATOM   4476  N   LEU   563      35.386  54.786  76.146  1.00  0.00           N  
ATOM   4477  CA  LEU   563      34.114  54.432  75.740  1.00  0.00           C  
ATOM   4478  C   LEU   563      33.369  53.826  76.909  1.00  0.00           C  
ATOM   4479  O   LEU   563      32.248  54.248  77.223  1.00  0.00           O  
ATOM   4480  CB  LEU   563      34.200  53.449  74.566  1.00  0.00           C  
ATOM   4481  CG  LEU   563      32.857  52.976  73.995  1.00  0.00           C  
ATOM   4482  CD1 LEU   563      32.082  54.173  73.463  1.00  0.00           C  
ATOM   4483  CD2 LEU   563      33.104  51.953  72.897  1.00  0.00           C  
ATOM   4484  N   MET   564      33.930  52.856  77.578  1.00  0.00           N  
ATOM   4485  CA  MET   564      33.323  52.271  78.791  1.00  0.00           C  
ATOM   4486  C   MET   564      33.159  53.251  79.987  1.00  0.00           C  
ATOM   4487  O   MET   564      32.124  53.254  80.670  1.00  0.00           O  
ATOM   4488  CB  MET   564      34.152  51.065  79.227  1.00  0.00           C  
ATOM   4489  CG  MET   564      34.031  49.854  78.313  1.00  0.00           C  
ATOM   4490  SD  MET   564      32.368  49.155  78.302  1.00  0.00           S  
ATOM   4491  CE  MET   564      32.542  47.888  77.049  1.00  0.00           C  
ATOM   4492  N   THR   565      33.999  54.256  80.174  1.00  0.00           N  
ATOM   4493  CA  THR   565      33.813  55.359  81.178  1.00  0.00           C  
ATOM   4494  C   THR   565      32.860  56.483  80.662  1.00  0.00           C  
ATOM   4495  O   THR   565      32.597  57.362  81.390  1.00  0.00           O  
ATOM   4496  CB  THR   565      35.166  55.983  81.567  1.00  0.00           C  
ATOM   4497  CG2 THR   565      36.088  54.930  82.161  1.00  0.00           C  
ATOM   4498  OG1 THR   565      35.784  56.552  80.405  1.00  0.00           O  
ATOM   4499  N   PHE   566      32.208  56.285  79.447  1.00  0.00           N  
ATOM   4500  CA  PHE   566      31.318  57.234  78.897  1.00  0.00           C  
ATOM   4501  C   PHE   566      31.995  58.660  78.603  1.00  0.00           C  
ATOM   4502  O   PHE   566      31.272  59.653  78.599  1.00  0.00           O  
ATOM   4503  CB  PHE   566      30.138  57.377  79.859  1.00  0.00           C  
ATOM   4504  CG  PHE   566      29.456  56.077  80.181  1.00  0.00           C  
ATOM   4505  CD1 PHE   566      29.503  55.553  81.464  1.00  0.00           C  
ATOM   4506  CD2 PHE   566      28.771  55.376  79.201  1.00  0.00           C  
ATOM   4507  CE1 PHE   566      28.877  54.356  81.761  1.00  0.00           C  
ATOM   4508  CE2 PHE   566      28.143  54.181  79.495  1.00  0.00           C  
ATOM   4509  CZ  PHE   566      28.198  53.670  80.777  1.00  0.00           C  
ATOM   4510  N   GLY   567      33.306  58.708  78.272  1.00  0.00           N  
ATOM   4511  CA  GLY   567      33.994  59.888  77.837  1.00  0.00           C  
ATOM   4512  C   GLY   567      34.865  60.368  79.009  1.00  0.00           C  
ATOM   4513  O   GLY   567      35.089  61.613  79.096  1.00  0.00           O  
ATOM   4514  N   SER   568      35.429  59.502  79.902  1.00  0.00           N  
ATOM   4515  CA  SER   568      36.369  60.074  80.849  1.00  0.00           C  
ATOM   4516  C   SER   568      37.757  60.175  80.203  1.00  0.00           C  
ATOM   4517  O   SER   568      38.274  59.218  79.561  1.00  0.00           O  
ATOM   4518  CB  SER   568      36.429  59.227  82.106  1.00  0.00           C  
ATOM   4519  OG  SER   568      37.380  59.730  83.004  1.00  0.00           O  
ATOM   4520  N   LYS   569      38.391  61.343  80.333  1.00  0.00           N  
ATOM   4521  CA  LYS   569      39.720  61.653  79.779  1.00  0.00           C  
ATOM   4522  C   LYS   569      40.815  60.784  80.462  1.00  0.00           C  
ATOM   4523  O   LYS   569      41.004  60.803  81.719  1.00  0.00           O  
ATOM   4524  CB  LYS   569      40.035  63.141  79.947  1.00  0.00           C  
ATOM   4525  CG  LYS   569      41.306  63.598  79.246  1.00  0.00           C  
ATOM   4526  CD  LYS   569      41.534  65.091  79.431  1.00  0.00           C  
ATOM   4527  CE  LYS   569      40.521  65.908  78.643  1.00  0.00           C  
ATOM   4528  NZ  LYS   569      40.784  67.369  78.745  1.00  0.00           N1+
ATOM   4529  N   PRO   570      41.661  60.076  79.709  1.00  0.00           N  
ATOM   4530  CA  PRO   570      42.767  59.310  80.275  1.00  0.00           C  
ATOM   4531  C   PRO   570      43.636  60.386  81.021  1.00  0.00           C  
ATOM   4532  O   PRO   570      43.906  61.489  80.609  1.00  0.00           O  
ATOM   4533  CB  PRO   570      43.468  58.699  79.057  1.00  0.00           C  
ATOM   4534  CG  PRO   570      42.402  58.626  78.019  1.00  0.00           C  
ATOM   4535  CD  PRO   570      41.579  59.869  78.240  1.00  0.00           C  
ATOM   4536  N   TYR   571      43.954  60.063  82.304  1.00  0.00           N  
ATOM   4537  CA  TYR   571      44.786  60.874  83.272  1.00  0.00           C  
ATOM   4538  C   TYR   571      44.228  62.347  83.597  1.00  0.00           C  
ATOM   4539  O   TYR   571      45.072  63.159  84.011  1.00  0.00           O  
ATOM   4540  CB  TYR   571      46.213  60.975  82.730  1.00  0.00           C  
ATOM   4541  CG  TYR   571      46.835  59.636  82.399  1.00  0.00           C  
ATOM   4542  CD1 TYR   571      46.888  59.202  81.083  1.00  0.00           C  
ATOM   4543  CD2 TYR   571      47.354  58.842  83.412  1.00  0.00           C  
ATOM   4544  CE1 TYR   571      47.456  57.980  80.780  1.00  0.00           C  
ATOM   4545  CE2 TYR   571      47.921  57.620  83.109  1.00  0.00           C  
ATOM   4546  CZ  TYR   571      47.974  57.189  81.800  1.00  0.00           C  
ATOM   4547  OH  TYR   571      48.539  55.971  81.498  1.00  0.00           O  
ATOM   4548  N   ASP   572      42.940  62.630  83.438  1.00  0.00           N  
ATOM   4549  CA  ASP   572      42.382  63.958  83.746  1.00  0.00           C  
ATOM   4550  C   ASP   572      42.904  64.674  84.967  1.00  0.00           C  
ATOM   4551  O   ASP   572      42.570  64.318  86.103  1.00  0.00           O  
ATOM   4552  CB  ASP   572      40.864  63.841  83.895  1.00  0.00           C  
ATOM   4553  CG  ASP   572      40.174  65.192  84.015  1.00  0.00           C  
ATOM   4554  OD1 ASP   572      40.861  66.182  84.108  1.00  0.00           O  
ATOM   4555  OD2 ASP   572      38.966  65.224  84.014  1.00  0.00           O1-
ATOM   4556  N   GLY   573      43.553  65.814  84.838  1.00  0.00           N  
ATOM   4557  CA  GLY   573      44.153  66.617  85.882  1.00  0.00           C  
ATOM   4558  C   GLY   573      45.564  66.323  86.132  1.00  0.00           C  
ATOM   4559  O   GLY   573      46.176  66.933  86.989  1.00  0.00           O  
ATOM   4560  N   ILE   574      46.097  65.321  85.538  1.00  0.00           N  
ATOM   4561  CA  ILE   574      47.549  64.898  85.724  1.00  0.00           C  
ATOM   4562  C   ILE   574      48.544  65.430  84.591  1.00  0.00           C  
ATOM   4563  O   ILE   574      48.224  65.283  83.403  1.00  0.00           O  
ATOM   4564  CB  ILE   574      47.641  63.362  85.785  1.00  0.00           C  
ATOM   4565  CG1 ILE   574      46.819  62.824  86.959  1.00  0.00           C  
ATOM   4566  CG2 ILE   574      49.092  62.921  85.901  1.00  0.00           C  
ATOM   4567  CD1 ILE   574      46.643  61.322  86.943  1.00  0.00           C  
ATOM   4568  N   PRO   575      49.651  66.098  84.917  1.00  0.00           N  
ATOM   4569  CA  PRO   575      50.622  66.590  83.895  1.00  0.00           C  
ATOM   4570  C   PRO   575      51.434  65.485  83.169  1.00  0.00           C  
ATOM   4571  O   PRO   575      51.603  64.377  83.735  1.00  0.00           O  
ATOM   4572  CB  PRO   575      51.546  67.478  84.731  1.00  0.00           C  
ATOM   4573  CG  PRO   575      51.529  66.851  86.085  1.00  0.00           C  
ATOM   4574  CD  PRO   575      50.101  66.418  86.280  1.00  0.00           C  
ATOM   4575  N   ALA   576      51.993  65.846  81.986  1.00  0.00           N  
ATOM   4576  CA  ALA   576      52.745  64.977  81.007  1.00  0.00           C  
ATOM   4577  C   ALA   576      53.941  64.262  81.605  1.00  0.00           C  
ATOM   4578  O   ALA   576      54.092  63.106  81.482  1.00  0.00           O  
ATOM   4579  CB  ALA   576      53.034  65.853  79.785  1.00  0.00           C  
ATOM   4580  N   SER   577      54.610  65.032  82.413  1.00  0.00           N  
ATOM   4581  CA  SER   577      55.858  64.594  83.098  1.00  0.00           C  
ATOM   4582  C   SER   577      55.460  63.496  84.148  1.00  0.00           C  
ATOM   4583  O   SER   577      56.131  62.474  84.309  1.00  0.00           O  
ATOM   4584  CB  SER   577      56.547  65.764  83.772  1.00  0.00           C  
ATOM   4585  OG  SER   577      55.767  66.270  84.820  1.00  0.00           O  
ATOM   4586  N   GLU   578      54.306  63.591  84.773  1.00  0.00           N  
ATOM   4587  CA  GLU   578      53.746  62.642  85.713  1.00  0.00           C  
ATOM   4588  C   GLU   578      53.134  61.455  84.981  1.00  0.00           C  
ATOM   4589  O   GLU   578      53.485  60.385  85.283  1.00  0.00           O  
ATOM   4590  CB  GLU   578      52.690  63.318  86.591  1.00  0.00           C  
ATOM   4591  CG  GLU   578      52.112  62.426  87.679  1.00  0.00           C  
ATOM   4592  CD  GLU   578      53.129  62.028  88.712  1.00  0.00           C  
ATOM   4593  OE1 GLU   578      54.126  62.700  88.826  1.00  0.00           O  
ATOM   4594  OE2 GLU   578      52.909  61.051  89.388  1.00  0.00           O1-
ATOM   4595  N   ILE   579      52.398  61.664  83.804  1.00  0.00           N  
ATOM   4596  CA  ILE   579      51.816  60.578  82.976  1.00  0.00           C  
ATOM   4597  C   ILE   579      52.939  59.547  82.440  1.00  0.00           C  
ATOM   4598  O   ILE   579      52.895  58.313  82.630  1.00  0.00           O  
ATOM   4599  CB  ILE   579      51.048  61.188  81.789  1.00  0.00           C  
ATOM   4600  CG1 ILE   579      49.802  61.930  82.285  1.00  0.00           C  
ATOM   4601  CG2 ILE   579      50.664  60.107  80.791  1.00  0.00           C  
ATOM   4602  CD1 ILE   579      49.143  62.788  81.230  1.00  0.00           C  
ATOM   4603  N   SER   580      54.070  60.140  81.979  1.00  0.00           N  
ATOM   4604  CA  SER   580      55.273  59.293  81.600  1.00  0.00           C  
ATOM   4605  C   SER   580      55.778  58.559  82.798  1.00  0.00           C  
ATOM   4606  O   SER   580      56.104  57.334  82.700  1.00  0.00           O  
ATOM   4607  CB  SER   580      56.399  60.134  81.031  1.00  0.00           C  
ATOM   4608  OG  SER   580      57.503  59.337  80.700  1.00  0.00           O  
ATOM   4609  N   SER   581      55.966  59.215  84.011  1.00  0.00           N  
ATOM   4610  CA  SER   581      56.373  58.483  85.204  1.00  0.00           C  
ATOM   4611  C   SER   581      55.416  57.442  85.670  1.00  0.00           C  
ATOM   4612  O   SER   581      55.867  56.423  86.192  1.00  0.00           O  
ATOM   4613  CB  SER   581      56.604  59.458  86.342  1.00  0.00           C  
ATOM   4614  OG  SER   581      57.692  60.297  86.071  1.00  0.00           O  
ATOM   4615  N   ILE   582      54.095  57.705  85.555  1.00  0.00           N  
ATOM   4616  CA  ILE   582      53.075  56.723  85.927  1.00  0.00           C  
ATOM   4617  C   ILE   582      53.266  55.448  85.096  1.00  0.00           C  
ATOM   4618  O   ILE   582      53.223  54.378  85.593  1.00  0.00           O  
ATOM   4619  CB  ILE   582      51.657  57.284  85.714  1.00  0.00           C  
ATOM   4620  CG1 ILE   582      51.367  58.399  86.722  1.00  0.00           C  
ATOM   4621  CG2 ILE   582      50.623  56.174  85.831  1.00  0.00           C  
ATOM   4622  CD1 ILE   582      50.125  59.200  86.406  1.00  0.00           C  
ATOM   4623  N   LEU   583      53.434  55.602  83.831  1.00  0.00           N  
ATOM   4624  CA  LEU   583      53.616  54.359  83.000  1.00  0.00           C  
ATOM   4625  C   LEU   583      54.933  53.765  83.339  1.00  0.00           C  
ATOM   4626  O   LEU   583      55.098  52.514  83.529  1.00  0.00           O  
ATOM   4627  CB  LEU   583      53.567  54.654  81.496  1.00  0.00           C  
ATOM   4628  CG  LEU   583      52.210  55.121  80.954  1.00  0.00           C  
ATOM   4629  CD1 LEU   583      52.358  55.523  79.493  1.00  0.00           C  
ATOM   4630  CD2 LEU   583      51.188  54.004  81.113  1.00  0.00           C  
ATOM   4631  N   GLU   584      56.037  54.553  83.556  1.00  0.00           N  
ATOM   4632  CA  GLU   584      57.384  54.079  83.924  1.00  0.00           C  
ATOM   4633  C   GLU   584      57.476  53.152  85.153  1.00  0.00           C  
ATOM   4634  O   GLU   584      58.144  52.148  85.177  1.00  0.00           O  
ATOM   4635  CB  GLU   584      58.287  55.292  84.163  1.00  0.00           C  
ATOM   4636  CG  GLU   584      59.729  54.946  84.506  1.00  0.00           C  
ATOM   4637  CD  GLU   584      60.589  56.161  84.715  1.00  0.00           C  
ATOM   4638  OE1 GLU   584      60.085  57.251  84.588  1.00  0.00           O  
ATOM   4639  OE2 GLU   584      61.751  55.999  85.001  1.00  0.00           O1-
ATOM   4640  N   LYS   585      56.722  53.607  86.137  1.00  0.00           N  
ATOM   4641  CA  LYS   585      56.549  52.858  87.398  1.00  0.00           C  
ATOM   4642  C   LYS   585      55.713  51.544  87.369  1.00  0.00           C  
ATOM   4643  O   LYS   585      55.656  50.874  88.406  1.00  0.00           O  
ATOM   4644  CB  LYS   585      55.935  53.802  88.433  1.00  0.00           C  
ATOM   4645  CG  LYS   585      56.862  54.918  88.895  1.00  0.00           C  
ATOM   4646  CD  LYS   585      56.177  55.824  89.908  1.00  0.00           C  
ATOM   4647  CE  LYS   585      57.108  56.928  90.384  1.00  0.00           C  
ATOM   4648  NZ  LYS   585      56.449  57.822  91.375  1.00  0.00           N1+
ATOM   4649  N   GLY   586      55.072  51.193  86.259  1.00  0.00           N  
ATOM   4650  CA  GLY   586      54.218  50.037  86.013  1.00  0.00           C  
ATOM   4651  C   GLY   586      52.738  50.273  86.268  1.00  0.00           C  
ATOM   4652  O   GLY   586      51.974  49.378  86.401  1.00  0.00           O  
ATOM   4653  N   GLU   587      52.331  51.545  86.373  1.00  0.00           N  
ATOM   4654  CA  GLU   587      50.884  51.864  86.641  1.00  0.00           C  
ATOM   4655  C   GLU   587      50.146  52.234  85.285  1.00  0.00           C  
ATOM   4656  O   GLU   587      50.731  52.532  84.201  1.00  0.00           O  
ATOM   4657  CB  GLU   587      50.766  53.016  87.641  1.00  0.00           C  
ATOM   4658  CG  GLU   587      51.294  52.697  89.033  1.00  0.00           C  
ATOM   4659  CD  GLU   587      51.164  53.851  89.988  1.00  0.00           C  
ATOM   4660  OE1 GLU   587      50.783  54.913  89.557  1.00  0.00           O  
ATOM   4661  OE2 GLU   587      51.446  53.671  91.149  1.00  0.00           O1-
ATOM   4662  N   ARG   588      48.833  51.963  85.244  1.00  0.00           N  
ATOM   4663  CA  ARG   588      47.901  52.117  84.145  1.00  0.00           C  
ATOM   4664  C   ARG   588      46.603  52.790  84.666  1.00  0.00           C  
ATOM   4665  O   ARG   588      46.559  53.174  85.813  1.00  0.00           O  
ATOM   4666  CB  ARG   588      47.584  50.767  83.519  1.00  0.00           C  
ATOM   4667  CG  ARG   588      48.784  50.030  82.945  1.00  0.00           C  
ATOM   4668  CD  ARG   588      49.338  50.726  81.755  1.00  0.00           C  
ATOM   4669  NE  ARG   588      50.394  49.956  81.119  1.00  0.00           N  
ATOM   4670  CZ  ARG   588      51.696  50.014  81.463  1.00  0.00           C  
ATOM   4671  NH1 ARG   588      52.084  50.807  82.436  1.00  0.00           N1+
ATOM   4672  NH2 ARG   588      52.582  49.272  80.822  1.00  0.00           N  
ATOM   4673  N   LEU   589      45.685  53.046  83.762  1.00  0.00           N  
ATOM   4674  CA  LEU   589      44.366  53.655  84.002  1.00  0.00           C  
ATOM   4675  C   LEU   589      43.423  52.814  84.860  1.00  0.00           C  
ATOM   4676  O   LEU   589      43.452  51.573  84.809  1.00  0.00           O  
ATOM   4677  CB  LEU   589      43.686  53.939  82.656  1.00  0.00           C  
ATOM   4678  CG  LEU   589      44.371  54.988  81.773  1.00  0.00           C  
ATOM   4679  CD1 LEU   589      43.730  54.988  80.392  1.00  0.00           C  
ATOM   4680  CD2 LEU   589      44.257  56.357  82.427  1.00  0.00           C  
ATOM   4681  N   PRO   590      42.532  53.459  85.654  1.00  0.00           N  
ATOM   4682  CA  PRO   590      41.624  52.687  86.586  1.00  0.00           C  
ATOM   4683  C   PRO   590      40.470  51.946  85.900  1.00  0.00           C  
ATOM   4684  O   PRO   590      40.050  52.348  84.788  1.00  0.00           O  
ATOM   4685  CB  PRO   590      41.080  53.783  87.508  1.00  0.00           C  
ATOM   4686  CG  PRO   590      41.115  55.015  86.672  1.00  0.00           C  
ATOM   4687  CD  PRO   590      42.399  54.906  85.895  1.00  0.00           C  
ATOM   4688  N   GLN   591      39.937  50.880  86.558  1.00  0.00           N  
ATOM   4689  CA  GLN   591      38.809  50.035  86.072  1.00  0.00           C  
ATOM   4690  C   GLN   591      37.506  50.786  85.954  1.00  0.00           C  
ATOM   4691  O   GLN   591      36.997  51.239  87.005  1.00  0.00           O  
ATOM   4692  CB  GLN   591      38.599  48.832  86.996  1.00  0.00           C  
ATOM   4693  CG  GLN   591      37.499  47.886  86.545  1.00  0.00           C  
ATOM   4694  CD  GLN   591      37.288  46.740  87.516  1.00  0.00           C  
ATOM   4695  NE2 GLN   591      36.081  46.187  87.525  1.00  0.00           N  
ATOM   4696  OE1 GLN   591      38.202  46.354  88.251  1.00  0.00           O  
ATOM   4697  N   PRO   592      36.962  50.937  84.768  1.00  0.00           N  
ATOM   4698  CA  PRO   592      35.634  51.591  84.569  1.00  0.00           C  
ATOM   4699  C   PRO   592      34.544  50.921  85.380  1.00  0.00           C  
ATOM   4700  O   PRO   592      34.526  49.662  85.450  1.00  0.00           O  
ATOM   4701  CB  PRO   592      35.380  51.427  83.067  1.00  0.00           C  
ATOM   4702  CG  PRO   592      36.744  51.327  82.474  1.00  0.00           C  
ATOM   4703  CD  PRO   592      37.525  50.512  83.470  1.00  0.00           C  
ATOM   4704  N   PRO   593      33.630  51.704  86.049  1.00  0.00           N  
ATOM   4705  CA  PRO   593      32.535  51.092  86.845  1.00  0.00           C  
ATOM   4706  C   PRO   593      31.485  50.311  86.099  1.00  0.00           C  
ATOM   4707  O   PRO   593      30.686  49.695  86.744  1.00  0.00           O  
ATOM   4708  CB  PRO   593      31.897  52.318  87.506  1.00  0.00           C  
ATOM   4709  CG  PRO   593      32.201  53.438  86.571  1.00  0.00           C  
ATOM   4710  CD  PRO   593      33.600  53.155  86.090  1.00  0.00           C  
ATOM   4711  N   ILE   594      31.351  50.391  84.783  1.00  0.00           N  
ATOM   4712  CA  ILE   594      30.410  49.673  83.860  1.00  0.00           C  
ATOM   4713  C   ILE   594      30.906  48.278  83.525  1.00  0.00           C  
ATOM   4714  O   ILE   594      30.177  47.519  82.891  1.00  0.00           O  
ATOM   4715  CB  ILE   594      30.207  50.452  82.548  1.00  0.00           C  
ATOM   4716  CG1 ILE   594      28.928  49.987  81.845  1.00  0.00           C  
ATOM   4717  CG2 ILE   594      31.411  50.282  81.635  1.00  0.00           C  
ATOM   4718  CD1 ILE   594      27.662  50.298  82.611  1.00  0.00           C  
ATOM   4719  N   CYS   595      32.205  47.948  83.801  1.00  0.00           N  
ATOM   4720  CA  CYS   595      32.791  46.655  83.376  1.00  0.00           C  
ATOM   4721  C   CYS   595      33.435  45.946  84.578  1.00  0.00           C  
ATOM   4722  O   CYS   595      33.731  46.604  85.580  1.00  0.00           O  
ATOM   4723  CB  CYS   595      33.842  46.860  82.285  1.00  0.00           C  
ATOM   4724  SG  CYS   595      35.332  47.717  82.848  1.00  0.00           S  
ATOM   4725  N   THR   596      33.629  44.633  84.520  1.00  0.00           N  
ATOM   4726  CA  THR   596      34.346  43.870  85.620  1.00  0.00           C  
ATOM   4727  C   THR   596      35.820  43.644  85.367  1.00  0.00           C  
ATOM   4728  O   THR   596      36.331  43.922  84.296  1.00  0.00           O  
ATOM   4729  CB  THR   596      33.698  42.493  85.859  1.00  0.00           C  
ATOM   4730  CG2 THR   596      32.213  42.646  86.149  1.00  0.00           C  
ATOM   4731  OG1 THR   596      33.873  41.672  84.698  1.00  0.00           O  
ATOM   4732  N   ILE   597      36.548  42.965  86.316  1.00  0.00           N  
ATOM   4733  CA  ILE   597      38.030  42.699  86.269  1.00  0.00           C  
ATOM   4734  C   ILE   597      38.419  41.959  84.952  1.00  0.00           C  
ATOM   4735  O   ILE   597      39.422  42.332  84.376  1.00  0.00           O  
ATOM   4736  CB  ILE   597      38.485  41.861  87.478  1.00  0.00           C  
ATOM   4737  CG1 ILE   597      38.364  42.677  88.768  1.00  0.00           C  
ATOM   4738  CG2 ILE   597      39.913  41.377  87.283  1.00  0.00           C  
ATOM   4739  CD1 ILE   597      38.520  41.855  90.028  1.00  0.00           C  
ATOM   4740  N   ASP   598      37.526  40.995  84.572  1.00  0.00           N  
ATOM   4741  CA  ASP   598      37.711  40.143  83.384  1.00  0.00           C  
ATOM   4742  C   ASP   598      37.739  40.940  82.100  1.00  0.00           C  
ATOM   4743  O   ASP   598      38.313  40.426  81.102  1.00  0.00           O  
ATOM   4744  CB  ASP   598      36.598  39.095  83.293  1.00  0.00           C  
ATOM   4745  CG  ASP   598      36.735  37.994  84.336  1.00  0.00           C  
ATOM   4746  OD1 ASP   598      37.789  37.877  84.913  1.00  0.00           O  
ATOM   4747  OD2 ASP   598      35.783  37.281  84.546  1.00  0.00           O1-
ATOM   4748  N   VAL   599      37.242  42.162  82.027  1.00  0.00           N  
ATOM   4749  CA  VAL   599      37.240  43.045  80.920  1.00  0.00           C  
ATOM   4750  C   VAL   599      38.484  43.919  80.989  1.00  0.00           C  
ATOM   4751  O   VAL   599      39.237  44.009  80.061  1.00  0.00           O  
ATOM   4752  CB  VAL   599      35.968  43.913  80.929  1.00  0.00           C  
ATOM   4753  CG1 VAL   599      36.012  44.934  79.802  1.00  0.00           C  
ATOM   4754  CG2 VAL   599      34.736  43.029  80.808  1.00  0.00           C  
ATOM   4755  N   TYR   600      38.709  44.407  82.229  1.00  0.00           N  
ATOM   4756  CA  TYR   600      39.831  45.257  82.565  1.00  0.00           C  
ATOM   4757  C   TYR   600      41.151  44.586  82.175  1.00  0.00           C  
ATOM   4758  O   TYR   600      41.916  45.172  81.462  1.00  0.00           O  
ATOM   4759  CB  TYR   600      39.815  45.595  84.058  1.00  0.00           C  
ATOM   4760  CG  TYR   600      40.924  46.531  84.484  1.00  0.00           C  
ATOM   4761  CD1 TYR   600      40.911  47.856  84.072  1.00  0.00           C  
ATOM   4762  CD2 TYR   600      41.956  46.065  85.286  1.00  0.00           C  
ATOM   4763  CE1 TYR   600      41.926  48.710  84.461  1.00  0.00           C  
ATOM   4764  CE2 TYR   600      42.969  46.919  85.675  1.00  0.00           C  
ATOM   4765  CZ  TYR   600      42.956  48.236  85.265  1.00  0.00           C  
ATOM   4766  OH  TYR   600      43.965  49.087  85.652  1.00  0.00           O  
ATOM   4767  N   MET   601      41.262  43.270  82.451  1.00  0.00           N  
ATOM   4768  CA  MET   601      42.323  42.483  82.022  1.00  0.00           C  
ATOM   4769  C   MET   601      42.659  42.512  80.451  1.00  0.00           C  
ATOM   4770  O   MET   601      43.818  42.329  80.043  1.00  0.00           O  
ATOM   4771  CB  MET   601      42.015  41.067  82.503  1.00  0.00           C  
ATOM   4772  CG  MET   601      42.173  40.864  84.004  1.00  0.00           C  
ATOM   4773  SD  MET   601      41.614  39.238  84.548  1.00  0.00           S  
ATOM   4774  CE  MET   601      42.880  38.189  83.837  1.00  0.00           C  
ATOM   4775  N   ILE   602      41.649  42.624  79.533  1.00  0.00           N  
ATOM   4776  CA  ILE   602      41.868  42.869  78.108  1.00  0.00           C  
ATOM   4777  C   ILE   602      42.411  44.219  77.780  1.00  0.00           C  
ATOM   4778  O   ILE   602      43.423  44.224  77.146  1.00  0.00           O  
ATOM   4779  CB  ILE   602      40.556  42.681  77.324  1.00  0.00           C  
ATOM   4780  CG1 ILE   602      40.064  41.237  77.445  1.00  0.00           C  
ATOM   4781  CG2 ILE   602      40.751  43.060  75.864  1.00  0.00           C  
ATOM   4782  CD1 ILE   602      41.046  40.212  76.926  1.00  0.00           C  
ATOM   4783  N   MET   603      42.038  45.275  78.470  1.00  0.00           N  
ATOM   4784  CA  MET   603      42.582  46.661  78.360  1.00  0.00           C  
ATOM   4785  C   MET   603      44.080  46.601  78.699  1.00  0.00           C  
ATOM   4786  O   MET   603      44.976  46.926  77.881  1.00  0.00           O  
ATOM   4787  CB  MET   603      41.849  47.627  79.289  1.00  0.00           C  
ATOM   4788  CG  MET   603      40.393  47.870  78.921  1.00  0.00           C  
ATOM   4789  SD  MET   603      39.535  48.904  80.124  1.00  0.00           S  
ATOM   4790  CE  MET   603      37.842  48.740  79.566  1.00  0.00           C  
ATOM   4791  N   VAL   604      44.389  45.936  79.781  1.00  0.00           N  
ATOM   4792  CA  VAL   604      45.756  45.627  80.413  1.00  0.00           C  
ATOM   4793  C   VAL   604      46.581  44.799  79.409  1.00  0.00           C  
ATOM   4794  O   VAL   604      47.711  45.197  79.089  1.00  0.00           O  
ATOM   4795  CB  VAL   604      45.617  44.837  81.727  1.00  0.00           C  
ATOM   4796  CG1 VAL   604      46.979  44.355  82.206  1.00  0.00           C  
ATOM   4797  CG2 VAL   604      44.948  45.701  82.784  1.00  0.00           C  
ATOM   4798  N   LYS   605      46.094  43.801  78.717  1.00  0.00           N  
ATOM   4799  CA  LYS   605      46.831  43.046  77.630  1.00  0.00           C  
ATOM   4800  C   LYS   605      47.196  43.879  76.448  1.00  0.00           C  
ATOM   4801  O   LYS   605      48.258  43.742  75.881  1.00  0.00           O  
ATOM   4802  CB  LYS   605      46.008  41.857  77.133  1.00  0.00           C  
ATOM   4803  CG  LYS   605      45.914  40.700  78.120  1.00  0.00           C  
ATOM   4804  CD  LYS   605      45.075  39.562  77.559  1.00  0.00           C  
ATOM   4805  CE  LYS   605      44.954  38.419  78.557  1.00  0.00           C  
ATOM   4806  NZ  LYS   605      44.134  37.299  78.022  1.00  0.00           N1+
ATOM   4807  N   CYS   606      46.259  44.810  76.135  1.00  0.00           N  
ATOM   4808  CA  CYS   606      46.481  45.809  75.089  1.00  0.00           C  
ATOM   4809  C   CYS   606      47.472  46.956  75.591  1.00  0.00           C  
ATOM   4810  O   CYS   606      48.129  47.589  74.739  1.00  0.00           O  
ATOM   4811  CB  CYS   606      45.143  46.414  74.664  1.00  0.00           C  
ATOM   4812  SG  CYS   606      44.050  45.257  73.804  1.00  0.00           S  
ATOM   4813  N   TRP   607      47.642  47.133  76.901  1.00  0.00           N  
ATOM   4814  CA  TRP   607      48.575  48.060  77.600  1.00  0.00           C  
ATOM   4815  C   TRP   607      49.921  47.565  78.110  1.00  0.00           C  
ATOM   4816  O   TRP   607      50.468  48.175  79.037  1.00  0.00           O  
ATOM   4817  CB  TRP   607      47.845  48.658  78.804  1.00  0.00           C  
ATOM   4818  CG  TRP   607      46.660  49.496  78.429  1.00  0.00           C  
ATOM   4819  CD1 TRP   607      46.399  50.037  77.205  1.00  0.00           C  
ATOM   4820  CD2 TRP   607      45.564  49.898  79.286  1.00  0.00           C  
ATOM   4821  CE2 TRP   607      44.698  50.668  78.507  1.00  0.00           C  
ATOM   4822  CE3 TRP   607      45.254  49.667  80.632  1.00  0.00           C  
ATOM   4823  NE1 TRP   607      45.223  50.743  77.242  1.00  0.00           N  
ATOM   4824  CZ2 TRP   607      43.535  51.216  79.026  1.00  0.00           C  
ATOM   4825  CZ3 TRP   607      44.088  50.216  81.153  1.00  0.00           C  
ATOM   4826  CH2 TRP   607      43.251  50.969  80.369  1.00  0.00           C  
ATOM   4827  N   MET   608      50.384  46.404  77.562  1.00  0.00           N  
ATOM   4828  CA  MET   608      51.670  45.759  77.971  1.00  0.00           C  
ATOM   4829  C   MET   608      52.935  46.469  77.490  1.00  0.00           C  
ATOM   4830  O   MET   608      52.862  47.239  76.515  1.00  0.00           O  
ATOM   4831  CB  MET   608      51.697  44.313  77.480  1.00  0.00           C  
ATOM   4832  CG  MET   608      50.694  43.397  78.166  1.00  0.00           C  
ATOM   4833  SD  MET   608      50.752  41.708  77.536  1.00  0.00           S  
ATOM   4834  CE  MET   608      52.264  41.117  78.289  1.00  0.00           C  
ATOM   4835  N   ILE   609      54.004  46.407  78.277  1.00  0.00           N  
ATOM   4836  CA  ILE   609      55.287  47.052  77.962  1.00  0.00           C  
ATOM   4837  C   ILE   609      55.796  46.415  76.720  1.00  0.00           C  
ATOM   4838  O   ILE   609      56.331  47.183  75.920  1.00  0.00           O  
ATOM   4839  CB  ILE   609      56.323  46.903  79.091  1.00  0.00           C  
ATOM   4840  CG1 ILE   609      55.885  47.695  80.326  1.00  0.00           C  
ATOM   4841  CG2 ILE   609      57.694  47.362  78.619  1.00  0.00           C  
ATOM   4842  CD1 ILE   609      56.693  47.388  81.566  1.00  0.00           C  
ATOM   4843  N   ASP   610      55.730  45.077  76.657  1.00  0.00           N  
ATOM   4844  CA  ASP   610      56.132  44.342  75.486  1.00  0.00           C  
ATOM   4845  C   ASP   610      55.087  44.322  74.348  1.00  0.00           C  
ATOM   4846  O   ASP   610      54.125  43.582  74.298  1.00  0.00           O  
ATOM   4847  CB  ASP   610      56.470  42.907  75.894  1.00  0.00           C  
ATOM   4848  CG  ASP   610      56.960  42.059  74.727  1.00  0.00           C  
ATOM   4849  OD1 ASP   610      56.782  42.469  73.604  1.00  0.00           O  
ATOM   4850  OD2 ASP   610      57.507  41.009  74.970  1.00  0.00           O1-
ATOM   4851  N   ALA   611      55.363  45.241  73.468  1.00  0.00           N  
ATOM   4852  CA  ALA   611      54.450  45.528  72.316  1.00  0.00           C  
ATOM   4853  C   ALA   611      53.965  44.273  71.501  1.00  0.00           C  
ATOM   4854  O   ALA   611      52.843  44.136  71.127  1.00  0.00           O  
ATOM   4855  CB  ALA   611      55.017  46.525  71.350  1.00  0.00           C  
ATOM   4856  N   ASP   612      54.930  43.367  71.212  1.00  0.00           N  
ATOM   4857  CA  ASP   612      54.620  42.251  70.334  1.00  0.00           C  
ATOM   4858  C   ASP   612      53.694  41.277  71.022  1.00  0.00           C  
ATOM   4859  O   ASP   612      52.975  40.499  70.399  1.00  0.00           O  
ATOM   4860  CB  ASP   612      55.898  41.529  69.898  1.00  0.00           C  
ATOM   4861  CG  ASP   612      56.737  42.346  68.925  1.00  0.00           C  
ATOM   4862  OD1 ASP   612      56.228  43.302  68.390  1.00  0.00           O  
ATOM   4863  OD2 ASP   612      57.879  42.006  68.727  1.00  0.00           O1-
ATOM   4864  N   SER   613      53.642  41.308  72.312  1.00  0.00           N  
ATOM   4865  CA  SER   613      52.864  40.359  73.240  1.00  0.00           C  
ATOM   4866  C   SER   613      51.397  40.840  73.351  1.00  0.00           C  
ATOM   4867  O   SER   613      50.597  40.033  73.856  1.00  0.00           O  
ATOM   4868  CB  SER   613      53.484  40.302  74.622  1.00  0.00           C  
ATOM   4869  OG  SER   613      53.292  41.509  75.308  1.00  0.00           O  
ATOM   4870  N   ARG   614      51.107  42.079  72.884  1.00  0.00           N  
ATOM   4871  CA  ARG   614      49.782  42.768  72.910  1.00  0.00           C  
ATOM   4872  C   ARG   614      48.896  42.000  71.862  1.00  0.00           C  
ATOM   4873  O   ARG   614      49.403  41.640  70.818  1.00  0.00           O  
ATOM   4874  CB  ARG   614      49.897  44.242  72.551  1.00  0.00           C  
ATOM   4875  CG  ARG   614      50.681  45.083  73.545  1.00  0.00           C  
ATOM   4876  CD  ARG   614      50.791  46.497  73.102  1.00  0.00           C  
ATOM   4877  NE  ARG   614      51.738  47.247  73.909  1.00  0.00           N  
ATOM   4878  CZ  ARG   614      52.384  48.356  73.500  1.00  0.00           C  
ATOM   4879  NH1 ARG   614      52.174  48.830  72.291  1.00  0.00           N1+
ATOM   4880  NH2 ARG   614      53.230  48.967  74.311  1.00  0.00           N  
ATOM   4881  N   PRO   615      47.631  41.627  72.183  1.00  0.00           N  
ATOM   4882  CA  PRO   615      46.671  40.890  71.248  1.00  0.00           C  
ATOM   4883  C   PRO   615      46.390  41.526  69.892  1.00  0.00           C  
ATOM   4884  O   PRO   615      46.366  42.732  69.812  1.00  0.00           O  
ATOM   4885  CB  PRO   615      45.379  40.846  72.070  1.00  0.00           C  
ATOM   4886  CG  PRO   615      45.841  40.936  73.484  1.00  0.00           C  
ATOM   4887  CD  PRO   615      46.971  41.930  73.446  1.00  0.00           C  
ATOM   4888  N   LYS   616      46.186  40.769  68.836  1.00  0.00           N  
ATOM   4889  CA  LYS   616      45.819  41.280  67.463  1.00  0.00           C  
ATOM   4890  C   LYS   616      44.269  41.689  67.348  1.00  0.00           C  
ATOM   4891  O   LYS   616      43.441  41.160  68.122  1.00  0.00           O  
ATOM   4892  CB  LYS   616      46.165  40.224  66.412  1.00  0.00           C  
ATOM   4893  CG  LYS   616      47.641  39.851  66.356  1.00  0.00           C  
ATOM   4894  CD  LYS   616      48.489  41.025  65.891  1.00  0.00           C  
ATOM   4895  CE  LYS   616      49.952  40.629  65.749  1.00  0.00           C  
ATOM   4896  NZ  LYS   616      50.798  41.773  65.314  1.00  0.00           N1+
ATOM   4897  N   PHE   617      43.945  42.562  66.414  1.00  0.00           N  
ATOM   4898  CA  PHE   617      42.527  43.008  66.258  1.00  0.00           C  
ATOM   4899  C   PHE   617      41.559  41.881  65.798  1.00  0.00           C  
ATOM   4900  O   PHE   617      40.355  41.799  66.251  1.00  0.00           O  
ATOM   4901  CB  PHE   617      42.455  44.163  65.257  1.00  0.00           C  
ATOM   4902  CG  PHE   617      43.014  45.454  65.781  1.00  0.00           C  
ATOM   4903  CD1 PHE   617      44.227  45.942  65.315  1.00  0.00           C  
ATOM   4904  CD2 PHE   617      42.330  46.184  66.741  1.00  0.00           C  
ATOM   4905  CE1 PHE   617      44.742  47.130  65.797  1.00  0.00           C  
ATOM   4906  CE2 PHE   617      42.843  47.373  67.224  1.00  0.00           C  
ATOM   4907  CZ  PHE   617      44.051  47.846  66.751  1.00  0.00           C  
ATOM   4908  N   ARG   618      42.034  40.838  65.070  1.00  0.00           N  
ATOM   4909  CA  ARG   618      41.214  39.634  64.755  1.00  0.00           C  
ATOM   4910  C   ARG   618      40.976  38.788  66.061  1.00  0.00           C  
ATOM   4911  O   ARG   618      39.855  38.263  66.224  1.00  0.00           O  
ATOM   4912  CB  ARG   618      41.900  38.778  63.701  1.00  0.00           C  
ATOM   4913  CG  ARG   618      41.089  37.585  63.220  1.00  0.00           C  
ATOM   4914  CD  ARG   618      39.866  38.011  62.491  1.00  0.00           C  
ATOM   4915  NE  ARG   618      40.184  38.810  61.318  1.00  0.00           N  
ATOM   4916  CZ  ARG   618      40.513  38.304  60.114  1.00  0.00           C  
ATOM   4917  NH1 ARG   618      40.562  37.001  59.939  1.00  0.00           N1+
ATOM   4918  NH2 ARG   618      40.785  39.117  59.107  1.00  0.00           N  
ATOM   4919  N   GLU   619      41.947  38.684  66.889  1.00  0.00           N  
ATOM   4920  CA  GLU   619      41.887  38.042  68.195  1.00  0.00           C  
ATOM   4921  C   GLU   619      41.005  38.834  69.203  1.00  0.00           C  
ATOM   4922  O   GLU   619      40.280  38.254  70.098  1.00  0.00           O  
ATOM   4923  CB  GLU   619      43.304  37.877  68.750  1.00  0.00           C  
ATOM   4924  CG  GLU   619      44.165  36.880  67.989  1.00  0.00           C  
ATOM   4925  CD  GLU   619      45.586  36.842  68.477  1.00  0.00           C  
ATOM   4926  OE1 GLU   619      46.032  37.820  69.028  1.00  0.00           O  
ATOM   4927  OE2 GLU   619      46.227  35.833  68.300  1.00  0.00           O1-
ATOM   4928  N   LEU   620      41.145  40.228  69.256  1.00  0.00           N  
ATOM   4929  CA  LEU   620      40.254  41.076  70.081  1.00  0.00           C  
ATOM   4930  C   LEU   620      38.787  41.088  69.775  1.00  0.00           C  
ATOM   4931  O   LEU   620      38.021  41.088  70.713  1.00  0.00           O  
ATOM   4932  CB  LEU   620      40.768  42.561  69.968  1.00  0.00           C  
ATOM   4933  CG  LEU   620      42.073  42.868  70.595  1.00  0.00           C  
ATOM   4934  CD1 LEU   620      42.528  44.239  70.154  1.00  0.00           C  
ATOM   4935  CD2 LEU   620      41.991  42.805  72.093  1.00  0.00           C  
ATOM   4936  N   ILE   621      38.321  40.971  68.484  1.00  0.00           N  
ATOM   4937  CA  ILE   621      36.922  40.719  68.132  1.00  0.00           C  
ATOM   4938  C   ILE   621      36.336  39.482  68.800  1.00  0.00           C
[truncated: 36,543 more chars]
