# Supplementary material for: Structure–function analysis of oncogenic EGFR Kinase Domain Duplication reveals insights into activation and a potential approach for therapeutic targeting
Source: Nat Commun. 2021 Mar 2;12:1382. doi: 10.1038/s41467-021-21613-6 (PMC7925532; doi:10.1038/s41467-021-21613-6)
Supplement: Supplementary file 6 — Supplementary Data 3 [file 41467_2021_21613_MOESM6_ESM.zip › EGFR-KDD_MD_2-microsecond.pdb]

ATOM      1  N   GLY     1      93.983  82.212  17.120  1.00 -1.00           N  
ATOM      2  CA  GLY     1      92.728  81.401  16.961  1.00 -1.00           C  
ATOM      3  C   GLY     1      91.726  81.627  18.039  1.00 -1.00           C  
ATOM      4  O   GLY     1      91.918  82.502  18.857  1.00 -1.00           O  
ATOM      5  N   GLU     2      90.636  80.792  18.004  1.00 -1.00           N  
ATOM      6  CA  GLU     2      89.455  80.746  18.902  1.00 10.10           C  
ATOM      7  C   GLU     2      89.856  80.389  20.353  1.00 -1.00           C  
ATOM      8  O   GLU     2      91.044  80.047  20.597  1.00 -1.00           O  
ATOM      9  CB  GLU     2      88.426  79.698  18.435  1.00 -1.00           C  
ATOM     10  CG  GLU     2      87.868  79.798  16.970  1.00 -1.00           C  
ATOM     11  CD  GLU     2      87.899  81.102  16.288  1.00 -1.00           C  
ATOM     12  OE1 GLU     2      87.572  82.149  16.891  1.00 -1.00           O  
ATOM     13  OE2 GLU     2      88.131  81.122  15.043  1.00 -1.00           O1-
ATOM     14  N   ALA     3      88.851  80.560  21.233  1.00 -1.00           N  
ATOM     15  CA  ALA     3      88.830  80.274  22.644  1.00  9.48           C  
ATOM     16  C   ALA     3      88.586  78.751  22.939  1.00 -1.00           C  
ATOM     17  O   ALA     3      88.421  77.982  21.978  1.00 -1.00           O  
ATOM     18  CB  ALA     3      87.724  81.099  23.364  1.00 -1.00           C  
ATOM     19  N   PRO     4      88.727  78.233  24.164  1.00 -1.00           N  
ATOM     20  CA  PRO     4      88.607  76.823  24.404  1.00  7.96           C  
ATOM     21  C   PRO     4      87.225  76.212  24.154  1.00 -1.00           C  
ATOM     22  O   PRO     4      86.276  76.332  24.973  1.00 -1.00           O  
ATOM     23  CB  PRO     4      88.988  76.684  25.881  1.00 -1.00           C  
ATOM     24  CG  PRO     4      90.011  77.812  26.140  1.00 -1.00           C  
ATOM     25  CD  PRO     4      89.264  78.941  25.340  1.00 -1.00           C  
ATOM     26  N   ASN     5      87.093  75.558  23.095  1.00 -1.00           N  
ATOM     27  CA  ASN     5      85.764  75.087  22.598  1.00  6.69           C  
ATOM     28  C   ASN     5      84.974  74.009  23.302  1.00 -1.00           C  
ATOM     29  O   ASN     5      83.735  73.954  23.171  1.00 -1.00           O  
ATOM     30  CB  ASN     5      85.932  74.783  21.095  1.00 -1.00           C  
ATOM     31  CG  ASN     5      84.667  74.551  20.272  1.00 -1.00           C  
ATOM     32  ND2 ASN     5      84.492  73.488  19.638  1.00 -1.00           N  
ATOM     33  OD1 ASN     5      83.840  75.412  20.133  1.00 -1.00           O  
ATOM     34  N   GLN     6      85.651  73.194  24.096  1.00 -1.00           N  
ATOM     35  CA  GLN     6      85.102  72.333  25.198  1.00  6.98           C  
ATOM     36  C   GLN     6      84.419  73.181  26.313  1.00 -1.00           C  
ATOM     37  O   GLN     6      83.610  72.574  27.065  1.00 -1.00           O  
ATOM     38  CB  GLN     6      86.224  71.421  25.666  1.00 -1.00           C  
ATOM     39  CG  GLN     6      87.185  71.754  26.784  1.00 -1.00           C  
ATOM     40  CD  GLN     6      87.843  73.079  26.540  1.00 -1.00           C  
ATOM     41  NE2 GLN     6      88.356  73.320  25.360  1.00 -1.00           N  
ATOM     42  OE1 GLN     6      87.861  74.021  27.282  1.00 -1.00           O  
ATOM     43  N   ALA     7      84.671  74.499  26.347  1.00 -1.00           N  
ATOM     44  CA  ALA     7      84.077  75.350  27.389  1.00  7.19           C  
ATOM     45  C   ALA     7      83.298  76.478  26.884  1.00 -1.00           C  
ATOM     46  O   ALA     7      82.162  76.685  27.378  1.00 -1.00           O  
ATOM     47  CB  ALA     7      85.149  75.660  28.441  1.00 -1.00           C  
ATOM     48  N   LEU     8      83.816  77.191  25.914  1.00 -1.00           N  
ATOM     49  CA  LEU     8      83.194  78.403  25.357  1.00  4.23           C  
ATOM     50  C   LEU     8      82.455  78.117  24.010  1.00 -1.00           C  
ATOM     51  O   LEU     8      83.069  77.645  23.075  1.00 -1.00           O  
ATOM     52  CB  LEU     8      84.213  79.543  25.357  1.00 -1.00           C  
ATOM     53  CG  LEU     8      84.515  80.097  26.758  1.00 -1.00           C  
ATOM     54  CD1 LEU     8      85.478  79.167  27.574  1.00 -1.00           C  
ATOM     55  CD2 LEU     8      85.298  81.324  26.669  1.00 -1.00           C  
ATOM     56  N   LEU     9      81.207  78.486  23.986  1.00 -1.00           N  
ATOM     57  CA  LEU     9      80.319  78.258  22.818  1.00  3.65           C  
ATOM     58  C   LEU     9      80.801  79.029  21.544  1.00 -1.00           C  
ATOM     59  O   LEU     9      81.283  80.175  21.651  1.00 -1.00           O  
ATOM     60  CB  LEU     9      78.828  78.563  23.203  1.00 -1.00           C  
ATOM     61  CG  LEU     9      77.745  78.534  22.033  1.00 -1.00           C  
ATOM     62  CD1 LEU     9      77.643  77.105  21.514  1.00 -1.00           C  
ATOM     63  CD2 LEU     9      76.426  79.044  22.518  1.00 -1.00           C  
ATOM     64  N   ARG    10      80.507  78.547  20.365  1.00 -1.00           N  
ATOM     65  CA  ARG    10      80.805  79.223  19.092  1.00  2.03           C  
ATOM     66  C   ARG    10      79.587  79.523  18.184  1.00 -1.00           C  
ATOM     67  O   ARG    10      78.764  78.645  17.904  1.00 -1.00           O  
ATOM     68  CB  ARG    10      81.779  78.318  18.349  1.00 -1.00           C  
ATOM     69  CG  ARG    10      83.246  78.281  18.900  1.00 -1.00           C  
ATOM     70  CD  ARG    10      84.330  77.770  17.929  1.00 -1.00           C  
ATOM     71  NE  ARG    10      84.552  78.501  16.673  1.00 -1.00           N  
ATOM     72  CZ  ARG    10      84.001  78.245  15.514  1.00 -1.00           C  
ATOM     73  NH1 ARG    10      83.499  77.083  15.260  1.00 -1.00           N1+
ATOM     74  NH2 ARG    10      83.956  79.094  14.609  1.00 -1.00           N  
ATOM     75  N   ILE    11      79.541  80.694  17.605  1.00 -1.00           N  
ATOM     76  CA  ILE    11      78.633  81.018  16.526  1.00  2.15           C  
ATOM     77  C   ILE    11      79.159  80.484  15.162  1.00 -1.00           C  
ATOM     78  O   ILE    11      80.295  80.849  14.720  1.00 -1.00           O  
ATOM     79  CB  ILE    11      78.328  82.571  16.497  1.00 -1.00           C  
ATOM     80  CG1 ILE    11      77.706  83.057  17.841  1.00 -1.00           C  
ATOM     81  CG2 ILE    11      77.203  82.789  15.448  1.00 -1.00           C  
ATOM     82  CD1 ILE    11      78.608  84.137  18.593  1.00 -1.00           C  
ATOM     83  N   LEU    12      78.377  79.636  14.551  1.00 -1.00           N  
ATOM     84  CA  LEU    12      78.855  78.918  13.358  1.00  2.22           C  
ATOM     85  C   LEU    12      78.587  79.750  12.159  1.00 -1.00           C  
ATOM     86  O   LEU    12      77.429  79.888  11.725  1.00 -1.00           O  
ATOM     87  CB  LEU    12      78.179  77.565  13.296  1.00 -1.00           C  
ATOM     88  CG  LEU    12      78.361  76.631  14.509  1.00 -1.00           C  
ATOM     89  CD1 LEU    12      78.071  75.198  14.188  1.00 -1.00           C  
ATOM     90  CD2 LEU    12      79.796  76.654  15.091  1.00 -1.00           C  
ATOM     91  N   LYS    13      79.628  80.011  11.388  1.00 -1.00           N  
ATOM     92  CA  LYS    13      79.503  80.292   9.925  1.00  2.01           C  
ATOM     93  C   LYS    13      78.911  79.118   9.138  1.00 -1.00           C  
ATOM     94  O   LYS    13      78.949  77.923   9.437  1.00 -1.00           O  
ATOM     95  CB  LYS    13      80.860  80.820   9.373  1.00 -1.00           C  
ATOM     96  CG  LYS    13      80.784  81.180   7.871  1.00 -1.00           C  
ATOM     97  CD  LYS    13      82.088  81.767   7.456  1.00 -1.00           C  
ATOM     98  CE  LYS    13      81.930  82.329   6.061  1.00 -1.00           C  
ATOM     99  NZ  LYS    13      83.135  82.872   5.530  1.00 -1.00           N1+
ATOM    100  N   GLU    14      78.289  79.427   8.006  1.00 -1.00           N  
ATOM    101  CA  GLU    14      77.594  78.469   7.105  1.00  2.84           C  
ATOM    102  C   GLU    14      78.546  77.494   6.422  1.00 -1.00           C  
ATOM    103  O   GLU    14      78.144  76.461   5.911  1.00 -1.00           O  
ATOM    104  CB  GLU    14      76.693  79.202   6.062  1.00 -1.00           C  
ATOM    105  CG  GLU    14      77.452  79.927   4.934  1.00 -1.00           C  
ATOM    106  CD  GLU    14      78.356  81.124   5.470  1.00 -1.00           C  
ATOM    107  OE1 GLU    14      79.415  81.418   4.894  1.00 -1.00           O  
ATOM    108  OE2 GLU    14      77.923  81.719   6.466  1.00 -1.00           O1-
ATOM    109  N   THR    15      79.837  77.739   6.546  1.00 -1.00           N  
ATOM    110  CA  THR    15      80.947  76.927   6.020  1.00  3.24           C  
ATOM    111  C   THR    15      81.284  75.792   6.997  1.00 -1.00           C  
ATOM    112  O   THR    15      81.954  74.861   6.509  1.00 -1.00           O  
ATOM    113  CB  THR    15      82.162  77.854   5.896  1.00 -1.00           C  
ATOM    114  CG2 THR    15      82.091  78.960   4.997  1.00 -1.00           C  
ATOM    115  OG1 THR    15      82.476  78.382   7.217  1.00 -1.00           O  
ATOM    116  N   GLU    16      80.784  75.790   8.254  1.00 -1.00           N  
ATOM    117  CA  GLU    16      81.137  74.812   9.402  1.00  2.84           C  
ATOM    118  C   GLU    16      80.089  73.729   9.586  1.00 -1.00           C  
ATOM    119  O   GLU    16      80.375  72.806  10.381  1.00 -1.00           O  
ATOM    120  CB  GLU    16      81.265  75.558  10.750  1.00 -1.00           C  
ATOM    121  CG  GLU    16      82.247  76.712  10.587  1.00 -1.00           C  
ATOM    122  CD  GLU    16      82.778  77.118  11.990  1.00 -1.00           C  
ATOM    123  OE1 GLU    16      83.340  76.224  12.733  1.00 -1.00           O  
ATOM    124  OE2 GLU    16      82.582  78.276  12.428  1.00 -1.00           O1-
ATOM    125  N   PHE    17      78.930  73.834   8.914  1.00 -1.00           N  
ATOM    126  CA  PHE    17      77.790  72.888   9.057  1.00  2.60           C  
ATOM    127  C   PHE    17      76.902  73.003   7.782  1.00 -1.00           C  
ATOM    128  O   PHE    17      76.838  73.991   7.102  1.00 -1.00           O  
ATOM    129  CB  PHE    17      76.900  73.225  10.253  1.00 -1.00           C  
ATOM    130  CG  PHE    17      76.068  74.476  10.046  1.00 -1.00           C  
ATOM    131  CD1 PHE    17      74.636  74.434   9.890  1.00 -1.00           C  
ATOM    132  CD2 PHE    17      76.626  75.784  10.313  1.00 -1.00           C  
ATOM    133  CE1 PHE    17      73.895  75.583   9.679  1.00 -1.00           C  
ATOM    134  CE2 PHE    17      75.833  76.880  10.187  1.00 -1.00           C  
ATOM    135  CZ  PHE    17      74.461  76.827   9.806  1.00 -1.00           C  
ATOM    136  N   LYS    18      76.179  71.869   7.619  1.00 -1.00           N  
ATOM    137  CA  LYS    18      75.123  71.816   6.508  1.00  2.13           C  
ATOM    138  C   LYS    18      73.962  70.960   6.811  1.00 -1.00           C  
ATOM    139  O   LYS    18      74.149  69.922   7.526  1.00 -1.00           O  
ATOM    140  CB  LYS    18      75.779  71.279   5.268  1.00 -1.00           C  
ATOM    141  CG  LYS    18      76.372  69.884   5.399  1.00 -1.00           C  
ATOM    142  CD  LYS    18      77.082  69.649   4.100  1.00 -1.00           C  
ATOM    143  CE  LYS    18      75.999  69.180   3.002  1.00 -1.00           C  
ATOM    144  NZ  LYS    18      76.662  68.844   1.726  1.00 -1.00           N1+
ATOM    145  N   LYS    19      72.817  71.268   6.365  1.00 -1.00           N  
ATOM    146  CA  LYS    19      71.530  70.491   6.394  1.00  2.59           C  
ATOM    147  C   LYS    19      71.409  69.539   5.305  1.00 -1.00           C  
ATOM    148  O   LYS    19      72.166  69.556   4.328  1.00 -1.00           O  
ATOM    149  CB  LYS    19      70.338  71.427   6.389  1.00 -1.00           C  
ATOM    150  CG  LYS    19      70.140  72.113   7.657  1.00 -1.00           C  
ATOM    151  CD  LYS    19      69.154  73.247   7.517  1.00 -1.00           C  
ATOM    152  CE  LYS    19      69.720  74.484   6.777  1.00 -1.00           C  
ATOM    153  NZ  LYS    19      68.907  75.735   6.884  1.00 -1.00           N1+
ATOM    154  N   ILE    20      70.551  68.539   5.487  1.00 -1.00           N  
ATOM    155  CA  ILE    20      70.282  67.523   4.422  1.00  2.74           C  
ATOM    156  C   ILE    20      68.763  67.257   4.382  1.00 -1.00           C  
ATOM    157  O   ILE    20      68.147  67.373   3.320  1.00 -1.00           O  
ATOM    158  CB  ILE    20      71.095  66.177   4.543  1.00 -1.00           C  
ATOM    159  CG1 ILE    20      72.602  66.600   4.507  1.00 -1.00           C  
ATOM    160  CG2 ILE    20      70.764  65.082   3.472  1.00 -1.00           C  
ATOM    161  CD1 ILE    20      73.611  65.559   4.757  1.00 -1.00           C  
ATOM    162  N   LYS    21      68.109  66.918   5.434  1.00 -1.00           N  
ATOM    163  CA  LYS    21      66.707  66.503   5.447  1.00  2.82           C  
ATOM    164  C   LYS    21      65.973  66.928   6.708  1.00 -1.00           C  
ATOM    165  O   LYS    21      66.630  66.977   7.771  1.00 -1.00           O  
ATOM    166  CB  LYS    21      66.628  64.955   5.188  1.00 -1.00           C  
ATOM    167  CG  LYS    21      65.337  64.417   4.631  1.00 -1.00           C  
ATOM    168  CD  LYS    21      65.468  62.895   4.468  1.00 -1.00           C  
ATOM    169  CE  LYS    21      64.222  62.245   3.850  1.00 -1.00           C  
ATOM    170  NZ  LYS    21      64.225  60.753   4.013  1.00 -1.00           N1+
ATOM    171  N   VAL    22      64.627  67.108   6.527  1.00 -1.00           N  
ATOM    172  CA  VAL    22      63.685  67.318   7.657  1.00  3.01           C  
ATOM    173  C   VAL    22      63.560  66.071   8.489  1.00 -1.00           C  
ATOM    174  O   VAL    22      63.063  65.028   8.010  1.00 -1.00           O  
ATOM    175  CB  VAL    22      62.433  67.868   7.114  1.00 -1.00           C  
ATOM    176  CG1 VAL    22      61.114  67.713   7.979  1.00 -1.00           C  
ATOM    177  CG2 VAL    22      62.613  69.316   6.778  1.00 -1.00           C  
ATOM    178  N   LEU    23      63.888  66.144   9.775  1.00 -1.00           N  
ATOM    179  CA  LEU    23      63.360  65.295  10.812  1.00  2.96           C  
ATOM    180  C   LEU    23      61.880  65.533  11.155  1.00 -1.00           C  
ATOM    181  O   LEU    23      61.044  64.593  11.426  1.00 -1.00           O  
ATOM    182  CB  LEU    23      64.329  65.365  12.058  1.00 -1.00           C  
ATOM    183  CG  LEU    23      65.812  65.025  11.916  1.00 -1.00           C  
ATOM    184  CD1 LEU    23      66.867  65.254  13.026  1.00 -1.00           C  
ATOM    185  CD2 LEU    23      65.899  63.520  11.496  1.00 -1.00           C  
ATOM    186  N   GLY    24      61.447  66.817  11.359  1.00 -1.00           N  
ATOM    187  CA  GLY    24      60.079  67.182  11.665  1.00  2.45           C  
ATOM    188  C   GLY    24      59.831  68.686  11.776  1.00 -1.00           C  
ATOM    189  O   GLY    24      60.652  69.501  11.348  1.00 -1.00           O  
ATOM    190  N   SER    25      58.806  69.217  12.396  1.00 -1.00           N  
ATOM    191  CA  SER    25      58.421  70.671  12.359  1.00  2.58           C  
ATOM    192  C   SER    25      57.467  70.953  13.536  1.00 -1.00           C  
ATOM    193  O   SER    25      56.595  70.244  13.998  1.00 -1.00           O  
ATOM    194  CB  SER    25      57.800  70.986  10.982  1.00 -1.00           C  
ATOM    195  OG  SER    25      57.255  72.341  11.050  1.00 -1.00           O  
ATOM    196  N   GLY    26      57.560  72.216  14.114  1.00 -1.00           N  
ATOM    197  CA  GLY    26      56.633  72.695  15.165  1.00  3.27           C  
ATOM    198  C   GLY    26      56.774  74.179  15.399  1.00 -1.00           C  
ATOM    199  O   GLY    26      57.258  74.971  14.551  1.00 -1.00           O  
ATOM    200  N   ALA    27      56.344  74.682  16.572  1.00 -1.00           N  
ATOM    201  CA  ALA    27      56.281  76.161  16.734  1.00  3.33           C  
ATOM    202  C   ALA    27      57.608  76.946  16.723  1.00 -1.00           C  
ATOM    203  O   ALA    27      57.638  78.093  16.339  1.00 -1.00           O  
ATOM    204  CB  ALA    27      55.604  76.421  18.138  1.00 -1.00           C  
ATOM    205  N   PHE    28      58.694  76.249  17.058  1.00 -1.00           N  
ATOM    206  CA  PHE    28      60.116  76.735  16.810  1.00  3.67           C  
ATOM    207  C   PHE    28      60.453  76.803  15.319  1.00 -1.00           C  
ATOM    208  O   PHE    28      61.185  77.713  14.996  1.00 -1.00           O  
ATOM    209  CB  PHE    28      61.111  75.724  17.503  1.00 -1.00           C  
ATOM    210  CG  PHE    28      61.093  74.327  16.953  1.00 -1.00           C  
ATOM    211  CD1 PHE    28      60.038  73.429  17.388  1.00 -1.00           C  
ATOM    212  CD2 PHE    28      61.965  73.924  16.008  1.00 -1.00           C  
ATOM    213  CE1 PHE    28      60.056  72.093  16.967  1.00 -1.00           C  
ATOM    214  CE2 PHE    28      62.023  72.581  15.657  1.00 -1.00           C  
ATOM    215  CZ  PHE    28      61.080  71.616  16.091  1.00 -1.00           C  
ATOM    216  N   GLY    29      59.842  76.023  14.416  1.00 -1.00           N  
ATOM    217  CA  GLY    29      60.050  76.085  12.985  1.00  4.15           C  
ATOM    218  C   GLY    29      60.278  74.763  12.403  1.00 -1.00           C  
ATOM    219  O   GLY    29      59.417  73.930  12.593  1.00 -1.00           O  
ATOM    220  N   THR    30      61.339  74.484  11.664  1.00 -1.00           N  
ATOM    221  CA  THR    30      61.574  73.076  11.271  1.00  2.92           C  
ATOM    222  C   THR    30      62.900  72.534  11.842  1.00 -1.00           C  
ATOM    223  O   THR    30      63.745  73.366  12.116  1.00 -1.00           O  
ATOM    224  CB  THR    30      61.606  72.958   9.663  1.00 -1.00           C  
ATOM    225  CG2 THR    30      61.930  71.634   9.060  1.00 -1.00           C  
ATOM    226  OG1 THR    30      60.400  73.377   9.071  1.00 -1.00           O  
ATOM    227  N   VAL    31      62.935  71.204  11.985  1.00 -1.00           N  
ATOM    228  CA  VAL    31      64.121  70.457  12.332  1.00  2.78           C  
ATOM    229  C   VAL    31      64.554  69.539  11.218  1.00 -1.00           C  
ATOM    230  O   VAL    31      63.731  68.919  10.480  1.00 -1.00           O  
ATOM    231  CB  VAL    31      64.107  69.774  13.705  1.00 -1.00           C  
ATOM    232  CG1 VAL    31      62.880  68.893  13.858  1.00 -1.00           C  
ATOM    233  CG2 VAL    31      65.369  68.930  13.961  1.00 -1.00           C  
ATOM    234  N   TYR    32      65.846  69.452  11.108  1.00 -1.00           N  
ATOM    235  CA  TYR    32      66.618  68.738  10.081  1.00  2.06           C  
ATOM    236  C   TYR    32      67.769  67.966  10.666  1.00 -1.00           C  
ATOM    237  O   TYR    32      68.555  68.448  11.524  1.00 -1.00           O  
ATOM    238  CB  TYR    32      67.245  69.794   9.174  1.00 -1.00           C  
ATOM    239  CG  TYR    32      66.403  70.978   8.744  1.00 -1.00           C  
ATOM    240  CD1 TYR    32      66.251  72.101   9.467  1.00 -1.00           C  
ATOM    241  CD2 TYR    32      65.900  70.948   7.423  1.00 -1.00           C  
ATOM    242  CE1 TYR    32      65.540  73.206   8.950  1.00 -1.00           C  
ATOM    243  CE2 TYR    32      65.130  71.940   6.872  1.00 -1.00           C  
ATOM    244  CZ  TYR    32      64.943  73.120   7.688  1.00 -1.00           C  
ATOM    245  OH  TYR    32      64.301  74.169   7.211  1.00 -1.00           O  
ATOM    246  N   LYS    33      68.107  66.800  10.169  1.00 -1.00           N  
ATOM    247  CA  LYS    33      69.483  66.225  10.131  1.00  2.36           C  
ATOM    248  C   LYS    33      70.499  66.889   9.140  1.00 -1.00           C  
ATOM    249  O   LYS    33      69.977  67.435   8.144  1.00 -1.00           O  
ATOM    250  CB  LYS    33      69.388  64.659   9.848  1.00 -1.00           C  
ATOM    251  CG  LYS    33      69.221  64.230   8.352  1.00 -1.00           C  
ATOM    252  CD  LYS    33      69.010  62.735   8.144  1.00 -1.00           C  
ATOM    253  CE  LYS    33      67.538  62.221   8.398  1.00 -1.00           C  
ATOM    254  NZ  LYS    33      67.458  60.732   8.110  1.00 -1.00           N1+
ATOM    255  N   GLY    34      71.781  66.789   9.477  1.00 -1.00           N  
ATOM    256  CA  GLY    34      72.924  67.437   8.786  1.00  2.23           C  
ATOM    257  C   GLY    34      74.227  67.025   9.320  1.00 -1.00           C  
ATOM    258  O   GLY    34      74.360  66.125  10.170  1.00 -1.00           O  
ATOM    259  N   LEU    35      75.204  67.623   8.722  1.00 -1.00           N  
ATOM    260  CA  LEU    35      76.626  67.492   9.182  1.00  1.86           C  
ATOM    261  C   LEU    35      77.033  68.710   9.980  1.00 -1.00           C  
ATOM    262  O   LEU    35      76.638  69.855   9.627  1.00 -1.00           O  
ATOM    263  CB  LEU    35      77.576  67.314   8.033  1.00 -1.00           C  
ATOM    264  CG  LEU    35      77.307  66.024   7.208  1.00 -1.00           C  
ATOM    265  CD1 LEU    35      78.199  66.235   6.013  1.00 -1.00           C  
ATOM    266  CD2 LEU    35      77.779  64.680   7.837  1.00 -1.00           C  
ATOM    267  N   TRP    36      77.866  68.556  11.064  1.00 -1.00           N  
ATOM    268  CA  TRP    36      78.694  69.642  11.644  1.00  2.06           C  
ATOM    269  C   TRP    36      80.123  69.155  11.816  1.00 -1.00           C  
ATOM    270  O   TRP    36      80.398  67.950  12.050  1.00 -1.00           O  
ATOM    271  CB  TRP    36      78.126  70.229  12.936  1.00 -1.00           C  
ATOM    272  CG  TRP    36      79.000  70.793  13.902  1.00 -1.00           C  
ATOM    273  CD1 TRP    36      79.567  72.029  13.889  1.00 -1.00           C  
ATOM    274  CD2 TRP    36      79.427  70.140  15.155  1.00 -1.00           C  
ATOM    275  CE2 TRP    36      80.164  71.124  15.878  1.00 -1.00           C  
ATOM    276  CE3 TRP    36      79.238  68.850  15.763  1.00 -1.00           C  
ATOM    277  NE1 TRP    36      80.258  72.214  15.039  1.00 -1.00           N  
ATOM    278  CZ2 TRP    36      80.598  70.915  17.221  1.00 -1.00           C  
ATOM    279  CZ3 TRP    36      79.619  68.692  17.083  1.00 -1.00           C  
ATOM    280  CH2 TRP    36      80.314  69.725  17.829  1.00 -1.00           C  
ATOM    281  N   ILE    37      81.125  70.059  11.646  1.00 -1.00           N  
ATOM    282  CA  ILE    37      82.527  69.776  12.039  1.00  1.65           C  
ATOM    283  C   ILE    37      82.983  70.756  13.161  1.00 -1.00           C  
ATOM    284  O   ILE    37      82.910  71.917  12.865  1.00 -1.00           O  
ATOM    285  CB  ILE    37      83.555  69.780  10.821  1.00 -1.00           C  
ATOM    286  CG1 ILE    37      83.074  69.242   9.357  1.00 -1.00           C  
ATOM    287  CG2 ILE    37      84.830  69.031  11.168  1.00 -1.00           C  
ATOM    288  CD1 ILE    37      82.158  70.300   8.569  1.00 -1.00           C  
ATOM    289  N   PRO    38      83.381  70.344  14.390  1.00 -1.00           N  
ATOM    290  CA  PRO    38      83.930  71.211  15.410  1.00  2.21           C  
ATOM    291  C   PRO    38      85.128  72.075  15.002  1.00 -1.00           C  
ATOM    292  O   PRO    38      85.660  71.794  13.912  1.00 -1.00           O  
ATOM    293  CB  PRO    38      84.389  70.212  16.498  1.00 -1.00           C  
ATOM    294  CG  PRO    38      83.647  68.941  16.233  1.00 -1.00           C  
ATOM    295  CD  PRO    38      83.362  68.943  14.724  1.00 -1.00           C  
ATOM    296  N   GLU    39      85.483  73.024  15.846  1.00 -1.00           N  
ATOM    297  CA  GLU    39      86.706  73.862  15.694  1.00  2.10           C  
ATOM    298  C   GLU    39      87.945  72.907  15.770  1.00 -1.00           C  
ATOM    299  O   GLU    39      88.234  72.288  16.754  1.00 -1.00           O  
ATOM    300  CB  GLU    39      86.652  74.908  16.827  1.00 -1.00           C  
ATOM    301  CG  GLU    39      87.917  75.830  17.014  1.00 -1.00           C  
ATOM    302  CD  GLU    39      88.412  76.551  15.726  1.00 -1.00           C  
ATOM    303  OE1 GLU    39      89.636  76.814  15.608  1.00 -1.00           O  
ATOM    304  OE2 GLU    39      87.567  76.700  14.766  1.00 -1.00           O1-
ATOM    305  N   GLY    40      88.796  73.011  14.763  1.00 -1.00           N  
ATOM    306  CA  GLY    40      90.090  72.380  14.433  1.00  3.28           C  
ATOM    307  C   GLY    40      89.991  70.916  14.128  1.00 -1.00           C  
ATOM    308  O   GLY    40      90.903  70.268  13.610  1.00 -1.00           O  
ATOM    309  N   GLU    41      88.826  70.316  14.438  1.00 -1.00           N  
ATOM    310  CA  GLU    41      88.671  68.798  14.221  1.00  2.94           C  
ATOM    311  C   GLU    41      88.725  68.345  12.720  1.00 -1.00           C  
ATOM    312  O   GLU    41      88.178  69.036  11.796  1.00 -1.00           O  
ATOM    313  CB  GLU    41      87.342  68.411  14.874  1.00 -1.00           C  
ATOM    314  CG  GLU    41      86.977  66.923  14.750  1.00 -1.00           C  
ATOM    315  CD  GLU    41      88.106  66.000  15.182  1.00 -1.00           C  
ATOM    316  OE1 GLU    41      88.630  65.198  14.423  1.00 -1.00           O  
ATOM    317  OE2 GLU    41      88.693  66.236  16.281  1.00 -1.00           O1-
ATOM    318  N   LYS    42      89.247  67.086  12.438  1.00 -1.00           N  
ATOM    319  CA  LYS    42      89.144  66.564  11.079  1.00  2.78           C  
ATOM    320  C   LYS    42      87.828  65.803  10.848  1.00 -1.00           C  
ATOM    321  O   LYS    42      87.285  65.933   9.769  1.00 -1.00           O  
ATOM    322  CB  LYS    42      90.422  65.793  10.925  1.00 -1.00           C  
ATOM    323  CG  LYS    42      90.546  65.192   9.450  1.00 -1.00           C  
ATOM    324  CD  LYS    42      90.881  66.323   8.453  1.00 -1.00           C  
ATOM    325  CE  LYS    42      91.157  65.697   7.090  1.00 -1.00           C  
ATOM    326  NZ  LYS    42      91.589  66.696   6.140  1.00 -1.00           N1+
ATOM    327  N   VAL    43      87.322  65.120  11.872  1.00 -1.00           N  
ATOM    328  CA  VAL    43      86.213  64.221  11.698  1.00  3.36           C  
ATOM    329  C   VAL    43      84.836  64.929  11.720  1.00 -1.00           C  
ATOM    330  O   VAL    43      84.408  65.512  12.676  1.00 -1.00           O  
ATOM    331  CB  VAL    43      86.252  63.101  12.775  1.00 -1.00           C  
ATOM    332  CG1 VAL    43      85.183  61.980  12.571  1.00 -1.00           C  
ATOM    333  CG2 VAL    43      87.544  62.411  12.899  1.00 -1.00           C  
ATOM    334  N   LYS    44      84.094  64.805  10.585  1.00 -1.00           N  
ATOM    335  CA  LYS    44      82.606  65.238  10.555  1.00  2.26           C  
ATOM    336  C   LYS    44      81.640  64.421  11.481  1.00 -1.00           C  
ATOM    337  O   LYS    44      81.820  63.174  11.472  1.00 -1.00           O  
ATOM    338  CB  LYS    44      82.088  65.411   9.079  1.00 -1.00           C  
ATOM    339  CG  LYS    44      81.877  64.035   8.388  1.00 -1.00           C  
ATOM    340  CD  LYS    44      81.668  64.148   6.830  1.00 -1.00           C  
ATOM    341  CE  LYS    44      81.277  62.779   6.277  1.00 -1.00           C  
ATOM    342  NZ  LYS    44      80.903  62.917   4.849  1.00 -1.00           N1+
ATOM    343  N   ILE    45      80.609  65.097  12.003  1.00 -1.00           N  
ATOM    344  CA  ILE    45      79.645  64.488  12.866  1.00  2.43           C  
ATOM    345  C   ILE    45      78.192  64.739  12.390  1.00 -1.00           C  
ATOM    346  O   ILE    45      77.860  65.888  12.191  1.00 -1.00           O  
ATOM    347  CB  ILE    45      79.757  65.094  14.264  1.00 -1.00           C  
ATOM    348  CG1 ILE    45      81.241  65.000  14.676  1.00 -1.00           C  
ATOM    349  CG2 ILE    45      78.813  64.544  15.237  1.00 -1.00           C  
ATOM    350  CD1 ILE    45      81.402  65.538  16.078  1.00 -1.00           C  
ATOM    351  N   PRO    46      77.281  63.735  12.291  1.00 -1.00           N  
ATOM    352  CA  PRO    46      75.844  63.901  11.976  1.00  1.61           C  
ATOM    353  C   PRO    46      75.125  64.460  13.107  1.00 -1.00           C  
ATOM    354  O   PRO    46      75.163  64.004  14.228  1.00 -1.00           O  
ATOM    355  CB  PRO    46      75.325  62.516  11.682  1.00 -1.00           C  
ATOM    356  CG  PRO    46      76.257  61.500  12.267  1.00 -1.00           C  
ATOM    357  CD  PRO    46      77.557  62.297  12.295  1.00 -1.00           C  
ATOM    358  N   VAL    47      74.512  65.641  12.884  1.00 -1.00           N  
ATOM    359  CA  VAL    47      73.872  66.500  13.929  1.00  1.58           C  
ATOM    360  C   VAL    47      72.418  66.722  13.609  1.00 -1.00           C  
ATOM    361  O   VAL    47      72.109  66.736  12.489  1.00 -1.00           O  
ATOM    362  CB  VAL    47      74.590  67.806  14.156  1.00 -1.00           C  
ATOM    363  CG1 VAL    47      75.990  67.527  14.739  1.00 -1.00           C  
ATOM    364  CG2 VAL    47      74.658  68.567  12.850  1.00 -1.00           C  
ATOM    365  N   ALA    48      71.550  67.016  14.586  1.00 -1.00           N  
ATOM    366  CA  ALA    48      70.294  67.668  14.389  1.00  1.29           C  
ATOM    367  C   ALA    48      70.548  69.169  14.266  1.00 -1.00           C  
ATOM    368  O   ALA    48      71.480  69.722  14.879  1.00 -1.00           O  
ATOM    369  CB  ALA    48      69.339  67.166  15.456  1.00 -1.00           C  
ATOM    370  N   ILE    49      69.678  69.864  13.600  1.00 -1.00           N  
ATOM    371  CA  ILE    49      69.706  71.316  13.315  1.00  1.15           C  
ATOM    372  C   ILE    49      68.254  71.756  13.332  1.00 -1.00           C  
ATOM    373  O   ILE    49      67.431  71.242  12.577  1.00 -1.00           O  
ATOM    374  CB  ILE    49      70.444  71.696  11.913  1.00 -1.00           C  
ATOM    375  CG1 ILE    49      71.769  71.026  11.665  1.00 -1.00           C  
ATOM    376  CG2 ILE    49      70.582  73.238  11.806  1.00 -1.00           C  
ATOM    377  CD1 ILE    49      72.202  70.909  10.163  1.00 -1.00           C  
ATOM    378  N   LYS    50      67.888  72.754  14.153  1.00 -1.00           N  
ATOM    379  CA  LYS    50      66.547  73.263  14.377  1.00  1.64           C  
ATOM    380  C   LYS    50      66.449  74.821  14.400  1.00 -1.00           C  
ATOM    381  O   LYS    50      67.376  75.608  14.683  1.00 -1.00           O  
ATOM    382  CB  LYS    50      66.092  72.556  15.594  1.00 -1.00           C  
ATOM    383  CG  LYS    50      66.619  73.036  16.951  1.00 -1.00           C  
ATOM    384  CD  LYS    50      66.268  72.064  18.094  1.00 -1.00           C  
ATOM    385  CE  LYS    50      66.662  70.517  17.934  1.00 -1.00           C  
ATOM    386  NZ  LYS    50      66.393  69.747  19.144  1.00 -1.00           N1+
ATOM    387  N   GLU    51      65.255  75.255  14.085  1.00 -1.00           N  
ATOM    388  CA  GLU    51      64.953  76.692  13.945  1.00  2.05           C  
ATOM    389  C   GLU    51      64.467  77.386  15.260  1.00 -1.00           C  
ATOM    390  O   GLU    51      64.263  76.733  16.302  1.00 -1.00           O  
ATOM    391  CB  GLU    51      63.955  76.816  12.898  1.00 -1.00           C  
ATOM    392  CG  GLU    51      64.639  76.647  11.548  1.00 -1.00           C  
ATOM    393  CD  GLU    51      63.750  76.557  10.212  1.00 -1.00           C  
ATOM    394  OE1 GLU    51      64.296  76.257   9.137  1.00 -1.00           O  
ATOM    395  OE2 GLU    51      62.483  76.651  10.276  1.00 -1.00           O1-
ATOM    396  N   LEU    52      64.368  78.704  15.191  1.00 -1.00           N  
ATOM    397  CA  LEU    52      63.974  79.575  16.281  1.00  3.36           C  
ATOM    398  C   LEU    52      63.272  80.872  15.746  1.00 -1.00           C  
ATOM    399  O   LEU    52      63.603  81.982  16.027  1.00 -1.00           O  
ATOM    400  CB  LEU    52      65.364  79.808  16.917  1.00 -1.00           C  
ATOM    401  CG  LEU    52      65.326  80.496  18.335  1.00 -1.00           C  
ATOM    402  CD1 LEU    52      64.523  79.776  19.419  1.00 -1.00           C  
ATOM    403  CD2 LEU    52      66.715  80.697  19.018  1.00 -1.00           C  
ATOM    404  N   ARG    53      62.284  80.672  14.909  1.00 -1.00           N  
ATOM    405  CA  ARG    53      61.718  81.721  14.004  1.00  3.12           C  
ATOM    406  C   ARG    53      61.086  82.935  14.691  1.00 -1.00           C  
ATOM    407  O   ARG    53      60.472  82.784  15.767  1.00 -1.00           O  
ATOM    408  CB  ARG    53      60.712  81.057  12.999  1.00 -1.00           C  
ATOM    409  CG  ARG    53      59.394  80.642  13.749  1.00 -1.00           C  
ATOM    410  CD  ARG    53      58.382  79.945  12.893  1.00 -1.00           C  
ATOM    411  NE  ARG    53      57.639  80.829  11.951  1.00 -1.00           N  
ATOM    412  CZ  ARG    53      56.692  80.465  11.112  1.00 -1.00           C  
ATOM    413  NH1 ARG    53      56.195  79.205  11.215  1.00 -1.00           N1+
ATOM    414  NH2 ARG    53      56.342  81.215  10.219  1.00 -1.00           N  
ATOM    415  N   GLU    54      60.994  84.085  13.959  1.00 -1.00           N  
ATOM    416  CA  GLU    54      60.680  85.418  14.564  1.00  4.01           C  
ATOM    417  C   GLU    54      59.313  85.521  15.252  1.00 -1.00           C  
ATOM    418  O   GLU    54      59.115  86.188  16.284  1.00 -1.00           O  
ATOM    419  CB  GLU    54      60.922  86.569  13.580  1.00 -1.00           C  
ATOM    420  CG  GLU    54      60.830  87.973  14.154  1.00 -1.00           C  
ATOM    421  CD  GLU    54      61.741  88.172  15.416  1.00 -1.00           C  
ATOM    422  OE1 GLU    54      61.317  88.935  16.358  1.00 -1.00           O  
ATOM    423  OE2 GLU    54      62.897  87.741  15.544  1.00 -1.00           O1-
ATOM    424  N   ALA    55      58.355  84.716  14.846  1.00 -1.00           N  
ATOM    425  CA  ALA    55      57.060  84.488  15.420  1.00  4.35           C  
ATOM    426  C   ALA    55      57.060  84.022  16.824  1.00 -1.00           C  
ATOM    427  O   ALA    55      56.069  84.255  17.494  1.00 -1.00           O  
ATOM    428  CB  ALA    55      56.469  83.459  14.435  1.00 -1.00           C  
ATOM    429  N   THR    56      58.089  83.415  17.305  1.00 -1.00           N  
ATOM    430  CA  THR    56      58.119  82.897  18.705  1.00  4.31           C  
ATOM    431  C   THR    56      58.425  83.983  19.717  1.00 -1.00           C  
ATOM    432  O   THR    56      58.292  83.854  20.933  1.00 -1.00           O  
ATOM    433  CB  THR    56      59.171  81.772  18.743  1.00 -1.00           C  
ATOM    434  CG2 THR    56      58.869  80.540  17.893  1.00 -1.00           C  
ATOM    435  OG1 THR    56      60.462  82.144  18.455  1.00 -1.00           O  
ATOM    436  N   SER    57      58.877  85.161  19.246  1.00 -1.00           N  
ATOM    437  CA  SER    57      59.508  86.278  19.975  1.00  3.94           C  
ATOM    438  C   SER    57      60.949  85.948  20.432  1.00 -1.00           C  
ATOM    439  O   SER    57      61.270  86.056  21.669  1.00 -1.00           O  
ATOM    440  CB  SER    57      58.595  87.058  20.949  1.00 -1.00           C  
ATOM    441  OG  SER    57      57.332  87.105  20.391  1.00 -1.00           O  
ATOM    442  N   PRO    58      61.862  85.508  19.474  1.00 -1.00           N  
ATOM    443  CA  PRO    58      63.306  85.257  19.842  1.00  4.03           C  
ATOM    444  C   PRO    58      63.929  86.641  20.132  1.00 -1.00           C  
ATOM    445  O   PRO    58      63.525  87.678  19.676  1.00 -1.00           O  
ATOM    446  CB  PRO    58      63.917  84.602  18.593  1.00 -1.00           C  
ATOM    447  CG  PRO    58      63.063  85.173  17.474  1.00 -1.00           C  
ATOM    448  CD  PRO    58      61.681  85.303  18.069  1.00 -1.00           C  
ATOM    449  N   LYS    59      64.938  86.583  20.934  1.00 -1.00           N  
ATOM    450  CA  LYS    59      65.688  87.786  21.432  1.00  3.33           C  
ATOM    451  C   LYS    59      66.559  88.372  20.195  1.00 -1.00           C  
ATOM    452  O   LYS    59      66.897  87.707  19.180  1.00 -1.00           O  
ATOM    453  CB  LYS    59      66.597  87.359  22.584  1.00 -1.00           C  
ATOM    454  CG  LYS    59      65.752  87.131  23.818  1.00 -1.00           C  
ATOM    455  CD  LYS    59      66.440  86.241  24.865  1.00 -1.00           C  
ATOM    456  CE  LYS    59      67.562  87.064  25.523  1.00 -1.00           C  
ATOM    457  NZ  LYS    59      68.177  86.292  26.674  1.00 -1.00           N1+
ATOM    458  N   ALA    60      67.016  89.638  20.374  1.00 -1.00           N  
ATOM    459  CA  ALA    60      67.939  90.306  19.491  1.00  3.22           C  
ATOM    460  C   ALA    60      69.372  89.634  19.538  1.00 -1.00           C  
ATOM    461  O   ALA    60      69.748  89.097  20.570  1.00 -1.00           O  
ATOM    462  CB  ALA    60      67.996  91.831  19.878  1.00 -1.00           C  
ATOM    463  N   ASN    61      70.199  89.738  18.500  1.00 -1.00           N  
ATOM    464  CA  ASN    61      71.326  88.800  18.277  1.00  3.03           C  
ATOM    465  C   ASN    61      72.501  88.979  19.311  1.00 -1.00           C  
ATOM    466  O   ASN    61      73.385  88.151  19.338  1.00 -1.00           O  
ATOM    467  CB  ASN    61      71.783  88.767  16.800  1.00 -1.00           C  
ATOM    468  CG  ASN    61      70.809  88.216  15.824  1.00 -1.00           C  
ATOM    469  ND2 ASN    61      71.284  87.639  14.760  1.00 -1.00           N  
ATOM    470  OD1 ASN    61      69.610  88.138  16.017  1.00 -1.00           O  
ATOM    471  N   LYS    62      72.511  90.064  20.139  1.00 -1.00           N  
ATOM    472  CA  LYS    62      73.626  90.234  21.152  1.00  3.00           C  
ATOM    473  C   LYS    62      73.128  89.708  22.544  1.00 -1.00           C  
ATOM    474  O   LYS    62      73.984  89.449  23.439  1.00 -1.00           O  
ATOM    475  CB  LYS    62      73.996  91.677  21.282  1.00 -1.00           C  
ATOM    476  CG  LYS    62      74.515  92.395  20.026  1.00 -1.00           C  
ATOM    477  CD  LYS    62      74.765  93.900  20.280  1.00 -1.00           C  
ATOM    478  CE  LYS    62      73.573  94.738  20.561  1.00 -1.00           C  
ATOM    479  NZ  LYS    62      73.866  96.150  20.665  1.00 -1.00           N1+
ATOM    480  N   GLU    63      71.831  89.446  22.622  1.00 -1.00           N  
ATOM    481  CA  GLU    63      71.115  88.923  23.775  1.00  3.49           C  
ATOM    482  C   GLU    63      70.606  87.496  23.636  1.00 -1.00           C  
ATOM    483  O   GLU    63      70.484  86.760  24.608  1.00 -1.00           O  
ATOM    484  CB  GLU    63      69.777  89.666  24.063  1.00 -1.00           C  
ATOM    485  CG  GLU    63      70.049  91.170  24.429  1.00 -1.00           C  
ATOM    486  CD  GLU    63      71.043  91.362  25.556  1.00 -1.00           C  
ATOM    487  OE1 GLU    63      71.952  92.249  25.312  1.00 -1.00           O  
ATOM    488  OE2 GLU    63      70.941  90.642  26.595  1.00 -1.00           O1-
ATOM    489  N   ILE    64      70.345  86.984  22.395  1.00 -1.00           N  
ATOM    490  CA  ILE    64      69.900  85.616  22.133  1.00  3.26           C  
ATOM    491  C   ILE    64      70.767  84.519  22.768  1.00 -1.00           C  
ATOM    492  O   ILE    64      70.381  83.328  22.954  1.00 -1.00           O  
ATOM    493  CB  ILE    64      69.695  85.568  20.577  1.00 -1.00           C  
ATOM    494  CG1 ILE    64      68.814  84.408  20.121  1.00 -1.00           C  
ATOM    495  CG2 ILE    64      71.154  85.459  19.921  1.00 -1.00           C  
ATOM    496  CD1 ILE    64      68.428  84.473  18.670  1.00 -1.00           C  
ATOM    497  N   LEU    65      71.988  84.874  23.039  1.00 -1.00           N  
ATOM    498  CA  LEU    65      73.135  84.057  23.413  1.00  2.25           C  
ATOM    499  C   LEU    65      73.027  83.636  24.891  1.00 -1.00           C  
ATOM    500  O   LEU    65      73.547  82.548  25.243  1.00 -1.00           O  
ATOM    501  CB  LEU    65      74.445  84.803  23.146  1.00 -1.00           C  
ATOM    502  CG  LEU    65      74.515  85.236  21.660  1.00 -1.00           C  
ATOM    503  CD1 LEU    65      75.896  85.862  21.516  1.00 -1.00           C  
ATOM    504  CD2 LEU    65      74.498  84.034  20.720  1.00 -1.00           C  
ATOM    505  N   ASP    66      72.293  84.402  25.786  1.00 -1.00           N  
ATOM    506  CA  ASP    66      72.241  84.083  27.215  1.00  2.17           C  
ATOM    507  C   ASP    66      71.953  82.644  27.535  1.00 -1.00           C  
ATOM    508  O   ASP    66      72.767  81.988  28.155  1.00 -1.00           O  
ATOM    509  CB  ASP    66      71.254  84.964  28.015  1.00 -1.00           C  
ATOM    510  CG  ASP    66      71.618  86.458  28.034  1.00 -1.00           C  
ATOM    511  OD1 ASP    66      70.618  87.261  28.321  1.00 -1.00           O  
ATOM    512  OD2 ASP    66      72.810  86.869  27.951  1.00 -1.00           O1-
ATOM    513  N   GLU    67      70.871  82.196  27.046  1.00 -1.00           N  
ATOM    514  CA  GLU    67      70.326  80.830  27.189  1.00  2.48           C  
ATOM    515  C   GLU    67      71.260  79.755  26.595  1.00 -1.00           C  
ATOM    516  O   GLU    67      71.270  78.664  27.141  1.00 -1.00           O  
ATOM    517  CB  GLU    67      68.937  80.739  26.516  1.00 -1.00           C  
ATOM    518  CG  GLU    67      67.733  81.458  27.166  1.00 -1.00           C  
ATOM    519  CD  GLU    67      67.856  82.968  27.229  1.00 -1.00           C  
ATOM    520  OE1 GLU    67      68.314  83.611  26.268  1.00 -1.00           O  
ATOM    521  OE2 GLU    67      67.302  83.570  28.196  1.00 -1.00           O1-
ATOM    522  N   ALA    68      71.768  80.056  25.476  1.00 -1.00           N  
ATOM    523  CA  ALA    68      72.587  79.277  24.494  1.00  2.26           C  
ATOM    524  C   ALA    68      73.997  79.010  25.102  1.00 -1.00           C  
ATOM    525  O   ALA    68      74.288  77.797  25.149  1.00 -1.00           O  
ATOM    526  CB  ALA    68      72.615  80.073  23.188  1.00 -1.00           C  
ATOM    527  N   TYR    69      74.715  79.977  25.725  1.00 -1.00           N  
ATOM    528  CA  TYR    69      75.973  79.544  26.390  1.00  1.42           C  
ATOM    529  C   TYR    69      75.693  78.579  27.514  1.00 -1.00           C  
ATOM    530  O   TYR    69      76.510  77.661  27.703  1.00 -1.00           O  
ATOM    531  CB  TYR    69      76.648  80.838  26.900  1.00 -1.00           C  
ATOM    532  CG  TYR    69      77.633  80.573  28.003  1.00 -1.00           C  
ATOM    533  CD1 TYR    69      77.243  80.395  29.312  1.00 -1.00           C  
ATOM    534  CD2 TYR    69      78.955  80.649  27.682  1.00 -1.00           C  
ATOM    535  CE1 TYR    69      78.255  80.145  30.315  1.00 -1.00           C  
ATOM    536  CE2 TYR    69      79.951  80.285  28.623  1.00 -1.00           C  
ATOM    537  CZ  TYR    69      79.578  80.017  29.938  1.00 -1.00           C  
ATOM    538  OH  TYR    69      80.568  79.593  30.772  1.00 -1.00           O  
ATOM    539  N   VAL    70      74.515  78.689  28.212  1.00 -1.00           N  
ATOM    540  CA  VAL    70      74.083  77.709  29.334  1.00  2.39           C  
ATOM    541  C   VAL    70      73.728  76.351  28.809  1.00 -1.00           C  
ATOM    542  O   VAL    70      74.369  75.395  29.247  1.00 -1.00           O  
ATOM    543  CB  VAL    70      73.008  78.361  30.237  1.00 -1.00           C  
ATOM    544  CG1 VAL    70      72.484  77.383  31.315  1.00 -1.00           C  
ATOM    545  CG2 VAL    70      73.791  79.506  30.872  1.00 -1.00           C  
ATOM    546  N   MET    71      72.843  76.249  27.871  1.00 -1.00           N  
ATOM    547  CA  MET    71      72.435  75.077  27.096  1.00  1.53           C  
ATOM    548  C   MET    71      73.688  74.300  26.500  1.00 -1.00           C  
ATOM    549  O   MET    71      73.683  73.112  26.456  1.00 -1.00           O  
ATOM    550  CB  MET    71      71.490  75.439  26.013  1.00 -1.00           C  
ATOM    551  CG  MET    71      70.635  74.162  25.672  1.00 -1.00           C  
ATOM    552  SD  MET    71      69.814  74.064  24.113  1.00 -1.00           S  
ATOM    553  CE  MET    71      69.026  75.651  23.940  1.00 -1.00           C  
ATOM    554  N   ALA    72      74.718  75.018  26.106  1.00 -1.00           N  
ATOM    555  CA  ALA    72      76.016  74.574  25.564  1.00  1.31           C  
ATOM    556  C   ALA    72      77.013  74.168  26.675  1.00 -1.00           C  
ATOM    557  O   ALA    72      77.983  73.408  26.466  1.00 -1.00           O  
ATOM    558  CB  ALA    72      76.586  75.690  24.711  1.00 -1.00           C  
ATOM    559  N   SER    73      76.883  74.654  27.871  1.00 -1.00           N  
ATOM    560  CA  SER    73      77.708  74.386  28.992  1.00  1.40           C  
ATOM    561  C   SER    73      77.311  73.226  29.850  1.00 -1.00           C  
ATOM    562  O   SER    73      77.596  73.202  31.079  1.00 -1.00           O  
ATOM    563  CB  SER    73      77.636  75.654  29.900  1.00 -1.00           C  
ATOM    564  OG  SER    73      78.222  76.798  29.463  1.00 -1.00           O  
ATOM    565  N   VAL    74      76.618  72.216  29.309  1.00 -1.00           N  
ATOM    566  CA  VAL    74      76.013  71.050  30.113  1.00  1.68           C  
ATOM    567  C   VAL    74      76.972  69.897  30.498  1.00 -1.00           C  
ATOM    568  O   VAL    74      77.675  69.314  29.625  1.00 -1.00           O  
ATOM    569  CB  VAL    74      74.712  70.534  29.368  1.00 -1.00           C  
ATOM    570  CG1 VAL    74      74.082  69.177  29.865  1.00 -1.00           C  
ATOM    571  CG2 VAL    74      73.721  71.625  29.335  1.00 -1.00           C  
ATOM    572  N   ASP    75      76.848  69.472  31.745  1.00 -1.00           N  
ATOM    573  CA  ASP    75      77.363  68.183  32.163  1.00  1.54           C  
ATOM    574  C   ASP    75      76.348  67.180  32.866  1.00 -1.00           C  
ATOM    575  O   ASP    75      76.708  66.099  33.335  1.00 -1.00           O  
ATOM    576  CB  ASP    75      78.536  68.519  33.176  1.00 -1.00           C  
ATOM    577  CG  ASP    75      78.205  68.996  34.566  1.00 -1.00           C  
ATOM    578  OD1 ASP    75      77.069  69.569  34.747  1.00 -1.00           O  
ATOM    579  OD2 ASP    75      79.043  68.954  35.509  1.00 -1.00           O1-
ATOM    580  N   ASN    76      75.023  67.523  32.908  1.00 -1.00           N  
ATOM    581  CA  ASN    76      73.925  66.676  33.278  1.00  1.83           C  
ATOM    582  C   ASN    76      73.659  65.709  32.153  1.00 -1.00           C  
ATOM    583  O   ASN    76      73.627  66.045  30.964  1.00 -1.00           O  
ATOM    584  CB  ASN    76      72.657  67.578  33.542  1.00 -1.00           C  
ATOM    585  CG  ASN    76      71.358  66.788  33.694  1.00 -1.00           C  
ATOM    586  ND2 ASN    76      71.154  66.039  34.766  1.00 -1.00           N  
ATOM    587  OD1 ASN    76      70.592  66.683  32.801  1.00 -1.00           O  
ATOM    588  N   PRO    77      73.575  64.376  32.499  1.00 -1.00           N  
ATOM    589  CA  PRO    77      73.245  63.333  31.521  1.00  1.07           C  
ATOM    590  C   PRO    77      71.936  63.523  30.796  1.00 -1.00           C  
ATOM    591  O   PRO    77      71.827  63.110  29.708  1.00 -1.00           O  
ATOM    592  CB  PRO    77      73.328  62.087  32.383  1.00 -1.00           C  
ATOM    593  CG  PRO    77      73.972  62.376  33.754  1.00 -1.00           C  
ATOM    594  CD  PRO    77      73.615  63.845  33.811  1.00 -1.00           C  
ATOM    595  N   HIE    78      70.900  64.002  31.472  1.00 -1.00           N  
ATOM    596  CA  HIE    78      69.413  64.120  31.175  1.00  0.99           C  
ATOM    597  C   HIE    78      69.030  65.281  30.258  1.00 -1.00           C  
ATOM    598  O   HIE    78      67.847  65.562  30.116  1.00 -1.00           O  
ATOM    599  CB  HIE    78      68.603  64.021  32.450  1.00 -1.00           C  
ATOM    600  CG  HIE    78      69.117  63.119  33.554  1.00 -1.00           C  
ATOM    601  CD2 HIE    78      69.023  61.765  33.633  1.00 -1.00           C  
ATOM    602  ND1 HIE    78      69.751  63.593  34.688  1.00 -1.00           N  
ATOM    603  CE1 HIE    78      70.069  62.523  35.416  1.00 -1.00           C  
ATOM    604  NE2 HIE    78      69.647  61.429  34.760  1.00 -1.00           N  
ATOM    605  N   VAL    79      69.962  66.183  29.747  1.00 -1.00           N  
ATOM    606  CA  VAL    79      69.777  67.392  28.978  1.00  1.02           C  
ATOM    607  C   VAL    79      70.671  67.395  27.758  1.00 -1.00           C  
ATOM    608  O   VAL    79      71.810  66.986  27.864  1.00 -1.00           O  
ATOM    609  CB  VAL    79      70.087  68.576  29.895  1.00 -1.00           C  
ATOM    610  CG1 VAL    79      70.234  69.856  29.063  1.00 -1.00           C  
ATOM    611  CG2 VAL    79      69.024  68.843  30.963  1.00 -1.00           C  
ATOM    612  N   CYS    80      70.122  67.650  26.602  1.00 -1.00           N  
ATOM    613  CA  CYS    80      70.908  67.577  25.357  1.00  0.88           C  
ATOM    614  C   CYS    80      71.742  68.818  25.209  1.00 -1.00           C  
ATOM    615  O   CYS    80      71.203  69.787  24.700  1.00 -1.00           O  
ATOM    616  CB  CYS    80      70.088  67.328  24.062  1.00 -1.00           C  
ATOM    617  SG  CYS    80      68.988  65.903  24.075  1.00 -1.00           S  
ATOM    618  N   ARG    81      73.015  68.786  25.546  1.00 -1.00           N  
ATOM    619  CA  ARG    81      73.979  69.864  25.416  1.00  1.09           C  
ATOM    620  C   ARG    81      73.905  70.466  24.003  1.00 -1.00           C  
ATOM    621  O   ARG    81      73.776  69.728  23.069  1.00 -1.00           O  
ATOM    622  CB  ARG    81      75.403  69.457  25.785  1.00 -1.00           C  
ATOM    623  CG  ARG    81      76.427  70.484  25.721  1.00 -1.00           C  
ATOM    624  CD  ARG    81      77.815  69.880  25.982  1.00 -1.00           C  
ATOM    625  NE  ARG    81      78.968  70.760  25.901  1.00 -1.00           N  
ATOM    626  CZ  ARG    81      80.237  70.457  26.057  1.00 -1.00           C  
ATOM    627  NH1 ARG    81      80.526  69.192  26.262  1.00 -1.00           N1+
ATOM    628  NH2 ARG    81      81.151  71.350  26.126  1.00 -1.00           N  
ATOM    629  N   LEU    82      73.891  71.817  23.816  1.00 -1.00           N  
ATOM    630  CA  LEU    82      74.003  72.572  22.545  1.00  1.48           C  
ATOM    631  C   LEU    82      75.387  72.569  21.910  1.00 -1.00           C  
ATOM    632  O   LEU    82      76.366  72.833  22.558  1.00 -1.00           O  
ATOM    633  CB  LEU    82      73.523  73.953  22.869  1.00 -1.00           C  
ATOM    634  CG  LEU    82      73.358  74.840  21.606  1.00 -1.00           C  
ATOM    635  CD1 LEU    82      72.220  74.371  20.774  1.00 -1.00           C  
ATOM    636  CD2 LEU    82      72.988  76.292  22.025  1.00 -1.00           C  
ATOM    637  N   LEU    83      75.471  72.296  20.614  1.00 -1.00           N  
ATOM    638  CA  LEU    83      76.770  72.091  19.966  1.00  1.11           C  
ATOM    639  C   LEU    83      77.157  73.286  19.069  1.00 -1.00           C  
ATOM    640  O   LEU    83      78.381  73.610  19.143  1.00 -1.00           O  
ATOM    641  CB  LEU    83      76.702  70.753  19.206  1.00 -1.00           C  
ATOM    642  CG  LEU    83      75.962  69.527  19.802  1.00 -1.00           C  
ATOM    643  CD1 LEU    83      76.000  68.389  18.798  1.00 -1.00           C  
ATOM    644  CD2 LEU    83      76.607  69.100  21.075  1.00 -1.00           C  
ATOM    645  N   GLY    84      76.150  74.107  18.754  1.00 -1.00           N  
ATOM    646  CA  GLY    84      76.455  75.446  18.247  1.00  1.25           C  
ATOM    647  C   GLY    84      75.187  76.243  18.030  1.00 -1.00           C  
ATOM    648  O   GLY    84      74.092  75.784  18.162  1.00 -1.00           O  
ATOM    649  N   ILE    85      75.396  77.482  17.546  1.00 -1.00           N  
ATOM    650  CA  ILE    85      74.241  78.323  17.105  1.00  1.26           C  
ATOM    651  C   ILE    85      74.725  79.006  15.838  1.00 -1.00           C  
ATOM    652  O   ILE    85      75.865  79.418  15.711  1.00 -1.00           O  
ATOM    653  CB  ILE    85      73.866  79.254  18.293  1.00 -1.00           C  
ATOM    654  CG1 ILE    85      72.870  80.347  17.850  1.00 -1.00           C  
ATOM    655  CG2 ILE    85      75.081  80.064  18.933  1.00 -1.00           C  
ATOM    656  CD1 ILE    85      72.272  81.113  18.960  1.00 -1.00           C  
ATOM    657  N   CYS    86      73.758  79.365  14.915  1.00 -1.00           N  
ATOM    658  CA  CYS    86      74.104  80.056  13.661  1.00  1.79           C  
ATOM    659  C   CYS    86      73.122  81.252  13.566  1.00 -1.00           C  
ATOM    660  O   CYS    86      71.907  81.078  13.641  1.00 -1.00           O  
ATOM    661  CB  CYS    86      73.964  79.044  12.502  1.00 -1.00           C  
ATOM    662  SG  CYS    86      74.301  80.039  11.026  1.00 -1.00           S  
ATOM    663  N   LEU    87      73.597  82.490  13.238  1.00 -1.00           N  
ATOM    664  CA  LEU    87      72.819  83.692  13.240  1.00  2.01           C  
ATOM    665  C   LEU    87      72.347  84.145  11.802  1.00 -1.00           C  
ATOM    666  O   LEU    87      72.401  85.278  11.486  1.00 -1.00           O  
ATOM    667  CB  LEU    87      73.503  84.870  14.059  1.00 -1.00           C  
ATOM    668  CG  LEU    87      73.793  84.513  15.540  1.00 -1.00           C  
ATOM    669  CD1 LEU    87      74.518  85.705  16.178  1.00 -1.00           C  
ATOM    670  CD2 LEU    87      72.659  84.089  16.420  1.00 -1.00           C  
ATOM    671  N   THR    88      71.780  83.101  11.034  1.00 -1.00           N  
ATOM    672  CA  THR    88      70.998  83.358   9.869  1.00  2.65           C  
ATOM    673  C   THR    88      69.653  84.030  10.231  1.00 -1.00           C  
ATOM    674  O   THR    88      69.169  84.014  11.392  1.00 -1.00           O  
ATOM    675  CB  THR    88      70.742  82.008   9.115  1.00 -1.00           C  
ATOM    676  CG2 THR    88      72.006  81.588   8.314  1.00 -1.00           C  
ATOM    677  OG1 THR    88      70.447  80.928   9.972  1.00 -1.00           O  
ATOM    678  N   SER    89      69.049  84.603   9.181  1.00 -1.00           N  
ATOM    679  CA  SER    89      67.813  85.380   9.111  1.00  2.26           C  
ATOM    680  C   SER    89      66.627  84.759   9.835  1.00 -1.00           C  
ATOM    681  O   SER    89      66.038  85.319  10.764  1.00 -1.00           O  
ATOM    682  CB  SER    89      67.464  85.766   7.637  1.00 -1.00           C  
ATOM    683  OG  SER    89      67.260  84.617   6.783  1.00 -1.00           O  
ATOM    684  N   THR    90      66.401  83.465   9.661  1.00 -1.00           N  
ATOM    685  CA  THR    90      65.881  82.643  10.817  1.00  2.55           C  
ATOM    686  C   THR    90      67.018  81.969  11.582  1.00 -1.00           C  
ATOM    687  O   THR    90      67.938  81.382  10.925  1.00 -1.00           O  
ATOM    688  CB  THR    90      65.019  81.512  10.290  1.00 -1.00           C  
ATOM    689  CG2 THR    90      64.494  80.497  11.370  1.00 -1.00           C  
ATOM    690  OG1 THR    90      63.819  81.980   9.692  1.00 -1.00           O  
ATOM    691  N   VAL    91      67.069  82.007  12.936  1.00 -1.00           N  
ATOM    692  CA  VAL    91      68.193  81.552  13.753  1.00  2.20           C  
ATOM    693  C   VAL    91      68.137  80.046  13.865  1.00 -1.00           C  
ATOM    694  O   VAL    91      67.119  79.431  14.045  1.00 -1.00           O  
ATOM    695  CB  VAL    91      68.289  82.281  15.092  1.00 -1.00           C  
ATOM    696  CG1 VAL    91      69.103  81.561  16.240  1.00 -1.00           C  
ATOM    697  CG2 VAL    91      68.935  83.609  14.810  1.00 -1.00           C  
ATOM    698  N   GLN    92      69.343  79.356  13.859  1.00 -1.00           N  
ATOM    699  CA  GLN    92      69.682  77.938  13.810  1.00  1.92           C  
ATOM    700  C   GLN    92      70.421  77.432  14.997  1.00 -1.00           C  
ATOM    701  O   GLN    92      71.417  77.995  15.442  1.00 -1.00           O  
ATOM    702  CB  GLN    92      70.472  77.676  12.450  1.00 -1.00           C  
ATOM    703  CG  GLN    92      69.520  77.124  11.369  1.00 -1.00           C  
ATOM    704  CD  GLN    92      70.200  76.877   9.998  1.00 -1.00           C  
ATOM    705  NE2 GLN    92      70.736  77.921   9.347  1.00 -1.00           N  
ATOM    706  OE1 GLN    92      70.258  75.740   9.594  1.00 -1.00           O  
ATOM    707  N   LEU    93      69.865  76.465  15.668  1.00 -1.00           N  
ATOM    708  CA  LEU    93      70.506  75.835  16.872  1.00  2.03           C  
ATOM    709  C   LEU    93      71.008  74.516  16.377  1.00 -1.00           C  
ATOM    710  O   LEU    93      70.270  73.680  15.891  1.00 -1.00           O  
ATOM    711  CB  LEU    93      69.582  75.632  18.037  1.00 -1.00           C  
ATOM    712  CG  LEU    93      69.104  76.993  18.624  1.00 -1.00           C  
ATOM    713  CD1 LEU    93      67.689  76.795  19.157  1.00 -1.00           C  
ATOM    714  CD2 LEU    93      70.151  77.462  19.598  1.00 -1.00           C  
ATOM    715  N   ILE    94      72.307  74.233  16.600  1.00 -1.00           N  
ATOM    716  CA  ILE    94      72.814  72.889  16.283  1.00  1.35           C  
ATOM    717  C   ILE    94      72.965  71.978  17.547  1.00 -1.00           C  
ATOM    718  O   ILE    94      73.412  72.406  18.625  1.00 -1.00           O  
ATOM    719  CB  ILE    94      74.268  72.856  15.542  1.00 -1.00           C  
ATOM    720  CG1 ILE    94      74.306  73.554  14.126  1.00 -1.00           C  
ATOM    721  CG2 ILE    94      74.737  71.446  15.269  1.00 -1.00           C  
ATOM    722  CD1 ILE    94      74.240  75.069  14.199  1.00 -1.00           C  
ATOM    723  N   THR    95      72.549  70.726  17.430  1.00 -1.00           N  
ATOM    724  CA  THR    95      72.002  69.941  18.534  1.00  1.17           C  
ATOM    725  C   THR    95      72.264  68.383  18.278  1.00 -1.00           C  
ATOM    726  O   THR    95      72.612  67.927  17.221  1.00 -1.00           O  
ATOM    727  CB  THR    95      70.467  70.108  18.620  1.00 -1.00           C  
ATOM    728  CG2 THR    95      69.988  71.458  19.268  1.00 -1.00           C  
ATOM    729  OG1 THR    95      69.897  70.036  17.356  1.00 -1.00           O  
ATOM    730  N   GLN    96      72.098  67.637  19.344  1.00 -1.00           N  
ATOM    731  CA  GLN    96      72.311  66.155  19.468  1.00  1.02           C  
ATOM    732  C   GLN    96      71.272  65.417  18.596  1.00 -1.00           C  
ATOM    733  O   GLN    96      70.035  65.629  18.614  1.00 -1.00           O  
ATOM    734  CB  GLN    96      72.466  65.660  20.866  1.00 -1.00           C  
ATOM    735  CG  GLN    96      73.720  66.219  21.556  1.00 -1.00           C  
ATOM    736  CD  GLN    96      73.900  65.755  23.020  1.00 -1.00           C  
ATOM    737  NE2 GLN    96      75.082  65.948  23.540  1.00 -1.00           N  
ATOM    738  OE1 GLN    96      73.130  65.035  23.694  1.00 -1.00           O  
ATOM    739  N   LEU    97      71.747  64.358  17.958  1.00 -1.00           N  
ATOM    740  CA  LEU    97      71.013  63.575  16.935  1.00  1.01           C  
ATOM    741  C   LEU    97      70.695  62.203  17.581  1.00 -1.00           C  
ATOM    742  O   LEU    97      71.663  61.495  17.843  1.00 -1.00           O  
ATOM    743  CB  LEU    97      71.886  63.511  15.615  1.00 -1.00           C  
ATOM    744  CG  LEU    97      71.188  62.758  14.539  1.00 -1.00           C  
ATOM    745  CD1 LEU    97      69.823  63.385  14.224  1.00 -1.00           C  
ATOM    746  CD2 LEU    97      71.910  62.650  13.252  1.00 -1.00           C  
ATOM    747  N   MET    98      69.408  61.862  17.719  1.00 -1.00           N  
ATOM    748  CA  MET    98      68.971  60.562  18.314  1.00  1.20           C  
ATOM    749  C   MET    98      68.123  59.706  17.308  1.00 -1.00           C  
ATOM    750  O   MET    98      67.007  60.078  16.977  1.00 -1.00           O  
ATOM    751  CB  MET    98      68.193  60.786  19.684  1.00 -1.00           C  
ATOM    752  CG  MET    98      69.095  60.855  20.922  1.00 -1.00           C  
ATOM    753  SD  MET    98      68.793  62.327  21.989  1.00 -1.00           S  
ATOM    754  CE  MET    98      69.682  63.595  20.973  1.00 -1.00           C  
ATOM    755  N   PRO    99      68.635  58.601  16.818  1.00 -1.00           N  
ATOM    756  CA  PRO    99      67.721  57.673  16.012  1.00  1.18           C  
ATOM    757  C   PRO    99      66.453  57.085  16.653  1.00 -1.00           C  
ATOM    758  O   PRO    99      65.566  56.655  15.944  1.00 -1.00           O  
ATOM    759  CB  PRO    99      68.719  56.560  15.500  1.00 -1.00           C  
ATOM    760  CG  PRO    99      70.114  57.181  15.596  1.00 -1.00           C  
ATOM    761  CD  PRO    99      70.010  58.029  16.965  1.00 -1.00           C  
ATOM    762  N   PHE   100      66.390  56.893  17.961  1.00 -1.00           N  
ATOM    763  CA  PHE   100      65.047  56.498  18.618  1.00  1.25           C  
ATOM    764  C   PHE   100      63.988  57.546  18.768  1.00 -1.00           C  
ATOM    765  O   PHE   100      62.855  57.301  19.285  1.00 -1.00           O  
ATOM    766  CB  PHE   100      65.318  55.805  20.001  1.00 -1.00           C  
ATOM    767  CG  PHE   100      66.194  54.562  19.929  1.00 -1.00           C  
ATOM    768  CD1 PHE   100      65.942  53.494  19.104  1.00 -1.00           C  
ATOM    769  CD2 PHE   100      67.310  54.559  20.714  1.00 -1.00           C  
ATOM    770  CE1 PHE   100      66.707  52.357  19.143  1.00 -1.00           C  
ATOM    771  CE2 PHE   100      68.182  53.402  20.771  1.00 -1.00           C  
ATOM    772  CZ  PHE   100      67.866  52.253  19.987  1.00 -1.00           C  
ATOM    773  N   GLY   101      64.219  58.767  18.380  1.00 -1.00           N  
ATOM    774  CA  GLY   101      63.293  59.875  18.501  1.00  1.27           C  
ATOM    775  C   GLY   101      62.764  60.328  19.882  1.00 -1.00           C  
ATOM    776  O   GLY   101      63.403  60.300  20.927  1.00 -1.00           O  
ATOM    777  N   CYS   102      61.518  60.769  19.950  1.00 -1.00           N  
ATOM    778  CA  CYS   102      60.853  61.325  21.121  1.00  0.88           C  
ATOM    779  C   CYS   102      60.199  60.293  22.064  1.00 -1.00           C  
ATOM    780  O   CYS   102      59.717  59.240  21.633  1.00 -1.00           O  
ATOM    781  CB  CYS   102      59.932  62.495  20.598  1.00 -1.00           C  
ATOM    782  SG  CYS   102      58.284  62.069  20.166  1.00 -1.00           S  
ATOM    783  N   LEU   103      60.168  60.686  23.339  1.00 -1.00           N  
ATOM    784  CA  LEU   103      59.661  59.840  24.450  1.00  0.94           C  
ATOM    785  C   LEU   103      58.125  59.550  24.180  1.00 -1.00           C  
ATOM    786  O   LEU   103      57.747  58.442  24.472  1.00 -1.00           O  
ATOM    787  CB  LEU   103      60.021  60.460  25.814  1.00 -1.00           C  
ATOM    788  CG  LEU   103      59.786  59.667  27.154  1.00 -1.00           C  
ATOM    789  CD1 LEU   103      60.604  58.328  27.169  1.00 -1.00           C  
ATOM    790  CD2 LEU   103      60.244  60.515  28.292  1.00 -1.00           C  
ATOM    791  N   LEU   104      57.310  60.461  23.608  1.00 -1.00           N  
ATOM    792  CA  LEU   104      55.831  60.280  23.519  1.00  0.90           C  
ATOM    793  C   LEU   104      55.529  59.162  22.538  1.00 -1.00           C  
ATOM    794  O   LEU   104      54.988  58.130  22.979  1.00 -1.00           O  
ATOM    795  CB  LEU   104      55.222  61.658  23.230  1.00 -1.00           C  
ATOM    796  CG  LEU   104      53.694  61.484  22.909  1.00 -1.00           C  
ATOM    797  CD1 LEU   104      52.842  61.271  24.160  1.00 -1.00           C  
ATOM    798  CD2 LEU   104      53.097  62.645  22.109  1.00 -1.00           C  
ATOM    799  N   ASP   105      56.095  59.301  21.347  1.00 -1.00           N  
ATOM    800  CA  ASP   105      56.031  58.253  20.362  1.00  1.07           C  
ATOM    801  C   ASP   105      56.596  56.924  20.841  1.00 -1.00           C  
ATOM    802  O   ASP   105      56.175  55.873  20.380  1.00 -1.00           O  
ATOM    803  CB  ASP   105      56.904  58.627  19.148  1.00 -1.00           C  
ATOM    804  CG  ASP   105      56.368  59.615  18.101  1.00 -1.00           C  
ATOM    805  OD1 ASP   105      55.084  59.850  18.037  1.00 -1.00           O  
ATOM    806  OD2 ASP   105      57.162  60.063  17.251  1.00 -1.00           O1-
ATOM    807  N   TYR   106      57.659  56.869  21.690  1.00 -1.00           N  
ATOM    808  CA  TYR   106      58.334  55.640  22.156  1.00  1.27           C  
ATOM    809  C   TYR   106      57.559  54.818  23.153  1.00 -1.00           C  
ATOM    810  O   TYR   106      57.540  53.595  23.065  1.00 -1.00           O  
ATOM    811  CB  TYR   106      59.691  55.959  22.720  1.00 -1.00           C  
ATOM    812  CG  TYR   106      60.505  54.808  23.018  1.00 -1.00           C  
ATOM    813  CD1 TYR   106      61.512  54.378  22.110  1.00 -1.00           C  
ATOM    814  CD2 TYR   106      60.365  54.085  24.168  1.00 -1.00           C  
ATOM    815  CE1 TYR   106      62.354  53.238  22.331  1.00 -1.00           C  
ATOM    816  CE2 TYR   106      61.361  53.082  24.514  1.00 -1.00           C  
ATOM    817  CZ  TYR   106      62.370  52.709  23.624  1.00 -1.00           C  
ATOM    818  OH  TYR   106      63.248  51.826  24.141  1.00 -1.00           O  
ATOM    819  N   VAL   107      57.000  55.615  24.099  1.00 -1.00           N  
ATOM    820  CA  VAL   107      56.004  55.068  25.109  1.00  1.11           C  
ATOM    821  C   VAL   107      54.633  54.603  24.580  1.00 -1.00           C  
ATOM    822  O   VAL   107      54.103  53.573  24.931  1.00 -1.00           O  
ATOM    823  CB  VAL   107      55.773  56.124  26.317  1.00 -1.00           C  
ATOM    824  CG1 VAL   107      54.838  57.309  26.117  1.00 -1.00           C  
ATOM    825  CG2 VAL   107      55.343  55.391  27.608  1.00 -1.00           C  
ATOM    826  N   ARG   108      54.269  55.233  23.433  1.00 -1.00           N  
ATOM    827  CA  ARG   108      53.249  54.710  22.596  1.00  1.23           C  
ATOM    828  C   ARG   108      53.679  53.448  21.852  1.00 -1.00           C  
ATOM    829  O   ARG   108      52.906  52.510  21.708  1.00 -1.00           O  
ATOM    830  CB  ARG   108      52.748  55.859  21.581  1.00 -1.00           C  
ATOM    831  CG  ARG   108      51.929  56.887  22.280  1.00 -1.00           C  
ATOM    832  CD  ARG   108      51.626  58.063  21.287  1.00 -1.00           C  
ATOM    833  NE  ARG   108      50.700  57.599  20.201  1.00 -1.00           N  
ATOM    834  CZ  ARG   108      49.443  57.414  20.254  1.00 -1.00           C  
ATOM    835  NH1 ARG   108      48.725  57.709  21.220  1.00 -1.00           N1+
ATOM    836  NH2 ARG   108      48.713  56.879  19.276  1.00 -1.00           N  
ATOM    837  N   GLU   109      54.931  53.351  21.379  1.00 -1.00           N  
ATOM    838  CA  GLU   109      55.359  52.263  20.506  1.00  1.79           C  
ATOM    839  C   GLU   109      55.496  50.918  21.195  1.00 -1.00           C  
ATOM    840  O   GLU   109      54.855  49.923  20.810  1.00 -1.00           O  
ATOM    841  CB  GLU   109      56.592  52.563  19.706  1.00 -1.00           C  
ATOM    842  CG  GLU   109      57.192  51.330  18.961  1.00 -1.00           C  
ATOM    843  CD  GLU   109      56.206  50.821  17.891  1.00 -1.00           C  
ATOM    844  OE1 GLU   109      56.219  49.630  17.552  1.00 -1.00           O  
ATOM    845  OE2 GLU   109      55.397  51.694  17.316  1.00 -1.00           O1-
ATOM    846  N   HIE   110      56.265  50.882  22.284  1.00 -1.00           N  
ATOM    847  CA  HIE   110      56.676  49.722  23.044  1.00  1.71           C  
ATOM    848  C   HIE   110      55.734  49.397  24.216  1.00 -1.00           C  
ATOM    849  O   HIE   110      56.076  48.593  25.096  1.00 -1.00           O  
ATOM    850  CB  HIE   110      58.197  49.736  23.428  1.00 -1.00           C  
ATOM    851  CG  HIE   110      59.124  49.923  22.297  1.00 -1.00           C  
ATOM    852  CD2 HIE   110      59.649  51.119  21.932  1.00 -1.00           C  
ATOM    853  ND1 HIE   110      59.504  49.013  21.288  1.00 -1.00           N  
ATOM    854  CE1 HIE   110      60.183  49.695  20.364  1.00 -1.00           C  
ATOM    855  NE2 HIE   110      60.301  50.986  20.699  1.00 -1.00           N  
ATOM    856  N   LYS   111      54.533  49.996  24.309  1.00 -1.00           N  
ATOM    857  CA  LYS   111      53.556  49.941  25.425  1.00  1.38           C  
ATOM    858  C   LYS   111      53.354  48.533  26.074  1.00 -1.00           C  
ATOM    859  O   LYS   111      53.323  48.466  27.303  1.00 -1.00           O  
ATOM    860  CB  LYS   111      52.275  50.641  25.031  1.00 -1.00           C  
ATOM    861  CG  LYS   111      51.488  49.975  23.836  1.00 -1.00           C  
ATOM    862  CD  LYS   111      50.185  50.742  23.473  1.00 -1.00           C  
ATOM    863  CE  LYS   111      49.192  49.819  22.681  1.00 -1.00           C  
ATOM    864  NZ  LYS   111      48.783  48.600  23.403  1.00 -1.00           N1+
ATOM    865  N   ASP   112      53.251  47.511  25.227  1.00 -1.00           N  
ATOM    866  CA  ASP   112      53.076  46.157  25.719  1.00  1.77           C  
ATOM    867  C   ASP   112      54.355  45.425  26.173  1.00 -1.00           C  
ATOM    868  O   ASP   112      54.150  44.341  26.733  1.00 -1.00           O  
ATOM    869  CB  ASP   112      52.232  45.419  24.614  1.00 -1.00           C  
ATOM    870  CG  ASP   112      50.811  46.111  24.310  1.00 -1.00           C  
ATOM    871  OD1 ASP   112      50.212  46.738  25.184  1.00 -1.00           O  
ATOM    872  OD2 ASP   112      50.301  46.078  23.146  1.00 -1.00           O1-
ATOM    873  N   ASN   113      55.533  46.116  26.160  1.00 -1.00           N  
ATOM    874  CA  ASN   113      56.913  45.625  26.448  1.00  1.98           C  
ATOM    875  C   ASN   113      57.721  46.503  27.414  1.00 -1.00           C  
ATOM    876  O   ASN   113      58.697  46.022  28.008  1.00 -1.00           O  
ATOM    877  CB  ASN   113      57.644  45.380  25.078  1.00 -1.00           C  
ATOM    878  CG  ASN   113      57.204  44.086  24.436  1.00 -1.00           C  
ATOM    879  ND2 ASN   113      56.885  44.135  23.170  1.00 -1.00           N  
ATOM    880  OD1 ASN   113      56.983  43.091  25.080  1.00 -1.00           O  
ATOM    881  N   ILE   114      57.379  47.785  27.514  1.00 -1.00           N  
ATOM    882  CA  ILE   114      57.917  48.663  28.590  1.00  1.83           C  
ATOM    883  C   ILE   114      57.640  48.067  29.979  1.00 -1.00           C  
ATOM    884  O   ILE   114      56.571  47.510  30.233  1.00 -1.00           O  
ATOM    885  CB  ILE   114      57.203  50.022  28.480  1.00 -1.00           C  
ATOM    886  CG1 ILE   114      57.688  50.670  27.174  1.00 -1.00           C  
ATOM    887  CG2 ILE   114      57.471  50.913  29.641  1.00 -1.00           C  
ATOM    888  CD1 ILE   114      56.877  51.888  26.624  1.00 -1.00           C  
ATOM    889  N   GLY   115      58.621  48.096  30.878  1.00 -1.00           N  
ATOM    890  CA  GLY   115      58.358  47.634  32.292  1.00  1.35           C  
ATOM    891  C   GLY   115      57.945  48.768  33.201  1.00 -1.00           C  
ATOM    892  O   GLY   115      58.049  49.967  32.846  1.00 -1.00           O  
ATOM    893  N   SER   116      57.314  48.375  34.318  1.00 -1.00           N  
ATOM    894  CA  SER   116      56.901  49.297  35.290  1.00  1.35           C  
ATOM    895  C   SER   116      58.040  50.220  35.899  1.00 -1.00           C  
ATOM    896  O   SER   116      57.785  51.318  36.340  1.00 -1.00           O  
ATOM    897  CB  SER   116      56.141  48.652  36.495  1.00 -1.00           C  
ATOM    898  OG  SER   116      57.126  47.731  37.036  1.00 -1.00           O  
ATOM    899  N   GLN   117      59.328  49.742  36.014  1.00 -1.00           N  
ATOM    900  CA  GLN   117      60.473  50.472  36.478  1.00  1.47           C  
ATOM    901  C   GLN   117      61.062  51.465  35.514  1.00 -1.00           C  
ATOM    902  O   GLN   117      61.600  52.470  35.909  1.00 -1.00           O  
ATOM    903  CB  GLN   117      61.582  49.447  37.014  1.00 -1.00           C  
ATOM    904  CG  GLN   117      62.588  48.824  36.027  1.00 -1.00           C  
ATOM    905  CD  GLN   117      62.057  47.777  35.089  1.00 -1.00           C  
ATOM    906  NE2 GLN   117      62.785  46.706  34.911  1.00 -1.00           N  
ATOM    907  OE1 GLN   117      60.885  47.887  34.632  1.00 -1.00           O  
ATOM    908  N   TYR   118      61.036  51.206  34.227  1.00 -1.00           N  
ATOM    909  CA  TYR   118      61.458  52.244  33.204  1.00  1.82           C  
ATOM    910  C   TYR   118      60.649  53.528  33.219  1.00 -1.00           C  
ATOM    911  O   TYR   118      61.114  54.693  33.176  1.00 -1.00           O  
ATOM    912  CB  TYR   118      61.288  51.566  31.792  1.00 -1.00           C  
ATOM    913  CG  TYR   118      62.402  50.745  31.308  1.00 -1.00           C  
ATOM    914  CD1 TYR   118      63.412  51.182  30.355  1.00 -1.00           C  
ATOM    915  CD2 TYR   118      62.525  49.411  31.853  1.00 -1.00           C  
ATOM    916  CE1 TYR   118      64.327  50.294  29.948  1.00 -1.00           C  
ATOM    917  CE2 TYR   118      63.480  48.549  31.443  1.00 -1.00           C  
ATOM    918  CZ  TYR   118      64.454  48.991  30.482  1.00 -1.00           C  
ATOM    919  OH  TYR   118      65.530  48.229  30.184  1.00 -1.00           O  
ATOM    920  N   LEU   119      59.404  53.266  33.504  1.00 -1.00           N  
ATOM    921  CA  LEU   119      58.415  54.389  33.693  1.00  1.28           C  
ATOM    922  C   LEU   119      58.851  55.304  34.857  1.00 -1.00           C  
ATOM    923  O   LEU   119      58.966  56.524  34.685  1.00 -1.00           O  
ATOM    924  CB  LEU   119      57.002  53.842  33.835  1.00 -1.00           C  
ATOM    925  CG  LEU   119      56.207  53.353  32.619  1.00 -1.00           C  
ATOM    926  CD1 LEU   119      54.887  52.672  32.993  1.00 -1.00           C  
ATOM    927  CD2 LEU   119      56.060  54.537  31.696  1.00 -1.00           C  
ATOM    928  N   LEU   120      59.139  54.729  35.989  1.00 -1.00           N  
ATOM    929  CA  LEU   120      59.654  55.543  37.142  1.00  1.13           C  
ATOM    930  C   LEU   120      61.095  55.994  36.884  1.00 -1.00           C  
ATOM    931  O   LEU   120      61.287  57.132  37.248  1.00 -1.00           O  
ATOM    932  CB  LEU   120      59.520  54.576  38.306  1.00 -1.00           C  
ATOM    933  CG  LEU   120      58.103  54.247  38.800  1.00 -1.00           C  
ATOM    934  CD1 LEU   120      58.241  53.188  39.893  1.00 -1.00           C  
ATOM    935  CD2 LEU   120      57.476  55.528  39.468  1.00 -1.00           C  
ATOM    936  N   ASN   121      62.007  55.252  36.298  1.00 -1.00           N  
ATOM    937  CA  ASN   121      63.373  55.643  36.065  1.00  1.18           C  
ATOM    938  C   ASN   121      63.368  56.914  35.156  1.00 -1.00           C  
ATOM    939  O   ASN   121      63.904  57.901  35.512  1.00 -1.00           O  
ATOM    940  CB  ASN   121      64.060  54.338  35.578  1.00 -1.00           C  
ATOM    941  CG  ASN   121      65.491  54.540  35.072  1.00 -1.00           C  
ATOM    942  ND2 ASN   121      65.931  53.649  34.273  1.00 -1.00           N  
ATOM    943  OD1 ASN   121      66.188  55.383  35.556  1.00 -1.00           O  
ATOM    944  N   TRP   122      62.610  57.005  34.080  1.00 -1.00           N  
ATOM    945  CA  TRP   122      62.550  58.153  33.136  1.00  1.36           C  
ATOM    946  C   TRP   122      61.973  59.396  33.826  1.00 -1.00           C  
ATOM    947  O   TRP   122      62.459  60.524  33.619  1.00 -1.00           O  
ATOM    948  CB  TRP   122      61.621  57.818  31.959  1.00 -1.00           C  
ATOM    949  CG  TRP   122      62.055  56.631  31.066  1.00 -1.00           C  
ATOM    950  CD1 TRP   122      63.299  56.236  30.781  1.00 -1.00           C  
ATOM    951  CD2 TRP   122      61.206  55.845  30.203  1.00 -1.00           C  
ATOM    952  CE2 TRP   122      62.052  54.869  29.558  1.00 -1.00           C  
ATOM    953  CE3 TRP   122      59.816  55.672  29.986  1.00 -1.00           C  
ATOM    954  NE1 TRP   122      63.328  55.239  29.882  1.00 -1.00           N  
ATOM    955  CZ2 TRP   122      61.456  53.842  28.790  1.00 -1.00           C  
ATOM    956  CZ3 TRP   122      59.266  54.684  29.142  1.00 -1.00           C  
ATOM    957  CH2 TRP   122      60.086  53.698  28.566  1.00 -1.00           C  
ATOM    958  N   CYS   123      60.863  59.251  34.615  1.00 -1.00           N  
ATOM    959  CA  CYS   123      60.358  60.350  35.538  1.00  0.96           C  
ATOM    960  C   CYS   123      61.433  60.887  36.493  1.00 -1.00           C  
ATOM    961  O   CYS   123      61.568  62.062  36.597  1.00 -1.00           O  
ATOM    962  CB  CYS   123      59.189  59.798  36.338  1.00 -1.00           C  
ATOM    963  SG  CYS   123      57.850  59.233  35.295  1.00 -1.00           S  
ATOM    964  N   VAL   124      62.235  59.958  37.137  1.00 -1.00           N  
ATOM    965  CA  VAL   124      63.362  60.357  38.069  1.00  0.97           C  
ATOM    966  C   VAL   124      64.336  61.222  37.228  1.00 -1.00           C  
ATOM    967  O   VAL   124      64.679  62.360  37.499  1.00 -1.00           O  
ATOM    968  CB  VAL   124      63.974  59.159  38.763  1.00 -1.00           C  
ATOM    969  CG1 VAL   124      65.439  59.354  39.300  1.00 -1.00           C  
ATOM    970  CG2 VAL   124      63.007  58.798  39.914  1.00 -1.00           C  
ATOM    971  N   GLN   125      64.721  60.743  36.051  1.00 -1.00           N  
ATOM    972  CA  GLN   125      65.529  61.486  35.034  1.00  0.96           C  
ATOM    973  C   GLN   125      65.021  62.875  34.528  1.00 -1.00           C  
ATOM    974  O   GLN   125      65.842  63.814  34.632  1.00 -1.00           O  
ATOM    975  CB  GLN   125      65.783  60.577  33.805  1.00 -1.00           C  
ATOM    976  CG  GLN   125      66.610  59.390  34.232  1.00 -1.00           C  
ATOM    977  CD  GLN   125      66.952  58.458  33.011  1.00 -1.00           C  
ATOM    978  NE2 GLN   125      66.724  57.172  33.173  1.00 -1.00           N  
ATOM    979  OE1 GLN   125      67.219  58.940  31.977  1.00 -1.00           O  
ATOM    980  N   ILE   126      63.765  63.122  34.127  1.00 -1.00           N  
ATOM    981  CA  ILE   126      63.245  64.461  33.840  1.00  0.92           C  
ATOM    982  C   ILE   126      63.297  65.377  35.127  1.00 -1.00           C  
ATOM    983  O   ILE   126      63.785  66.458  35.077  1.00 -1.00           O  
ATOM    984  CB  ILE   126      61.789  64.291  33.298  1.00 -1.00           C  
ATOM    985  CG1 ILE   126      61.845  63.707  31.847  1.00 -1.00           C  
ATOM    986  CG2 ILE   126      60.930  65.518  33.081  1.00 -1.00           C  
ATOM    987  CD1 ILE   126      60.508  63.072  31.386  1.00 -1.00           C  
ATOM    988  N   ALA   127      63.022  64.793  36.298  1.00 -1.00           N  
ATOM    989  CA  ALA   127      63.169  65.486  37.581  1.00  0.81           C  
ATOM    990  C   ALA   127      64.563  65.915  37.838  1.00 -1.00           C  
ATOM    991  O   ALA   127      64.785  66.962  38.451  1.00 -1.00           O  
ATOM    992  CB  ALA   127      62.498  64.748  38.713  1.00 -1.00           C  
ATOM    993  N   LYS   128      65.592  65.156  37.506  1.00 -1.00           N  
ATOM    994  CA  LYS   128      66.998  65.600  37.606  1.00  0.88           C  
ATOM    995  C   LYS   128      67.390  66.642  36.514  1.00 -1.00           C  
ATOM    996  O   LYS   128      68.053  67.608  36.881  1.00 -1.00           O  
ATOM    997  CB  LYS   128      67.894  64.347  37.548  1.00 -1.00           C  
ATOM    998  CG  LYS   128      67.921  63.534  38.818  1.00 -1.00           C  
ATOM    999  CD  LYS   128      68.774  62.247  38.850  1.00 -1.00           C  
ATOM   1000  CE  LYS   128      68.819  61.583  40.236  1.00 -1.00           C  
ATOM   1001  NZ  LYS   128      69.714  60.384  40.243  1.00 -1.00           N1+
ATOM   1002  N   GLY   129      67.040  66.435  35.294  1.00 -1.00           N  
ATOM   1003  CA  GLY   129      67.355  67.481  34.267  1.00  1.11           C  
ATOM   1004  C   GLY   129      66.765  68.871  34.562  1.00 -1.00           C  
ATOM   1005  O   GLY   129      67.410  69.901  34.441  1.00 -1.00           O  
ATOM   1006  N   MET   130      65.542  68.869  35.067  1.00 -1.00           N  
ATOM   1007  CA  MET   130      64.888  70.234  35.469  1.00  0.87           C  
ATOM   1008  C   MET   130      65.516  70.772  36.768  1.00 -1.00           C  
ATOM   1009  O   MET   130      65.637  71.989  37.004  1.00 -1.00           O  
ATOM   1010  CB  MET   130      63.397  69.975  35.707  1.00 -1.00           C  
ATOM   1011  CG  MET   130      62.719  69.566  34.381  1.00 -1.00           C  
ATOM   1012  SD  MET   130      62.806  70.768  33.081  1.00 -1.00           S  
ATOM   1013  CE  MET   130      61.763  72.062  33.714  1.00 -1.00           C  
ATOM   1014  N   ASN   131      65.832  69.920  37.718  1.00 -1.00           N  
ATOM   1015  CA  ASN   131      66.453  70.340  39.005  1.00  0.92           C  
ATOM   1016  C   ASN   131      67.899  70.919  38.802  1.00 -1.00           C  
ATOM   1017  O   ASN   131      68.309  71.838  39.495  1.00 -1.00           O  
ATOM   1018  CB  ASN   131      66.505  69.026  39.917  1.00 -1.00           C  
ATOM   1019  CG  ASN   131      66.947  69.195  41.290  1.00 -1.00           C  
ATOM   1020  ND2 ASN   131      68.195  69.303  41.618  1.00 -1.00           N  
ATOM   1021  OD1 ASN   131      66.133  69.616  42.134  1.00 -1.00           O  
ATOM   1022  N   TYR   132      68.635  70.435  37.814  1.00 -1.00           N  
ATOM   1023  CA  TYR   132      69.889  70.896  37.339  1.00  1.15           C  
ATOM   1024  C   TYR   132      69.588  72.264  36.676  1.00 -1.00           C  
ATOM   1025  O   TYR   132      70.111  73.344  37.047  1.00 -1.00           O  
ATOM   1026  CB  TYR   132      70.615  69.814  36.511  1.00 -1.00           C  
ATOM   1027  CG  TYR   132      71.832  70.354  35.820  1.00 -1.00           C  
ATOM   1028  CD1 TYR   132      73.106  70.205  36.370  1.00 -1.00           C  
ATOM   1029  CD2 TYR   132      71.697  70.799  34.464  1.00 -1.00           C  
ATOM   1030  CE1 TYR   132      74.243  70.592  35.607  1.00 -1.00           C  
ATOM   1031  CE2 TYR   132      72.831  71.142  33.720  1.00 -1.00           C  
ATOM   1032  CZ  TYR   132      74.125  71.040  34.357  1.00 -1.00           C  
ATOM   1033  OH  TYR   132      75.293  71.141  33.615  1.00 -1.00           O  
ATOM   1034  N   LEU   133      68.744  72.285  35.677  1.00 -1.00           N  
ATOM   1035  CA  LEU   133      68.348  73.570  35.006  1.00  1.07           C  
ATOM   1036  C   LEU   133      67.850  74.599  36.054  1.00 -1.00           C  
ATOM   1037  O   LEU   133      68.140  75.799  35.933  1.00 -1.00           O  
ATOM   1038  CB  LEU   133      67.236  73.358  33.985  1.00 -1.00           C  
ATOM   1039  CG  LEU   133      67.650  72.499  32.788  1.00 -1.00           C  
ATOM   1040  CD1 LEU   133      66.324  72.066  32.049  1.00 -1.00           C  
ATOM   1041  CD2 LEU   133      68.538  73.355  31.823  1.00 -1.00           C  
ATOM   1042  N   GLU   134      67.142  74.280  37.181  1.00 -1.00           N  
ATOM   1043  CA  GLU   134      66.812  75.211  38.232  1.00  1.04           C  
ATOM   1044  C   GLU   134      68.005  75.958  38.867  1.00 -1.00           C  
ATOM   1045  O   GLU   134      67.962  77.230  38.964  1.00 -1.00           O  
ATOM   1046  CB  GLU   134      65.947  74.416  39.248  1.00 -1.00           C  
ATOM   1047  CG  GLU   134      65.750  75.226  40.583  1.00 -1.00           C  
ATOM   1048  CD  GLU   134      64.815  74.487  41.446  1.00 -1.00           C  
ATOM   1049  OE1 GLU   134      65.215  73.606  42.266  1.00 -1.00           O  
ATOM   1050  OE2 GLU   134      63.559  74.713  41.324  1.00 -1.00           O1-
ATOM   1051  N   ASP   135      69.008  75.201  39.255  1.00 -1.00           N  
ATOM   1052  CA  ASP   135      70.264  75.643  39.798  1.00  1.37           C  
ATOM   1053  C   ASP   135      71.044  76.589  38.893  1.00 -1.00           C  
ATOM   1054  O   ASP   135      71.373  77.642  39.355  1.00 -1.00           O  
ATOM   1055  CB  ASP   135      71.075  74.397  40.284  1.00 -1.00           C  
ATOM   1056  CG  ASP   135      72.225  74.701  41.262  1.00 -1.00           C  
ATOM   1057  OD1 ASP   135      73.239  73.936  41.136  1.00 -1.00           O  
ATOM   1058  OD2 ASP   135      72.211  75.649  42.085  1.00 -1.00           O1-
ATOM   1059  N   ARG   136      71.118  76.147  37.634  1.00 -1.00           N  
ATOM   1060  CA  ARG   136      71.608  76.935  36.523  1.00  1.60           C  
ATOM   1061  C   ARG   136      70.645  77.979  35.921  1.00 -1.00           C  
ATOM   1062  O   ARG   136      71.057  78.695  35.010  1.00 -1.00           O  
ATOM   1063  CB  ARG   136      71.924  75.843  35.442  1.00 -1.00           C  
ATOM   1064  CG  ARG   136      73.158  74.929  35.566  1.00 -1.00           C  
ATOM   1065  CD  ARG   136      74.332  75.928  35.628  1.00 -1.00           C  
ATOM   1066  NE  ARG   136      74.779  76.244  37.026  1.00 -1.00           N  
ATOM   1067  CZ  ARG   136      75.549  77.189  37.453  1.00 -1.00           C  
ATOM   1068  NH1 ARG   136      76.128  78.040  36.669  1.00 -1.00           N1+
ATOM   1069  NH2 ARG   136      75.717  77.414  38.743  1.00 -1.00           N  
ATOM   1070  N   ARG   137      69.447  78.241  36.465  1.00 -1.00           N  
ATOM   1071  CA  ARG   137      68.393  79.244  36.143  1.00  1.62           C  
ATOM   1072  C   ARG   137      67.691  79.123  34.856  1.00 -1.00           C  
ATOM   1073  O   ARG   137      66.866  79.898  34.595  1.00 -1.00           O  
ATOM   1074  CB  ARG   137      68.926  80.601  36.446  1.00 -1.00           C  
ATOM   1075  CG  ARG   137      69.438  80.596  37.953  1.00 -1.00           C  
ATOM   1076  CD  ARG   137      69.681  82.031  38.578  1.00 -1.00           C  
ATOM   1077  NE  ARG   137      68.549  82.668  39.258  1.00 -1.00           N  
ATOM   1078  CZ  ARG   137      68.362  82.495  40.608  1.00 -1.00           C  
ATOM   1079  NH1 ARG   137      69.022  81.714  41.372  1.00 -1.00           N1+
ATOM   1080  NH2 ARG   137      67.388  83.212  41.107  1.00 -1.00           N  
ATOM   1081  N   LEU   138      67.900  78.069  34.039  1.00 -1.00           N  
ATOM   1082  CA  LEU   138      67.159  78.001  32.812  1.00  2.18           C  
ATOM   1083  C   LEU   138      65.776  77.341  32.953  1.00 -1.00           C  
ATOM   1084  O   LEU   138      65.680  76.148  33.199  1.00 -1.00           O  
ATOM   1085  CB  LEU   138      68.182  77.299  31.815  1.00 -1.00           C  
ATOM   1086  CG  LEU   138      67.849  77.125  30.375  1.00 -1.00           C  
ATOM   1087  CD1 LEU   138      67.603  78.603  29.818  1.00 -1.00           C  
ATOM   1088  CD2 LEU   138      68.985  76.399  29.668  1.00 -1.00           C  
ATOM   1089  N   VAL   139      64.696  78.050  32.820  1.00 -1.00           N  
ATOM   1090  CA  VAL   139      63.291  77.512  32.686  1.00  1.21           C  
ATOM   1091  C   VAL   139      63.131  76.894  31.326  1.00 -1.00           C  
ATOM   1092  O   VAL   139      63.675  77.501  30.344  1.00 -1.00           O  
ATOM   1093  CB  VAL   139      62.090  78.461  32.905  1.00 -1.00           C  
ATOM   1094  CG1 VAL   139      62.394  79.262  34.199  1.00 -1.00           C  
ATOM   1095  CG2 VAL   139      61.830  79.635  31.829  1.00 -1.00           C  
ATOM   1096  N   HIE   140      62.479  75.703  31.199  1.00 -1.00           N  
ATOM   1097  CA  HIE   140      62.220  75.074  29.950  1.00  1.08           C  
ATOM   1098  C   HIE   140      61.086  75.762  29.185  1.00 -1.00           C  
ATOM   1099  O   HIE   140      61.238  76.049  27.986  1.00 -1.00           O  
ATOM   1100  CB  HIE   140      61.979  73.591  30.294  1.00 -1.00           C  
ATOM   1101  CG  HIE   140      61.831  72.900  28.954  1.00 -1.00           C  
ATOM   1102  CD2 HIE   140      62.901  72.330  28.302  1.00 -1.00           C  
ATOM   1103  ND1 HIE   140      60.691  73.034  28.185  1.00 -1.00           N  
ATOM   1104  CE1 HIE   140      61.090  72.487  27.019  1.00 -1.00           C  
ATOM   1105  NE2 HIE   140      62.400  72.051  27.088  1.00 -1.00           N  
ATOM   1106  N   ARG   141      59.935  76.164  29.944  1.00 -1.00           N  
ATOM   1107  CA  ARG   141      58.676  76.813  29.428  1.00  0.94           C  
ATOM   1108  C   ARG   141      57.788  76.080  28.402  1.00 -1.00           C  
ATOM   1109  O   ARG   141      56.844  76.640  27.846  1.00 -1.00           O  
ATOM   1110  CB  ARG   141      58.989  78.227  28.954  1.00 -1.00           C  
ATOM   1111  CG  ARG   141      58.004  79.290  28.736  1.00 -1.00           C  
ATOM   1112  CD  ARG   141      56.808  79.185  29.701  1.00 -1.00           C  
ATOM   1113  NE  ARG   141      55.653  80.031  29.282  1.00 -1.00           N  
ATOM   1114  CZ  ARG   141      54.951  79.891  28.181  1.00 -1.00           C  
ATOM   1115  NH1 ARG   141      54.946  78.859  27.448  1.00 -1.00           N1+
ATOM   1116  NH2 ARG   141      54.047  80.856  27.970  1.00 -1.00           N  
ATOM   1117  N   ASP   142      58.140  74.796  28.113  1.00 -1.00           N  
ATOM   1118  CA  ASP   142      57.438  73.969  27.140  1.00  1.63           C  
ATOM   1119  C   ASP   142      57.591  72.477  27.350  1.00 -1.00           C  
ATOM   1120  O   ASP   142      57.586  71.667  26.461  1.00 -1.00           O  
ATOM   1121  CB  ASP   142      57.912  74.369  25.791  1.00 -1.00           C  
ATOM   1122  CG  ASP   142      56.952  73.960  24.611  1.00 -1.00           C  
ATOM   1123  OD1 ASP   142      57.406  73.597  23.462  1.00 -1.00           O  
ATOM   1124  OD2 ASP   142      55.737  73.998  24.866  1.00 -1.00           O1-
ATOM   1125  N   LEU   143      57.675  72.012  28.591  1.00 -1.00           N  
ATOM   1126  CA  LEU   143      57.999  70.631  28.943  1.00  1.19           C  
ATOM   1127  C   LEU   143      56.798  69.776  28.472  1.00 -1.00           C  
ATOM   1128  O   LEU   143      55.585  70.129  28.723  1.00 -1.00           O  
ATOM   1129  CB  LEU   143      58.289  70.631  30.456  1.00 -1.00           C  
ATOM   1130  CG  LEU   143      58.889  69.353  31.022  1.00 -1.00           C  
ATOM   1131  CD1 LEU   143      60.229  69.055  30.288  1.00 -1.00           C  
ATOM   1132  CD2 LEU   143      59.166  69.509  32.493  1.00 -1.00           C  
ATOM   1133  N   ALA   144      57.052  68.665  27.788  1.00 -1.00           N  
ATOM   1134  CA  ALA   144      56.099  67.747  27.176  1.00  0.93           C  
ATOM   1135  C   ALA   144      56.890  66.408  27.020  1.00 -1.00           C  
ATOM   1136  O   ALA   144      58.134  66.488  26.767  1.00 -1.00           O  
ATOM   1137  CB  ALA   144      55.697  68.382  25.880  1.00 -1.00           C  
ATOM   1138  N   ALA   145      56.230  65.205  27.045  1.00 -1.00           N  
ATOM   1139  CA  ALA   145      56.785  63.923  26.577  1.00  0.86           C  
ATOM   1140  C   ALA   145      57.346  64.031  25.103  1.00 -1.00           C  
ATOM   1141  O   ALA   145      58.030  63.166  24.601  1.00 -1.00           O  
ATOM   1142  CB  ALA   145      55.737  62.772  26.794  1.00 -1.00           C  
ATOM   1143  N   ARG   146      57.066  65.061  24.317  1.00 -1.00           N  
ATOM   1144  CA  ARG   146      57.613  65.350  22.980  1.00  0.89           C  
ATOM   1145  C   ARG   146      58.975  66.048  23.110  1.00 -1.00           C  
ATOM   1146  O   ARG   146      59.900  65.921  22.256  1.00 -1.00           O  
ATOM   1147  CB  ARG   146      56.728  66.282  22.221  1.00 -1.00           C  
ATOM   1148  CG  ARG   146      55.573  65.632  21.505  1.00 -1.00           C  
ATOM   1149  CD  ARG   146      54.620  66.559  20.754  1.00 -1.00           C  
ATOM   1150  NE  ARG   146      53.775  67.435  21.696  1.00 -1.00           N  
ATOM   1151  CZ  ARG   146      53.346  68.585  21.332  1.00 -1.00           C  
ATOM   1152  NH1 ARG   146      53.152  69.007  20.114  1.00 -1.00           N1+
ATOM   1153  NH2 ARG   146      52.980  69.361  22.332  1.00 -1.00           N  
ATOM   1154  N   ASN   147      59.179  66.917  24.161  1.00 -1.00           N  
ATOM   1155  CA  ASN   147      60.419  67.750  24.352  1.00  2.17           C  
ATOM   1156  C   ASN   147      61.439  67.043  25.267  1.00 -1.00           C  
ATOM   1157  O   ASN   147      62.190  67.619  26.033  1.00 -1.00           O  
ATOM   1158  CB  ASN   147      59.883  69.135  24.853  1.00 -1.00           C  
ATOM   1159  CG  ASN   147      59.145  69.914  23.734  1.00 -1.00           C  
ATOM   1160  ND2 ASN   147      58.463  71.029  24.020  1.00 -1.00           N  
ATOM   1161  OD1 ASN   147      59.333  69.477  22.607  1.00 -1.00           O  
ATOM   1162  N   VAL   148      61.427  65.693  25.128  1.00 -1.00           N  
ATOM   1163  CA  VAL   148      62.372  64.818  25.739  1.00  0.98           C  
ATOM   1164  C   VAL   148      62.554  63.727  24.665  1.00 -1.00           C  
ATOM   1165  O   VAL   148      61.536  63.113  24.246  1.00 -1.00           O  
ATOM   1166  CB  VAL   148      61.740  64.188  26.999  1.00 -1.00           C  
ATOM   1167  CG1 VAL   148      62.590  63.078  27.711  1.00 -1.00           C  
ATOM   1168  CG2 VAL   148      61.357  65.255  28.129  1.00 -1.00           C  
ATOM   1169  N   LEU   149      63.814  63.471  24.253  1.00 -1.00           N  
ATOM   1170  CA  LEU   149      64.214  62.321  23.332  1.00  0.80           C  
ATOM   1171  C   LEU   149      64.875  61.187  24.101  1.00 -1.00           C  
ATOM   1172  O   LEU   149      65.244  61.304  25.290  1.00 -1.00           O  
ATOM   1173  CB  LEU   149      65.116  62.892  22.174  1.00 -1.00           C  
ATOM   1174  CG  LEU   149      64.757  64.204  21.475  1.00 -1.00           C  
ATOM   1175  CD1 LEU   149      65.748  64.555  20.333  1.00 -1.00           C  
ATOM   1176  CD2 LEU   149      63.327  64.190  20.849  1.00 -1.00           C  
ATOM   1177  N   VAL   150      64.780  59.994  23.492  1.00 -1.00           N  
ATOM   1178  CA  VAL   150      65.306  58.720  23.969  1.00  0.85           C  
ATOM   1179  C   VAL   150      66.784  58.509  23.567  1.00 -1.00           C  
ATOM   1180  O   VAL   150      67.087  58.162  22.415  1.00 -1.00           O  
ATOM   1181  CB  VAL   150      64.467  57.536  23.432  1.00 -1.00           C  
ATOM   1182  CG1 VAL   150      65.034  56.263  24.085  1.00 -1.00           C  
ATOM   1183  CG2 VAL   150      63.071  57.816  24.004  1.00 -1.00           C  
ATOM   1184  N   LYS   151      67.749  58.628  24.458  1.00 -1.00           N  
ATOM   1185  CA  LYS   151      69.136  58.280  24.253  1.00  0.83           C  
ATOM   1186  C   LYS   151      69.281  56.769  24.131  1.00 -1.00           C  
ATOM   1187  O   LYS   151      69.669  56.224  23.093  1.00 -1.00           O  
ATOM   1188  CB  LYS   151      70.082  58.920  25.223  1.00 -1.00           C  
ATOM   1189  CG  LYS   151      71.536  58.707  24.889  1.00 -1.00           C  
ATOM   1190  CD  LYS   151      71.909  59.465  23.536  1.00 -1.00           C  
ATOM   1191  CE  LYS   151      73.341  59.231  23.360  1.00 -1.00           C  
ATOM   1192  NZ  LYS   151      73.874  60.088  22.297  1.00 -1.00           N1+
ATOM   1193  N   THR   152      68.855  56.043  25.129  1.00 -1.00           N  
ATOM   1194  CA  THR   152      68.758  54.553  25.261  1.00  0.96           C  
ATOM   1195  C   THR   152      67.527  54.155  26.042  1.00 -1.00           C  
ATOM   1196  O   THR   152      66.832  54.980  26.623  1.00 -1.00           O  
ATOM   1197  CB  THR   152      70.098  53.962  25.842  1.00 -1.00           C  
ATOM   1198  CG2 THR   152      71.284  54.728  25.543  1.00 -1.00           C  
ATOM   1199  OG1 THR   152      70.045  53.890  27.270  1.00 -1.00           O  
ATOM   1200  N   PRO   153      67.259  52.820  25.987  1.00 -1.00           N  
ATOM   1201  CA  PRO   153      66.113  52.295  26.804  1.00  1.06           C  
ATOM   1202  C   PRO   153      66.097  52.869  28.216  1.00 -1.00           C  
ATOM   1203  O   PRO   153      65.115  53.419  28.675  1.00 -1.00           O  
ATOM   1204  CB  PRO   153      66.225  50.799  26.708  1.00 -1.00           C  
ATOM   1205  CG  PRO   153      66.958  50.464  25.423  1.00 -1.00           C  
ATOM   1206  CD  PRO   153      68.017  51.662  25.382  1.00 -1.00           C  
ATOM   1207  N   GLN   154      67.275  52.755  28.866  1.00 -1.00           N  
ATOM   1208  CA  GLN   154      67.336  53.200  30.235  1.00  1.12           C  
ATOM   1209  C   GLN   154      67.684  54.678  30.447  1.00 -1.00           C  
ATOM   1210  O   GLN   154      67.844  55.086  31.587  1.00 -1.00           O  
ATOM   1211  CB  GLN   154      68.363  52.345  31.018  1.00 -1.00           C  
ATOM   1212  CG  GLN   154      68.549  50.857  30.744  1.00 -1.00           C  
ATOM   1213  CD  GLN   154      69.690  50.469  29.815  1.00 -1.00           C  
ATOM   1214  NE2 GLN   154      70.540  49.532  30.171  1.00 -1.00           N  
ATOM   1215  OE1 GLN   154      69.934  51.064  28.786  1.00 -1.00           O  
ATOM   1216  N   HIE   155      67.812  55.557  29.410  1.00 -1.00           N  
ATOM   1217  CA  HIE   155      68.280  56.944  29.555  1.00  1.39           C  
ATOM   1218  C   HIE   155      67.488  57.892  28.594  1.00 -1.00           C  
ATOM   1219  O   HIE   155      67.637  57.642  27.400  1.00 -1.00           O  
ATOM   1220  CB  HIE   155      69.753  56.903  29.200  1.00 -1.00           C  
ATOM   1221  CG  HIE   155      70.575  58.162  29.085  1.00 -1.00           C  
ATOM   1222  CD2 HIE   155      70.279  59.497  29.403  1.00 -1.00           C  
ATOM   1223  ND1 HIE   155      71.899  58.108  28.753  1.00 -1.00           N  
ATOM   1224  CE1 HIE   155      72.364  59.353  28.762  1.00 -1.00           C  
ATOM   1225  NE2 HIE   155      71.489  60.196  29.312  1.00 -1.00           N  
ATOM   1226  N   VAL   156      66.855  58.918  29.126  1.00 -1.00           N  
ATOM   1227  CA  VAL   156      66.310  60.035  28.342  1.00  1.15           C  
ATOM   1228  C   VAL   156      66.898  61.438  28.490  1.00 -1.00           C  
ATOM   1229  O   VAL   156      67.669  61.597  29.432  1.00 -1.00           O  
ATOM   1230  CB  VAL   156      64.794  60.174  28.735  1.00 -1.00           C  
ATOM   1231  CG1 VAL   156      64.056  58.838  28.620  1.00 -1.00           C  
ATOM   1232  CG2 VAL   156      64.530  60.574  30.200  1.00 -1.00           C  
ATOM   1233  N   LYS   157      66.668  62.276  27.534  1.00 -1.00           N  
ATOM   1234  CA  LYS   157      67.285  63.616  27.383  1.00  0.84           C  
ATOM   1235  C   LYS   157      66.364  64.787  27.031  1.00 -1.00           C  
ATOM   1236  O   LYS   157      65.653  64.705  25.998  1.00 -1.00           O  
ATOM   1237  CB  LYS   157      68.553  63.521  26.486  1.00 -1.00           C  
ATOM   1238  CG  LYS   157      69.648  62.686  27.138  1.00 -1.00           C  
ATOM   1239  CD  LYS   157      71.041  62.814  26.663  1.00 -1.00           C  
ATOM   1240  CE  LYS   157      71.646  64.222  26.703  1.00 -1.00           C  
ATOM   1241  NZ  LYS   157      73.082  64.084  26.442  1.00 -1.00           N1+
ATOM   1242  N   ILE   158      66.400  65.861  27.846  1.00 -1.00           N  
ATOM   1243  CA  ILE   158      65.585  67.051  27.720  1.00  0.79           C  
ATOM   1244  C   ILE   158      66.039  67.801  26.451  1.00 -1.00           C  
ATOM   1245  O   ILE   158      67.276  67.953  26.222  1.00 -1.00           O  
ATOM   1246  CB  ILE   158      65.645  67.938  29.020  1.00 -1.00           C  
ATOM   1247  CG1 ILE   158      64.745  67.300  30.214  1.00 -1.00           C  
ATOM   1248  CG2 ILE   158      64.983  69.278  28.700  1.00 -1.00           C  
ATOM   1249  CD1 ILE   158      64.783  67.968  31.565  1.00 -1.00           C  
ATOM   1250  N   THR   159      65.122  68.415  25.636  1.00 -1.00           N  
ATOM   1251  CA  THR   159      65.486  69.075  24.287  1.00  0.78           C  
ATOM   1252  C   THR   159      64.463  70.218  24.088  1.00 -1.00           C  
ATOM   1253  O   THR   159      63.528  70.453  24.837  1.00 -1.00           O  
ATOM   1254  CB  THR   159      65.428  67.925  23.200  1.00 -1.00           C  
ATOM   1255  CG2 THR   159      63.972  67.466  23.075  1.00 -1.00           C  
ATOM   1256  OG1 THR   159      65.815  68.461  22.017  1.00 -1.00           O  
ATOM   1257  N   ASP   160      64.671  70.973  22.990  1.00 -1.00           N  
ATOM   1258  CA  ASP   160      63.635  71.854  22.415  1.00  0.87           C  
ATOM   1259  C   ASP   160      63.212  73.039  23.247  1.00 -1.00           C  
ATOM   1260  O   ASP   160      62.028  73.352  23.427  1.00 -1.00           O  
ATOM   1261  CB  ASP   160      62.470  70.913  21.856  1.00 -1.00           C  
ATOM   1262  CG  ASP   160      62.864  70.086  20.697  1.00 -1.00           C  
ATOM   1263  OD1 ASP   160      64.060  69.752  20.473  1.00 -1.00           O  
ATOM   1264  OD2 ASP   160      61.930  69.747  19.895  1.00 -1.00           O1-
ATOM   1265  N   PHE   161      64.265  73.753  23.849  1.00 -1.00           N  
ATOM   1266  CA  PHE   161      64.209  74.932  24.643  1.00  1.15           C  
ATOM   1267  C   PHE   161      63.820  76.228  23.839  1.00 -1.00           C  
ATOM   1268  O   PHE   161      64.376  77.361  24.086  1.00 -1.00           O  
ATOM   1269  CB  PHE   161      65.624  75.093  25.266  1.00 -1.00           C  
ATOM   1270  CG  PHE   161      66.049  74.025  26.251  1.00 -1.00           C  
ATOM   1271  CD1 PHE   161      66.026  74.381  27.634  1.00 -1.00           C  
ATOM   1272  CD2 PHE   161      66.599  72.842  25.876  1.00 -1.00           C  
ATOM   1273  CE1 PHE   161      66.552  73.472  28.639  1.00 -1.00           C  
ATOM   1274  CE2 PHE   161      67.170  71.911  26.820  1.00 -1.00           C  
ATOM   1275  CZ  PHE   161      67.152  72.218  28.221  1.00 -1.00           C  
ATOM   1276  N   GLY   162      62.956  76.059  22.847  1.00 -1.00           N  
ATOM   1277  CA  GLY   162      62.492  77.156  21.942  1.00  1.16           C  
ATOM   1278  C   GLY   162      61.760  78.311  22.607  1.00 -1.00           C  
ATOM   1279  O   GLY   162      61.794  79.380  22.007  1.00 -1.00           O  
ATOM   1280  N   LEU   163      61.146  78.125  23.786  1.00 -1.00           N  
ATOM   1281  CA  LEU   163      60.502  79.172  24.579  1.00  1.14           C  
ATOM   1282  C   LEU   163      61.294  79.381  25.882  1.00 -1.00           C  
ATOM   1283  O   LEU   163      60.853  80.276  26.636  1.00 -1.00           O  
ATOM   1284  CB  LEU   163      58.986  78.711  24.818  1.00 -1.00           C  
ATOM   1285  CG  LEU   163      58.239  78.501  23.522  1.00 -1.00           C  
ATOM   1286  CD1 LEU   163      56.804  78.097  23.938  1.00 -1.00           C  
ATOM   1287  CD2 LEU   163      58.218  79.585  22.447  1.00 -1.00           C  
ATOM   1288  N   ALA   164      62.339  78.640  26.139  1.00 -1.00           N  
ATOM   1289  CA  ALA   164      63.137  78.750  27.394  1.00  1.17           C  
ATOM   1290  C   ALA   164      63.635  80.178  27.728  1.00 -1.00           C  
ATOM   1291  O   ALA   164      64.049  80.937  26.791  1.00 -1.00           O  
ATOM   1292  CB  ALA   164      64.351  77.772  27.263  1.00 -1.00           C  
ATOM   1293  N   LYS   165      63.772  80.556  29.013  1.00 -1.00           N  
ATOM   1294  CA  LYS   165      64.525  81.718  29.530  1.00  1.04           C  
ATOM   1295  C   LYS   165      65.591  81.353  30.581  1.00 -1.00           C  
ATOM   1296  O   LYS   165      65.280  80.608  31.488  1.00 -1.00           O  
ATOM   1297  CB  LYS   165      63.375  82.721  30.032  1.00 -1.00           C  
ATOM   1298  CG  LYS   165      64.107  83.870  30.794  1.00 -1.00           C  
ATOM   1299  CD  LYS   165      63.220  85.061  31.027  1.00 -1.00           C  
ATOM   1300  CE  LYS   165      62.449  85.676  29.895  1.00 -1.00           C  
ATOM   1301  NZ  LYS   165      63.378  86.319  28.951  1.00 -1.00           N1+
ATOM   1302  N   LEU   166      66.724  82.124  30.496  1.00 -1.00           N  
ATOM   1303  CA  LEU   166      67.590  82.332  31.673  1.00  1.36           C  
ATOM   1304  C   LEU   166      67.160  83.364  32.780  1.00 -1.00           C  
ATOM   1305  O   LEU   166      67.069  84.588  32.502  1.00 -1.00           O  
ATOM   1306  CB  LEU   166      68.982  82.613  31.029  1.00 -1.00           C  
ATOM   1307  CG  LEU   166      70.076  82.301  32.150  1.00 -1.00           C  
ATOM   1308  CD1 LEU   166      70.309  80.838  32.595  1.00 -1.00           C  
ATOM   1309  CD2 LEU   166      71.421  82.996  31.806  1.00 -1.00           C  
ATOM   1310  N   LEU   167      66.777  82.924  33.914  1.00 -1.00           N  
ATOM   1311  CA  LEU   167      66.325  83.853  34.970  1.00  1.46           C  
ATOM   1312  C   LEU   167      67.422  84.638  35.537  1.00 -1.00           C  
ATOM   1313  O   LEU   167      68.428  84.027  35.845  1.00 -1.00           O  
ATOM   1314  CB  LEU   167      65.637  83.126  36.091  1.00 -1.00           C  
ATOM   1315  CG  LEU   167      64.426  82.182  35.774  1.00 -1.00           C  
ATOM   1316  CD1 LEU   167      63.710  81.692  37.089  1.00 -1.00           C  
ATOM   1317  CD2 LEU   167      63.370  82.926  34.877  1.00 -1.00           C  
ATOM   1318  N   GLY   168      67.215  85.981  35.769  1.00 -1.00           N  
ATOM   1319  CA  GLY   168      68.224  86.893  36.447  1.00  1.52           C  
ATOM   1320  C   GLY   168      67.507  87.856  37.297  1.00 -1.00           C  
ATOM   1321  O   GLY   168      67.022  87.386  38.313  1.00 -1.00           O  
ATOM   1322  N   ALA   169      67.469  89.173  36.991  1.00 -1.00           N  
ATOM   1323  CA  ALA   169      66.464  90.154  37.396  1.00  2.54           C  
ATOM   1324  C   ALA   169      64.968  89.750  37.101  1.00 -1.00           C  
ATOM   1325  O   ALA   169      64.661  88.988  36.175  1.00 -1.00           O  
ATOM   1326  CB  ALA   169      66.736  91.513  36.803  1.00 -1.00           C  
ATOM   1327  N   GLU   170      63.929  90.346  37.693  1.00 -1.00           N  
ATOM   1328  CA  GLU   170      62.482  89.894  37.699  1.00  4.60           C  
ATOM   1329  C   GLU   170      61.842  90.264  36.341  1.00 -1.00           C  
ATOM   1330  O   GLU   170      61.825  91.388  35.897  1.00 -1.00           O  
ATOM   1331  CB  GLU   170      61.830  90.630  38.880  1.00 -1.00           C  
ATOM   1332  CG  GLU   170      62.578  90.462  40.221  1.00 -1.00           C  
ATOM   1333  CD  GLU   170      62.446  89.098  40.852  1.00 -1.00           C  
ATOM   1334  OE1 GLU   170      63.450  88.614  41.391  1.00 -1.00           O  
ATOM   1335  OE2 GLU   170      61.343  88.461  40.716  1.00 -1.00           O1-
ATOM   1336  N   GLU   171      61.278  89.225  35.644  1.00 -1.00           N  
ATOM   1337  CA  GLU   171      60.932  89.312  34.253  1.00  6.15           C  
ATOM   1338  C   GLU   171      59.498  88.721  33.992  1.00 -1.00           C  
ATOM   1339  O   GLU   171      59.134  87.854  34.798  1.00 -1.00           O  
ATOM   1340  CB  GLU   171      62.064  88.562  33.560  1.00 -1.00           C  
ATOM   1341  CG  GLU   171      62.016  88.722  32.014  1.00 -1.00           C  
ATOM   1342  CD  GLU   171      62.199  90.181  31.594  1.00 -1.00           C  
ATOM   1343  OE1 GLU   171      61.162  90.939  31.584  1.00 -1.00           O  
ATOM   1344  OE2 GLU   171      63.343  90.584  31.264  1.00 -1.00           O1-
ATOM   1345  N   LYS   172      58.813  89.198  32.932  1.00 -1.00           N  
ATOM   1346  CA  LYS   172      57.372  88.807  32.621  1.00  5.63           C  
ATOM   1347  C   LYS   172      57.235  88.653  31.089  1.00 -1.00           C  
ATOM   1348  O   LYS   172      57.768  89.394  30.305  1.00 -1.00           O  
ATOM   1349  CB  LYS   172      56.460  89.850  33.141  1.00 -1.00           C  
ATOM   1350  CG  LYS   172      56.247  89.730  34.719  1.00 -1.00           C  
ATOM   1351  CD  LYS   172      55.282  90.764  35.287  1.00 -1.00           C  
ATOM   1352  CE  LYS   172      55.190  90.740  36.800  1.00 -1.00           C  
ATOM   1353  NZ  LYS   172      54.497  91.872  37.465  1.00 -1.00           N1+
ATOM   1354  N   GLU   173      56.476  87.604  30.725  1.00 -1.00           N  
ATOM   1355  CA  GLU   173      56.019  87.359  29.435  1.00  6.93           C  
ATOM   1356  C   GLU   173      55.256  88.590  29.005  1.00 -1.00           C  
ATOM   1357  O   GLU   173      54.541  89.239  29.833  1.00 -1.00           O  
ATOM   1358  CB  GLU   173      55.094  86.146  29.425  1.00 -1.00           C  
ATOM   1359  CG  GLU   173      55.990  84.840  29.579  1.00 -1.00           C  
ATOM   1360  CD  GLU   173      55.064  83.651  29.645  1.00 -1.00           C  
ATOM   1361  OE1 GLU   173      55.335  82.756  30.494  1.00 -1.00           O  
ATOM   1362  OE2 GLU   173      54.209  83.453  28.750  1.00 -1.00           O1-
ATOM   1363  N   TYR   174      55.152  88.797  27.672  1.00 -1.00           N  
ATOM   1364  CA  TYR   174      54.310  89.890  27.047  1.00  6.59           C  
ATOM   1365  C   TYR   174      52.752  89.556  26.900  1.00 -1.00           C  
ATOM   1366  O   TYR   174      52.302  88.443  26.852  1.00 -1.00           O  
ATOM   1367  CB  TYR   174      54.932  90.322  25.771  1.00 -1.00           C  
ATOM   1368  CG  TYR   174      56.410  90.761  25.890  1.00 -1.00           C  
ATOM   1369  CD1 TYR   174      57.479  89.890  25.653  1.00 -1.00           C  
ATOM   1370  CD2 TYR   174      56.629  92.078  26.372  1.00 -1.00           C  
ATOM   1371  CE1 TYR   174      58.784  90.362  25.860  1.00 -1.00           C  
ATOM   1372  CE2 TYR   174      57.946  92.571  26.648  1.00 -1.00           C  
ATOM   1373  CZ  TYR   174      59.023  91.638  26.457  1.00 -1.00           C  
ATOM   1374  OH  TYR   174      60.312  92.022  26.889  1.00 -1.00           O  
ATOM   1375  N   HIE   175      51.838  90.506  27.094  1.00 -1.00           N  
ATOM   1376  CA  HIE   175      50.400  90.378  26.796  1.00  6.42           C  
ATOM   1377  C   HIE   175      50.006  90.730  25.350  1.00 -1.00           C  
ATOM   1378  O   HIE   175      48.899  90.289  24.965  1.00 -1.00           O  
ATOM   1379  CB  HIE   175      49.732  91.463  27.650  1.00 -1.00           C  
ATOM   1380  CG  HIE   175      49.496  91.012  29.037  1.00 -1.00           C  
ATOM   1381  CD2 HIE   175      49.516  91.862  30.147  1.00 -1.00           C  
ATOM   1382  ND1 HIE   175      48.683  89.960  29.529  1.00 -1.00           N  
ATOM   1383  CE1 HIE   175      48.434  90.152  30.804  1.00 -1.00           C  
ATOM   1384  NE2 HIE   175      48.891  91.321  31.195  1.00 -1.00           N  
ATOM   1385  N   ALA   176      50.813  91.478  24.602  1.00 -1.00           N  
ATOM   1386  CA  ALA   176      50.558  91.753  23.145  1.00  5.90           C  
ATOM   1387  C   ALA   176      50.524  90.566  22.233  1.00 -1.00           C  
ATOM   1388  O   ALA   176      51.419  89.775  22.221  1.00 -1.00           O  
ATOM   1389  CB  ALA   176      51.611  92.695  22.733  1.00 -1.00           C  
ATOM   1390  N   GLU   177      49.437  90.393  21.357  1.00 -1.00           N  
ATOM   1391  CA  GLU   177      49.439  89.459  20.283  1.00  5.33           C  
ATOM   1392  C   GLU   177      50.860  89.269  19.532  1.00 -1.00           C  
ATOM   1393  O   GLU   177      51.586  90.189  19.221  1.00 -1.00           O  
ATOM   1394  CB  GLU   177      48.404  89.793  19.187  1.00 -1.00           C  
ATOM   1395  CG  GLU   177      46.954  89.689  19.746  1.00 -1.00           C  
ATOM   1396  CD  GLU   177      46.537  88.322  20.134  1.00 -1.00           C  
ATOM   1397  OE1 GLU   177      47.228  87.350  19.863  1.00 -1.00           O  
ATOM   1398  OE2 GLU   177      45.544  88.187  20.901  1.00 -1.00           O1-
ATOM   1399  N   GLY   178      51.190  88.050  19.288  1.00 -1.00           N  
ATOM   1400  CA  GLY   178      52.538  87.599  18.987  1.00  6.62           C  
ATOM   1401  C   GLY   178      53.569  87.578  20.115  1.00 -1.00           C  
ATOM   1402  O   GLY   178      54.374  86.681  20.200  1.00 -1.00           O  
ATOM   1403  N   GLY   179      53.496  88.580  21.048  1.00 -1.00           N  
ATOM   1404  CA  GLY   179      54.473  88.786  22.121  1.00  4.56           C  
ATOM   1405  C   GLY   179      54.217  87.748  23.244  1.00 -1.00           C  
ATOM   1406  O   GLY   179      55.179  87.146  23.795  1.00 -1.00           O  
ATOM   1407  N   LYS   180      53.020  87.266  23.191  1.00 -1.00           N  
ATOM   1408  CA  LYS   180      52.537  86.041  23.789  1.00  3.46           C  
ATOM   1409  C   LYS   180      53.088  84.747  23.161  1.00 -1.00           C  
ATOM   1410  O   LYS   180      53.071  84.588  21.933  1.00 -1.00           O  
ATOM   1411  CB  LYS   180      50.990  86.095  23.858  1.00 -1.00           C  
ATOM   1412  CG  LYS   180      50.415  87.122  24.720  1.00 -1.00           C  
ATOM   1413  CD  LYS   180      48.855  87.154  24.703  1.00 -1.00           C  
ATOM   1414  CE  LYS   180      48.146  87.774  23.531  1.00 -1.00           C  
ATOM   1415  NZ  LYS   180      46.727  87.240  23.485  1.00 -1.00           N1+
ATOM   1416  N   VAL   181      53.552  83.861  23.939  1.00 -1.00           N  
ATOM   1417  CA  VAL   181      54.072  82.516  23.574  1.00  3.81           C  
ATOM   1418  C   VAL   181      53.144  81.454  24.160  1.00 -1.00           C  
ATOM   1419  O   VAL   181      52.707  81.553  25.342  1.00 -1.00           O  
ATOM   1420  CB  VAL   181      55.562  82.334  23.939  1.00 -1.00           C  
ATOM   1421  CG1 VAL   181      56.363  83.635  23.809  1.00 -1.00           C  
ATOM   1422  CG2 VAL   181      55.821  81.626  25.288  1.00 -1.00           C  
ATOM   1423  N   PRO   182      52.781  80.458  23.302  1.00 -1.00           N  
ATOM   1424  CA  PRO   182      51.564  79.554  23.585  1.00  2.42           C  
ATOM   1425  C   PRO   182      51.822  78.785  24.934  1.00 -1.00           C  
ATOM   1426  O   PRO   182      52.909  78.332  25.298  1.00 -1.00           O  
ATOM   1427  CB  PRO   182      51.541  78.551  22.414  1.00 -1.00           C  
ATOM   1428  CG  PRO   182      52.841  78.647  21.680  1.00 -1.00           C  
ATOM   1429  CD  PRO   182      53.319  80.121  21.986  1.00 -1.00           C  
ATOM   1430  N   ILE   183      50.735  78.585  25.666  1.00 -1.00           N  
ATOM   1431  CA  ILE   183      50.709  77.583  26.768  1.00  2.48           C  
ATOM   1432  C   ILE   183      49.258  77.103  27.030  1.00 -1.00           C  
ATOM   1433  O   ILE   183      48.345  77.967  27.008  1.00 -1.00           O  
ATOM   1434  CB  ILE   183      51.336  78.150  28.134  1.00 -1.00           C  
ATOM   1435  CG1 ILE   183      51.314  77.139  29.276  1.00 -1.00           C  
ATOM   1436  CG2 ILE   183      50.654  79.491  28.491  1.00 -1.00           C  
ATOM   1437  CD1 ILE   183      52.094  77.753  30.440  1.00 -1.00           C  
ATOM   1438  N   LYS   184      49.068  75.844  27.390  1.00 -1.00           N  
ATOM   1439  CA  LYS   184      47.749  75.443  27.810  1.00  2.37           C  
ATOM   1440  C   LYS   184      47.789  74.799  29.261  1.00 -1.00           C  
ATOM   1441  O   LYS   184      46.865  75.108  29.974  1.00 -1.00           O  
ATOM   1442  CB  LYS   184      47.108  74.489  26.805  1.00 -1.00           C  
ATOM   1443  CG  LYS   184      47.960  73.191  26.454  1.00 -1.00           C  
ATOM   1444  CD  LYS   184      47.570  72.585  25.125  1.00 -1.00           C  
ATOM   1445  CE  LYS   184      48.499  71.347  24.899  1.00 -1.00           C  
ATOM   1446  NZ  LYS   184      48.144  70.557  23.638  1.00 -1.00           N1+
ATOM   1447  N   TRP   185      48.787  73.925  29.621  1.00 -1.00           N  
ATOM   1448  CA  TRP   185      48.859  73.264  30.892  1.00  2.08           C  
ATOM   1449  C   TRP   185      49.128  74.247  32.055  1.00 -1.00           C  
ATOM   1450  O   TRP   185      50.108  74.033  32.804  1.00 -1.00           O  
ATOM   1451  CB  TRP   185      49.843  72.088  30.743  1.00 -1.00           C  
ATOM   1452  CG  TRP   185      49.500  71.113  29.649  1.00 -1.00           C  
ATOM   1453  CD1 TRP   185      50.174  70.896  28.558  1.00 -1.00           C  
ATOM   1454  CD2 TRP   185      48.243  70.361  29.491  1.00 -1.00           C  
ATOM   1455  CE2 TRP   185      48.260  69.706  28.174  1.00 -1.00           C  
ATOM   1456  CE3 TRP   185      47.079  70.259  30.255  1.00 -1.00           C  
ATOM   1457  NE1 TRP   185      49.483  70.049  27.693  1.00 -1.00           N  
ATOM   1458  CZ2 TRP   185      47.283  68.824  27.821  1.00 -1.00           C  
ATOM   1459  CZ3 TRP   185      46.065  69.423  29.816  1.00 -1.00           C  
ATOM   1460  CH2 TRP   185      46.074  68.747  28.604  1.00 -1.00           C  
ATOM   1461  N   MET   186      48.228  75.236  32.229  1.00 -1.00           N  
ATOM   1462  CA  MET   186      48.186  76.046  33.537  1.00  2.37           C  
ATOM   1463  C   MET   186      46.838  76.633  33.585  1.00 -1.00           C  
ATOM   1464  O   MET   186      46.189  76.898  32.563  1.00 -1.00           O  
ATOM   1465  CB  MET   186      49.208  77.165  33.383  1.00 -1.00           C  
ATOM   1466  CG  MET   186      49.271  78.074  34.597  1.00 -1.00           C  
ATOM   1467  SD  MET   186      49.654  77.309  36.181  1.00 -1.00           S  
ATOM   1468  CE  MET   186      51.465  77.102  35.998  1.00 -1.00           C  
ATOM   1469  N   ALA   187      46.393  76.893  34.818  1.00 -1.00           N  
ATOM   1470  CA  ALA   187      45.083  77.525  35.015  1.00  2.73           C  
ATOM   1471  C   ALA   187      45.047  78.948  34.512  1.00 -1.00           C  
ATOM   1472  O   ALA   187      46.060  79.624  34.690  1.00 -1.00           O  
ATOM   1473  CB  ALA   187      44.754  77.379  36.487  1.00 -1.00           C  
ATOM   1474  N   LEU   188      44.003  79.400  33.863  1.00 -1.00           N  
ATOM   1475  CA  LEU   188      44.001  80.665  33.109  1.00  3.04           C  
ATOM   1476  C   LEU   188      44.433  81.872  33.996  1.00 -1.00           C  
ATOM   1477  O   LEU   188      45.322  82.685  33.634  1.00 -1.00           O  
ATOM   1478  CB  LEU   188      42.603  80.824  32.450  1.00 -1.00           C  
ATOM   1479  CG  LEU   188      42.554  82.081  31.597  1.00 -1.00           C  
ATOM   1480  CD1 LEU   188      43.562  82.112  30.453  1.00 -1.00           C  
ATOM   1481  CD2 LEU   188      41.066  82.245  31.025  1.00 -1.00           C  
ATOM   1482  N   GLU   189      43.908  81.991  35.233  1.00 -1.00           N  
ATOM   1483  CA  GLU   189      44.221  83.149  36.067  1.00  3.66           C  
ATOM   1484  C   GLU   189      45.719  83.263  36.318  1.00 -1.00           C  
ATOM   1485  O   GLU   189      46.389  84.336  36.455  1.00 -1.00           O  
ATOM   1486  CB  GLU   189      43.524  83.050  37.437  1.00 -1.00           C  
ATOM   1487  CG  GLU   189      43.789  84.165  38.392  1.00 -1.00           C  
ATOM   1488  CD  GLU   189      43.292  85.497  37.865  1.00 -1.00           C  
ATOM   1489  OE1 GLU   189      43.966  86.568  38.176  1.00 -1.00           O  
ATOM   1490  OE2 GLU   189      42.212  85.614  37.241  1.00 -1.00           O1-
ATOM   1491  N   SER   190      46.395  82.073  36.402  1.00 -1.00           N  
ATOM   1492  CA  SER   190      47.859  82.002  36.607  1.00  4.26           C  
ATOM   1493  C   SER   190      48.671  82.312  35.373  1.00 -1.00           C  
ATOM   1494  O   SER   190      49.773  82.867  35.535  1.00 -1.00           O  
ATOM   1495  CB  SER   190      48.232  80.630  37.207  1.00 -1.00           C  
ATOM   1496  OG  SER   190      47.813  80.604  38.503  1.00 -1.00           O  
ATOM   1497  N   ILE   191      48.148  82.134  34.138  1.00 -1.00           N  
ATOM   1498  CA  ILE   191      48.807  82.583  32.932  1.00  3.05           C  
ATOM   1499  C   ILE   191      48.915  84.103  32.848  1.00 -1.00           C  
ATOM   1500  O   ILE   191      49.860  84.710  32.326  1.00 -1.00           O  
ATOM   1501  CB  ILE   191      48.107  81.922  31.687  1.00 -1.00           C  
ATOM   1502  CG1 ILE   191      48.717  80.537  31.630  1.00 -1.00           C  
ATOM   1503  CG2 ILE   191      48.225  82.706  30.415  1.00 -1.00           C  
ATOM   1504  CD1 ILE   191      47.829  79.608  30.793  1.00 -1.00           C  
ATOM   1505  N   LEU   192      47.989  84.803  33.407  1.00 -1.00           N  
ATOM   1506  CA  LEU   192      47.788  86.188  33.261  1.00  2.65           C  
ATOM   1507  C   LEU   192      48.730  86.968  34.159  1.00 -1.00           C  
ATOM   1508  O   LEU   192      48.879  88.210  33.883  1.00 -1.00           O  
ATOM   1509  CB  LEU   192      46.273  86.525  33.482  1.00 -1.00           C  
ATOM   1510  CG  LEU   192      45.293  85.927  32.453  1.00 -1.00           C  
ATOM   1511  CD1 LEU   192      43.854  86.020  32.913  1.00 -1.00           C  
ATOM   1512  CD2 LEU   192      45.428  86.739  31.212  1.00 -1.00           C  
ATOM   1513  N   HIE   193      49.302  86.395  35.217  1.00 -1.00           N  
ATOM   1514  CA  HIE   193      50.284  87.136  36.009  1.00  3.21           C  
ATOM   1515  C   HIE   193      51.733  87.255  35.350  1.00 -1.00           C  
ATOM   1516  O   HIE   193      52.529  88.146  35.778  1.00 -1.00           O  
ATOM   1517  CB  HIE   193      50.480  86.659  37.431  1.00 -1.00           C  
ATOM   1518  CG  HIE   193      51.196  85.349  37.689  1.00 -1.00           C  
ATOM   1519  CD2 HIE   193      50.623  84.376  38.417  1.00 -1.00           C  
ATOM   1520  ND1 HIE   193      52.536  85.047  37.399  1.00 -1.00           N  
ATOM   1521  CE1 HIE   193      52.669  83.848  38.070  1.00 -1.00           C  
ATOM   1522  NE2 HIE   193      51.559  83.466  38.712  1.00 -1.00           N  
ATOM   1523  N   ARG   194      52.026  86.426  34.323  1.00 -1.00           N  
ATOM   1524  CA  ARG   194      53.152  86.473  33.355  1.00  3.41           C  
ATOM   1525  C   ARG   194      54.593  86.277  33.760  1.00 -1.00           C  
ATOM   1526  O   ARG   194      55.437  86.290  32.856  1.00 -1.00           O  
ATOM   1527  CB  ARG   194      52.938  87.849  32.521  1.00 -1.00           C  
ATOM   1528  CG  ARG   194      51.635  88.252  31.959  1.00 -1.00           C  
ATOM   1529  CD  ARG   194      51.549  87.804  30.546  1.00 -1.00           C  
ATOM   1530  NE  ARG   194      51.343  86.327  30.451  1.00 -1.00           N  
ATOM   1531  CZ  ARG   194      51.795  85.585  29.428  1.00 -1.00           C  
ATOM   1532  NH1 ARG   194      52.087  86.082  28.262  1.00 -1.00           N1+
ATOM   1533  NH2 ARG   194      51.746  84.245  29.576  1.00 -1.00           N  
ATOM   1534  N   ILE   195      54.873  86.110  35.063  1.00 -1.00           N  
ATOM   1535  CA  ILE   195      56.235  85.971  35.652  1.00  3.07           C  
ATOM   1536  C   ILE   195      56.932  84.656  35.183  1.00 -1.00           C  
ATOM   1537  O   ILE   195      56.210  83.644  35.057  1.00 -1.00           O  
ATOM   1538  CB  ILE   195      56.042  85.966  37.197  1.00 -1.00           C  
ATOM   1539  CG1 ILE   195      55.429  87.327  37.812  1.00 -1.00           C  
ATOM   1540  CG2 ILE   195      57.386  85.555  37.885  1.00 -1.00           C  
ATOM   1541  CD1 ILE   195      54.991  87.190  39.279  1.00 -1.00           C  
ATOM   1542  N   TYR   196      58.251  84.813  34.848  1.00 -1.00           N  
ATOM   1543  CA  TYR   196      59.019  83.604  34.463  1.00  2.02           C  
ATOM   1544  C   TYR   196      59.415  82.784  35.724  1.00 -1.00           C  
ATOM   1545  O   TYR   196      60.048  83.331  36.682  1.00 -1.00           O  
ATOM   1546  CB  TYR   196      60.249  83.847  33.506  1.00 -1.00           C  
ATOM   1547  CG  TYR   196      59.854  84.166  32.135  1.00 -1.00           C  
ATOM   1548  CD1 TYR   196      59.501  85.449  31.825  1.00 -1.00           C  
ATOM   1549  CD2 TYR   196      59.940  83.143  31.149  1.00 -1.00           C  
ATOM   1550  CE1 TYR   196      59.341  85.819  30.436  1.00 -1.00           C  
ATOM   1551  CE2 TYR   196      59.748  83.457  29.809  1.00 -1.00           C  
ATOM   1552  CZ  TYR   196      59.505  84.752  29.440  1.00 -1.00           C  
ATOM   1553  OH  TYR   196      59.429  85.071  28.119  1.00 -1.00           O  
ATOM   1554  N   THR   197      59.349  81.485  35.755  1.00 -1.00           N  
ATOM   1555  CA  THR   197      59.740  80.621  36.869  1.00  2.45           C  
ATOM   1556  C   THR   197      59.608  79.127  36.434  1.00 -1.00           C  
ATOM   1557  O   THR   197      58.814  78.737  35.563  1.00 -1.00           O  
ATOM   1558  CB  THR   197      59.032  80.785  38.166  1.00 -1.00           C  
ATOM   1559  CG2 THR   197      57.616  80.384  38.117  1.00 -1.00           C  
ATOM   1560  OG1 THR   197      59.596  79.995  39.197  1.00 -1.00           O  
ATOM   1561  N   HIE   198      60.462  78.281  37.053  1.00 -1.00           N  
ATOM   1562  CA  HIE   198      60.447  76.879  36.772  1.00  1.30           C  
ATOM   1563  C   HIE   198      59.162  76.180  37.489  1.00 -1.00           C  
ATOM   1564  O   HIE   198      58.781  75.101  37.036  1.00 -1.00           O  
ATOM   1565  CB  HIE   198      61.576  76.166  37.510  1.00 -1.00           C  
ATOM   1566  CG  HIE   198      62.915  76.753  37.098  1.00 -1.00           C  
ATOM   1567  CD2 HIE   198      63.736  76.135  36.268  1.00 -1.00           C  
ATOM   1568  ND1 HIE   198      63.481  78.063  37.252  1.00 -1.00           N  
ATOM   1569  CE1 HIE   198      64.590  78.137  36.555  1.00 -1.00           C  
ATOM   1570  NE2 HIE   198      64.840  76.966  35.907  1.00 -1.00           N  
ATOM   1571  N   GLN   199      58.615  76.824  38.494  1.00 -1.00           N  
ATOM   1572  CA  GLN   199      57.447  76.279  39.240  1.00  1.13           C  
ATOM   1573  C   GLN   199      56.213  76.071  38.319  1.00 -1.00           C  
ATOM   1574  O   GLN   199      55.390  75.172  38.612  1.00 -1.00           O  
ATOM   1575  CB  GLN   199      57.051  77.316  40.376  1.00 -1.00           C  
ATOM   1576  CG  GLN   199      57.971  77.281  41.612  1.00 -1.00           C  
ATOM   1577  CD  GLN   199      57.913  78.426  42.577  1.00 -1.00           C  
ATOM   1578  NE2 GLN   199      58.659  78.487  43.692  1.00 -1.00           N  
ATOM   1579  OE1 GLN   199      57.262  79.407  42.345  1.00 -1.00           O  
ATOM   1580  N   SER   200      56.106  76.710  37.152  1.00 -1.00           N  
ATOM   1581  CA  SER   200      55.064  76.511  36.168  1.00  2.01           C  
ATOM   1582  C   SER   200      55.347  75.397  35.222  1.00 -1.00           C  
ATOM   1583  O   SER   200      54.449  74.889  34.631  1.00 -1.00           O  
ATOM   1584  CB  SER   200      54.852  77.772  35.340  1.00 -1.00           C  
ATOM   1585  OG  SER   200      54.598  78.857  36.219  1.00 -1.00           O  
ATOM   1586  N   ASP   201      56.651  74.986  35.098  1.00 -1.00           N  
ATOM   1587  CA  ASP   201      57.011  73.758  34.416  1.00  1.25           C  
ATOM   1588  C   ASP   201      56.773  72.486  35.225  1.00 -1.00           C  
ATOM   1589  O   ASP   201      56.690  71.421  34.692  1.00 -1.00           O  
ATOM   1590  CB  ASP   201      58.472  73.635  33.864  1.00 -1.00           C  
ATOM   1591  CG  ASP   201      58.972  74.741  32.921  1.00 -1.00           C  
ATOM   1592  OD1 ASP   201      58.149  75.367  32.272  1.00 -1.00           O  
ATOM   1593  OD2 ASP   201      60.141  74.939  32.646  1.00 -1.00           O1-
ATOM   1594  N   VAL   202      56.610  72.550  36.562  1.00 -1.00           N  
ATOM   1595  CA  VAL   202      56.172  71.392  37.297  1.00  1.08           C  
ATOM   1596  C   VAL   202      54.655  71.050  37.079  1.00 -1.00           C  
ATOM   1597  O   VAL   202      54.257  69.871  37.148  1.00 -1.00           O  
ATOM   1598  CB  VAL   202      56.352  71.595  38.817  1.00 -1.00           C  
ATOM   1599  CG1 VAL   202      55.935  70.374  39.720  1.00 -1.00           C  
ATOM   1600  CG2 VAL   202      57.844  71.855  39.160  1.00 -1.00           C  
ATOM   1601  N   TRP   203      53.814  71.988  36.679  1.00 -1.00           N  
ATOM   1602  CA  TRP   203      52.447  71.726  36.178  1.00  0.93           C  
ATOM   1603  C   TRP   203      52.506  70.875  34.883  1.00 -1.00           C  
ATOM   1604  O   TRP   203      51.825  69.808  34.801  1.00 -1.00           O  
ATOM   1605  CB  TRP   203      51.691  73.066  35.842  1.00 -1.00           C  
ATOM   1606  CG  TRP   203      50.698  73.464  36.911  1.00 -1.00           C  
ATOM   1607  CD1 TRP   203      51.026  73.967  38.142  1.00 -1.00           C  
ATOM   1608  CD2 TRP   203      49.231  73.534  36.844  1.00 -1.00           C  
ATOM   1609  CE2 TRP   203      48.745  74.110  38.015  1.00 -1.00           C  
ATOM   1610  CE3 TRP   203      48.184  73.156  35.915  1.00 -1.00           C  
ATOM   1611  NE1 TRP   203      49.845  74.203  38.854  1.00 -1.00           N  
ATOM   1612  CZ2 TRP   203      47.388  74.339  38.269  1.00 -1.00           C  
ATOM   1613  CZ3 TRP   203      46.782  73.344  36.158  1.00 -1.00           C  
ATOM   1614  CH2 TRP   203      46.388  73.991  37.335  1.00 -1.00           C  
ATOM   1615  N   SER   204      53.359  71.175  33.912  1.00 -1.00           N  
ATOM   1616  CA  SER   204      53.526  70.363  32.728  1.00  1.09           C  
ATOM   1617  C   SER   204      54.310  69.064  32.929  1.00 -1.00           C  
ATOM   1618  O   SER   204      53.907  68.063  32.286  1.00 -1.00           O  
ATOM   1619  CB  SER   204      54.268  71.064  31.620  1.00 -1.00           C  
ATOM   1620  OG  SER   204      53.548  72.079  31.048  1.00 -1.00           O  
ATOM   1621  N   TYR   205      55.284  69.034  33.931  1.00 -1.00           N  
ATOM   1622  CA  TYR   205      55.786  67.756  34.435  1.00  0.90           C  
ATOM   1623  C   TYR   205      54.727  66.762  34.914  1.00 -1.00           C  
ATOM   1624  O   TYR   205      54.761  65.578  34.533  1.00 -1.00           O  
ATOM   1625  CB  TYR   205      56.759  67.987  35.630  1.00 -1.00           C  
ATOM   1626  CG  TYR   205      57.415  66.740  36.167  1.00 -1.00           C  
ATOM   1627  CD1 TYR   205      58.638  66.253  35.759  1.00 -1.00           C  
ATOM   1628  CD2 TYR   205      56.772  66.147  37.329  1.00 -1.00           C  
ATOM   1629  CE1 TYR   205      59.189  65.041  36.280  1.00 -1.00           C  
ATOM   1630  CE2 TYR   205      57.324  65.008  37.922  1.00 -1.00           C  
ATOM   1631  CZ  TYR   205      58.547  64.467  37.406  1.00 -1.00           C  
ATOM   1632  OH  TYR   205      59.185  63.468  37.986  1.00 -1.00           O  
ATOM   1633  N   GLY   206      53.660  67.258  35.494  1.00 -1.00           N  
ATOM   1634  CA  GLY   206      52.639  66.378  35.949  1.00  0.86           C  
ATOM   1635  C   GLY   206      51.914  65.646  34.867  1.00 -1.00           C  
ATOM   1636  O   GLY   206      51.506  64.498  34.928  1.00 -1.00           O  
ATOM   1637  N   VAL   207      51.727  66.326  33.817  1.00 -1.00           N  
ATOM   1638  CA  VAL   207      50.934  65.864  32.666  1.00  0.87           C  
ATOM   1639  C   VAL   207      51.925  64.906  31.897  1.00 -1.00           C  
ATOM   1640  O   VAL   207      51.544  63.865  31.346  1.00 -1.00           O  
ATOM   1641  CB  VAL   207      50.580  67.056  31.704  1.00 -1.00           C  
ATOM   1642  CG1 VAL   207      49.786  66.511  30.512  1.00 -1.00           C  
ATOM   1643  CG2 VAL   207      49.630  68.137  32.177  1.00 -1.00           C  
ATOM   1644  N   THR   208      53.188  65.408  31.749  1.00 -1.00           N  
ATOM   1645  CA  THR   208      54.211  64.582  31.146  1.00  0.91           C  
ATOM   1646  C   THR   208      54.299  63.150  31.764  1.00 -1.00           C  
ATOM   1647  O   THR   208      54.541  62.080  31.134  1.00 -1.00           O  
ATOM   1648  CB  THR   208      55.580  65.257  31.211  1.00 -1.00           C  
ATOM   1649  CG2 THR   208      56.734  64.492  30.705  1.00 -1.00           C  
ATOM   1650  OG1 THR   208      55.449  66.476  30.472  1.00 -1.00           O  
ATOM   1651  N   VAL   209      54.047  63.088  33.078  1.00 -1.00           N  
ATOM   1652  CA  VAL   209      53.949  61.787  33.739  1.00  0.85           C  
ATOM   1653  C   VAL   209      52.669  61.033  33.579  1.00 -1.00           C  
ATOM   1654  O   VAL   209      52.762  59.853  33.402  1.00 -1.00           O  
ATOM   1655  CB  VAL   209      54.405  62.013  35.212  1.00 -1.00           C  
ATOM   1656  CG1 VAL   209      54.343  60.828  36.085  1.00 -1.00           C  
ATOM   1657  CG2 VAL   209      55.750  62.585  35.381  1.00 -1.00           C  
ATOM   1658  N   TRP   210      51.532  61.748  33.394  1.00 -1.00           N  
ATOM   1659  CA  TRP   210      50.257  61.218  32.924  1.00  1.00           C  
ATOM   1660  C   TRP   210      50.310  60.653  31.494  1.00 -1.00           C  
ATOM   1661  O   TRP   210      49.928  59.540  31.222  1.00 -1.00           O  
ATOM   1662  CB  TRP   210      49.251  62.344  32.939  1.00 -1.00           C  
ATOM   1663  CG  TRP   210      47.745  61.945  32.870  1.00 -1.00           C  
ATOM   1664  CD1 TRP   210      46.977  61.732  33.968  1.00 -1.00           C  
ATOM   1665  CD2 TRP   210      46.803  61.898  31.742  1.00 -1.00           C  
ATOM   1666  CE2 TRP   210      45.525  61.473  32.181  1.00 -1.00           C  
ATOM   1667  CE3 TRP   210      46.996  61.944  30.348  1.00 -1.00           C  
ATOM   1668  NE1 TRP   210      45.691  61.323  33.567  1.00 -1.00           N  
ATOM   1669  CZ2 TRP   210      44.434  61.169  31.381  1.00 -1.00           C  
ATOM   1670  CZ3 TRP   210      45.803  61.761  29.477  1.00 -1.00           C  
ATOM   1671  CH2 TRP   210      44.587  61.453  30.020  1.00 -1.00           C  
ATOM   1672  N   GLU   211      50.982  61.395  30.613  1.00 -1.00           N  
ATOM   1673  CA  GLU   211      51.250  60.904  29.223  1.00  1.03           C  
ATOM   1674  C   GLU   211      52.129  59.683  29.263  1.00 -1.00           C  
ATOM   1675  O   GLU   211      51.716  58.680  28.680  1.00 -1.00           O  
ATOM   1676  CB  GLU   211      51.892  62.015  28.388  1.00 -1.00           C  
ATOM   1677  CG  GLU   211      50.883  63.097  27.844  1.00 -1.00           C  
ATOM   1678  CD  GLU   211      51.568  64.170  26.923  1.00 -1.00           C  
ATOM   1679  OE1 GLU   211      50.827  64.814  26.196  1.00 -1.00           O  
ATOM   1680  OE2 GLU   211      52.817  64.324  27.046  1.00 -1.00           O1-
ATOM   1681  N   LEU   212      53.229  59.681  29.989  1.00 -1.00           N  
ATOM   1682  CA  LEU   212      54.045  58.411  30.184  1.00  1.18           C  
ATOM   1683  C   LEU   212      53.183  57.249  30.789  1.00 -1.00           C  
ATOM   1684  O   LEU   212      53.217  56.086  30.313  1.00 -1.00           O  
ATOM   1685  CB  LEU   212      55.256  58.684  31.053  1.00 -1.00           C  
ATOM   1686  CG  LEU   212      56.473  59.310  30.385  1.00 -1.00           C  
ATOM   1687  CD1 LEU   212      57.449  59.730  31.448  1.00 -1.00           C  
ATOM   1688  CD2 LEU   212      57.043  58.334  29.333  1.00 -1.00           C  
ATOM   1689  N   MET   213      52.361  57.643  31.803  1.00 -1.00           N  
ATOM   1690  CA  MET   213      51.501  56.716  32.590  1.00  1.04           C  
ATOM   1691  C   MET   213      50.186  56.363  32.000  1.00 -1.00           C  
ATOM   1692  O   MET   213      49.283  55.836  32.638  1.00 -1.00           O  
ATOM   1693  CB  MET   213      51.625  56.893  34.095  1.00 -1.00           C  
ATOM   1694  CG  MET   213      53.157  56.708  34.501  1.00 -1.00           C  
ATOM   1695  SD  MET   213      53.399  56.949  36.307  1.00 -1.00           S  
ATOM   1696  CE  MET   213      55.157  57.238  36.487  1.00 -1.00           C  
ATOM   1697  N   THR   214      49.983  56.642  30.723  1.00 -1.00           N  
ATOM   1698  CA  THR   214      48.795  56.198  29.956  1.00  1.14           C  
ATOM   1699  C   THR   214      49.222  55.667  28.573  1.00 -1.00           C  
ATOM   1700  O   THR   214      48.341  55.577  27.738  1.00 -1.00           O  
ATOM   1701  CB  THR   214      47.831  57.381  29.834  1.00 -1.00           C  
ATOM   1702  CG2 THR   214      47.229  57.875  31.104  1.00 -1.00           C  
ATOM   1703  OG1 THR   214      48.371  58.410  29.114  1.00 -1.00           O  
ATOM   1704  N   PHE   215      50.525  55.387  28.283  1.00 -1.00           N  
ATOM   1705  CA  PHE   215      51.157  54.963  27.009  1.00  1.08           C  
ATOM   1706  C   PHE   215      50.858  56.047  25.981  1.00 -1.00           C  
ATOM   1707  O   PHE   215      50.288  55.721  24.937  1.00 -1.00           O  
ATOM   1708  CB  PHE   215      50.659  53.520  26.671  1.00 -1.00           C  
ATOM   1709  CG  PHE   215      51.309  52.571  27.632  1.00 -1.00           C  
ATOM   1710  CD1 PHE   215      52.603  52.505  27.953  1.00 -1.00           C  
ATOM   1711  CD2 PHE   215      50.385  51.676  28.242  1.00 -1.00           C  
ATOM   1712  CE1 PHE   215      53.060  51.570  28.932  1.00 -1.00           C  
ATOM   1713  CE2 PHE   215      50.833  50.785  29.210  1.00 -1.00           C  
ATOM   1714  CZ  PHE   215      52.186  50.697  29.530  1.00 -1.00           C  
ATOM   1715  N   GLY   216      50.992  57.357  26.264  1.00 -1.00           N  
ATOM   1716  CA  GLY   216      50.883  58.488  25.349  1.00  1.34           C  
ATOM   1717  C   GLY   216      49.586  58.807  24.808  1.00 -1.00           C  
ATOM   1718  O   GLY   216      49.566  59.261  23.691  1.00 -1.00           O  
ATOM   1719  N   SER   217      48.475  58.476  25.494  1.00 -1.00           N  
ATOM   1720  CA  SER   217      47.089  58.900  25.218  1.00  1.17           C  
ATOM   1721  C   SER   217      47.009  60.387  25.169  1.00 -1.00           C  
ATOM   1722  O   SER   217      47.850  61.114  25.579  1.00 -1.00           O  
ATOM   1723  CB  SER   217      46.094  58.450  26.277  1.00 -1.00           C  
ATOM   1724  OG  SER   217      46.286  59.085  27.526  1.00 -1.00           O  
ATOM   1725  N   LYS   218      45.928  60.858  24.546  1.00 -1.00           N  
ATOM   1726  CA  LYS   218      45.550  62.313  24.400  1.00  1.32           C  
ATOM   1727  C   LYS   218      44.775  62.842  25.570  1.00 -1.00           C  
ATOM   1728  O   LYS   218      43.622  62.364  25.806  1.00 -1.00           O  
ATOM   1729  CB  LYS   218      44.789  62.591  23.052  1.00 -1.00           C  
ATOM   1730  CG  LYS   218      45.632  62.065  21.848  1.00 -1.00           C  
ATOM   1731  CD  LYS   218      44.910  62.260  20.488  1.00 -1.00           C  
ATOM   1732  CE  LYS   218      43.727  61.278  20.227  1.00 -1.00           C  
ATOM   1733  NZ  LYS   218      42.548  61.841  19.451  1.00 -1.00           N1+
ATOM   1734  N   PRO   219      45.335  63.844  26.371  1.00 -1.00           N  
ATOM   1735  CA  PRO   219      44.630  64.580  27.462  1.00  1.75           C  
ATOM   1736  C   PRO   219      43.812  65.737  26.912  1.00 -1.00           C  
ATOM   1737  O   PRO   219      44.289  66.454  25.982  1.00 -1.00           O  
ATOM   1738  CB  PRO   219      45.676  65.023  28.495  1.00 -1.00           C  
ATOM   1739  CG  PRO   219      46.957  65.172  27.674  1.00 -1.00           C  
ATOM   1740  CD  PRO   219      46.730  64.317  26.432  1.00 -1.00           C  
ATOM   1741  N   TYR   220      42.589  65.979  27.419  1.00 -1.00           N  
ATOM   1742  CA  TYR   220      41.575  66.837  26.758  1.00  1.50           C  
ATOM   1743  C   TYR   220      41.606  66.857  25.197  1.00 -1.00           C  
ATOM   1744  O   TYR   220      41.856  67.904  24.600  1.00 -1.00           O  
ATOM   1745  CB  TYR   220      41.587  68.198  27.405  1.00 -1.00           C  
ATOM   1746  CG  TYR   220      41.346  68.176  28.972  1.00 -1.00           C  
ATOM   1747  CD1 TYR   220      40.182  67.705  29.540  1.00 -1.00           C  
ATOM   1748  CD2 TYR   220      42.361  68.664  29.799  1.00 -1.00           C  
ATOM   1749  CE1 TYR   220      40.111  67.485  30.897  1.00 -1.00           C  
ATOM   1750  CE2 TYR   220      42.265  68.570  31.147  1.00 -1.00           C  
ATOM   1751  CZ  TYR   220      41.138  67.896  31.706  1.00 -1.00           C  
ATOM   1752  OH  TYR   220      41.074  67.591  33.037  1.00 -1.00           O  
ATOM   1753  N   ASP   221      41.387  65.691  24.539  1.00 -1.00           N  
ATOM   1754  CA  ASP   221      41.357  65.578  23.125  1.00  1.77           C  
ATOM   1755  C   ASP   221      40.450  66.562  22.454  1.00 -1.00           C  
ATOM   1756  O   ASP   221      39.193  66.647  22.737  1.00 -1.00           O  
ATOM   1757  CB  ASP   221      40.912  64.071  22.836  1.00 -1.00           C  
ATOM   1758  CG  ASP   221      40.971  63.682  21.380  1.00 -1.00           C  
ATOM   1759  OD1 ASP   221      41.624  64.342  20.593  1.00 -1.00           O  
ATOM   1760  OD2 ASP   221      40.461  62.573  21.015  1.00 -1.00           O1-
ATOM   1761  N   GLY   222      41.005  67.315  21.525  1.00 -1.00           N  
ATOM   1762  CA  GLY   222      40.342  68.229  20.631  1.00  2.03           C  
ATOM   1763  C   GLY   222      39.732  69.464  21.310  1.00 -1.00           C  
ATOM   1764  O   GLY   222      39.122  70.331  20.681  1.00 -1.00           O  
ATOM   1765  N   ILE   223      39.935  69.662  22.619  1.00 -1.00           N  
ATOM   1766  CA  ILE   223      39.551  70.888  23.362  1.00  2.29           C  
ATOM   1767  C   ILE   223      40.487  72.079  22.943  1.00 -1.00           C  
ATOM   1768  O   ILE   223      41.692  71.854  22.860  1.00 -1.00           O  
ATOM   1769  CB  ILE   223      39.499  70.638  24.858  1.00 -1.00           C  
ATOM   1770  CG1 ILE   223      38.709  69.346  25.200  1.00 -1.00           C  
ATOM   1771  CG2 ILE   223      38.908  71.883  25.649  1.00 -1.00           C  
ATOM   1772  CD1 ILE   223      37.204  69.231  24.869  1.00 -1.00           C  
ATOM   1773  N   PRO   224      40.027  73.288  22.640  1.00 -1.00           N  
ATOM   1774  CA  PRO   224      40.832  74.477  22.357  1.00  1.88           C  
ATOM   1775  C   PRO   224      41.719  74.824  23.567  1.00 -1.00           C  
ATOM   1776  O   PRO   224      41.234  74.657  24.691  1.00 -1.00           O  
ATOM   1777  CB  PRO   224      39.860  75.609  22.062  1.00 -1.00           C  
ATOM   1778  CG  PRO   224      38.578  74.927  21.614  1.00 -1.00           C  
ATOM   1779  CD  PRO   224      38.607  73.568  22.219  1.00 -1.00           C  
ATOM   1780  N   ALA   225      42.821  75.431  23.290  1.00 -1.00           N  
ATOM   1781  CA  ALA   225      43.816  75.670  24.311  1.00  2.03           C  
ATOM   1782  C   ALA   225      43.464  76.511  25.518  1.00 -1.00           C  
ATOM   1783  O   ALA   225      43.869  76.227  26.648  1.00 -1.00           O  
ATOM   1784  CB  ALA   225      44.996  76.254  23.598  1.00 -1.00           C  
ATOM   1785  N   SER   226      42.721  77.584  25.245  1.00 -1.00           N  
ATOM   1786  CA  SER   226      42.128  78.536  26.180  1.00  2.02           C  
ATOM   1787  C   SER   226      41.011  77.929  26.930  1.00 -1.00           C  
ATOM   1788  O   SER   226      40.862  78.175  28.120  1.00 -1.00           O  
ATOM   1789  CB  SER   226      41.738  79.945  25.616  1.00 -1.00           C  
ATOM   1790  OG  SER   226      42.676  80.495  24.770  1.00 -1.00           O  
ATOM   1791  N   GLU   227      40.185  77.108  26.319  1.00 -1.00           N  
ATOM   1792  CA  GLU   227      39.062  76.383  26.985  1.00  2.11           C  
ATOM   1793  C   GLU   227      39.617  75.359  27.957  1.00 -1.00           C  
ATOM   1794  O   GLU   227      39.013  75.290  29.070  1.00 -1.00           O  
ATOM   1795  CB  GLU   227      38.184  75.816  25.976  1.00 -1.00           C  
ATOM   1796  CG  GLU   227      36.893  74.985  26.393  1.00 -1.00           C  
ATOM   1797  CD  GLU   227      35.776  75.870  26.966  1.00 -1.00           C  
ATOM   1798  OE1 GLU   227      35.997  76.883  27.750  1.00 -1.00           O  
ATOM   1799  OE2 GLU   227      34.577  75.418  26.872  1.00 -1.00           O1-
ATOM   1800  N   ILE   228      40.648  74.663  27.691  1.00 -1.00           N  
ATOM   1801  CA  ILE   228      41.444  73.920  28.711  1.00  1.98           C  
ATOM   1802  C   ILE   228      41.876  74.677  29.914  1.00 -1.00           C  
ATOM   1803  O   ILE   228      41.594  74.235  31.041  1.00 -1.00           O  
ATOM   1804  CB  ILE   228      42.674  73.273  28.030  1.00 -1.00           C  
ATOM   1805  CG1 ILE   228      42.227  71.981  27.324  1.00 -1.00           C  
ATOM   1806  CG2 ILE   228      43.829  72.854  29.028  1.00 -1.00           C  
ATOM   1807  CD1 ILE   228      43.362  71.468  26.383  1.00 -1.00           C  
ATOM   1808  N   SER   229      42.446  75.888  29.661  1.00 -1.00           N  
ATOM   1809  CA  SER   229      42.878  76.707  30.838  1.00  1.42           C  
ATOM   1810  C   SER   229      41.651  77.151  31.692  1.00 -1.00           C  
ATOM   1811  O   SER   229      41.802  77.499  32.840  1.00 -1.00           O  
ATOM   1812  CB  SER   229      43.623  77.944  30.378  1.00 -1.00           C  
ATOM   1813  OG  SER   229      44.856  77.558  29.693  1.00 -1.00           O  
ATOM   1814  N   SER   230      40.412  77.078  31.083  1.00 -1.00           N  
ATOM   1815  CA  SER   230      39.292  77.344  31.929  1.00  1.63           C  
ATOM   1816  C   SER   230      38.763  76.066  32.602  1.00 -1.00           C  
ATOM   1817  O   SER   230      38.382  76.194  33.820  1.00 -1.00           O  
ATOM   1818  CB  SER   230      38.288  77.971  30.966  1.00 -1.00           C  
ATOM   1819  OG  SER   230      37.013  78.057  31.691  1.00 -1.00           O  
ATOM   1820  N   ILE   231      38.760  74.896  32.033  1.00 -1.00           N  
ATOM   1821  CA  ILE   231      38.467  73.570  32.657  1.00  1.46           C  
ATOM   1822  C   ILE   231      39.314  73.434  33.974  1.00 -1.00           C  
ATOM   1823  O   ILE   231      38.750  73.079  35.000  1.00 -1.00           O  
ATOM   1824  CB  ILE   231      38.974  72.439  31.721  1.00 -1.00           C  
ATOM   1825  CG1 ILE   231      37.961  72.159  30.540  1.00 -1.00           C  
ATOM   1826  CG2 ILE   231      39.260  71.031  32.386  1.00 -1.00           C  
ATOM   1827  CD1 ILE   231      38.408  71.266  29.507  1.00 -1.00           C  
ATOM   1828  N   LEU   232      40.567  73.804  33.918  1.00 -1.00           N  
ATOM   1829  CA  LEU   232      41.537  73.922  35.011  1.00  1.32           C  
ATOM   1830  C   LEU   232      41.372  74.917  36.153  1.00 -1.00           C  
ATOM   1831  O   LEU   232      41.668  74.588  37.328  1.00 -1.00           O  
ATOM   1832  CB  LEU   232      42.941  74.021  34.345  1.00 -1.00           C  
ATOM   1833  CG  LEU   232      43.348  72.866  33.490  1.00 -1.00           C  
ATOM   1834  CD1 LEU   232      44.582  73.281  32.713  1.00 -1.00           C  
ATOM   1835  CD2 LEU   232      43.495  71.656  34.199  1.00 -1.00           C  
ATOM   1836  N   GLU   233      40.878  76.051  35.805  1.00 -1.00           N  
ATOM   1837  CA  GLU   233      40.453  77.241  36.674  1.00  1.55           C  
ATOM   1838  C   GLU   233      39.128  77.016  37.465  1.00 -1.00           C  
ATOM   1839  O   GLU   233      39.052  77.293  38.635  1.00 -1.00           O  
ATOM   1840  CB  GLU   233      40.505  78.452  35.721  1.00 -1.00           C  
ATOM   1841  CG  GLU   233      40.173  79.709  36.611  1.00 -1.00           C  
ATOM   1842  CD  GLU   233      41.338  80.077  37.599  1.00 -1.00           C  
ATOM   1843  OE1 GLU   233      42.555  79.973  37.301  1.00 -1.00           O  
ATOM   1844  OE2 GLU   233      40.965  80.550  38.710  1.00 -1.00           O1-
ATOM   1845  N   LYS   234      38.165  76.457  36.706  1.00 -1.00           N  
ATOM   1846  CA  LYS   234      36.941  75.890  37.328  1.00  1.76           C  
ATOM   1847  C   LYS   234      37.312  74.617  38.193  1.00 -1.00           C  
ATOM   1848  O   LYS   234      36.410  73.995  38.695  1.00 -1.00           O  
ATOM   1849  CB  LYS   234      35.959  75.569  36.230  1.00 -1.00           C  
ATOM   1850  CG  LYS   234      35.161  76.822  35.715  1.00 -1.00           C  
ATOM   1851  CD  LYS   234      34.024  76.584  34.626  1.00 -1.00           C  
ATOM   1852  CE  LYS   234      33.720  77.784  33.784  1.00 -1.00           C  
ATOM   1853  NZ  LYS   234      33.380  78.967  34.572  1.00 -1.00           N1+
ATOM   1854  N   GLY   235      38.570  74.213  38.262  1.00 -1.00           N  
ATOM   1855  CA  GLY   235      38.948  73.190  39.382  1.00  1.42           C  
ATOM   1856  C   GLY   235      38.936  71.723  39.007  1.00 -1.00           C  
ATOM   1857  O   GLY   235      39.164  70.939  39.875  1.00 -1.00           O  
ATOM   1858  N   GLU   236      38.580  71.380  37.739  1.00 -1.00           N  
ATOM   1859  CA  GLU   236      38.775  70.057  37.166  1.00  1.13           C  
ATOM   1860  C   GLU   236      40.287  69.685  37.001  1.00 -1.00           C  
ATOM   1861  O   GLU   236      41.108  70.546  36.754  1.00 -1.00           O  
ATOM   1862  CB  GLU   236      37.968  69.908  35.875  1.00 -1.00           C  
ATOM   1863  CG  GLU   236      38.208  68.666  35.135  1.00 -1.00           C  
ATOM   1864  CD  GLU   236      37.126  68.256  34.242  1.00 -1.00           C  
ATOM   1865  OE1 GLU   236      36.390  69.085  33.591  1.00 -1.00           O  
ATOM   1866  OE2 GLU   236      37.108  67.046  34.026  1.00 -1.00           O1-
ATOM   1867  N   ARG   237      40.670  68.371  37.081  1.00 -1.00           N  
ATOM   1868  CA  ARG   237      41.977  67.808  36.648  1.00  1.41           C  
ATOM   1869  C   ARG   237      41.797  66.570  35.782  1.00 -1.00           C  
ATOM   1870  O   ARG   237      40.662  66.021  35.706  1.00 -1.00           O  
ATOM   1871  CB  ARG   237      42.824  67.506  37.917  1.00 -1.00           C  
ATOM   1872  CG  ARG   237      43.219  68.681  38.812  1.00 -1.00           C  
ATOM   1873  CD  ARG   237      44.156  69.708  38.096  1.00 -1.00           C  
ATOM   1874  NE  ARG   237      44.499  70.845  38.993  1.00 -1.00           N  
ATOM   1875  CZ  ARG   237      43.834  71.953  39.025  1.00 -1.00           C  
ATOM   1876  NH1 ARG   237      42.734  72.177  38.372  1.00 -1.00           N1+
ATOM   1877  NH2 ARG   237      44.316  72.903  39.745  1.00 -1.00           N  
ATOM   1878  N   LEU   238      42.848  66.073  35.152  1.00 -1.00           N  
ATOM   1879  CA  LEU   238      42.757  64.877  34.395  1.00  1.09           C  
ATOM   1880  C   LEU   238      42.513  63.707  35.399  1.00 -1.00           C  
ATOM   1881  O   LEU   238      43.042  63.737  36.468  1.00 -1.00           O  
ATOM   1882  CB  LEU   238      44.104  64.605  33.769  1.00 -1.00           C  
ATOM   1883  CG  LEU   238      44.196  65.539  32.539  1.00 -1.00           C  
ATOM   1884  CD1 LEU   238      45.643  65.704  32.118  1.00 -1.00           C  
ATOM   1885  CD2 LEU   238      43.392  65.029  31.329  1.00 -1.00           C  
ATOM   1886  N   PRO   239      41.890  62.606  35.007  1.00 -1.00           N  
ATOM   1887  CA  PRO   239      41.511  61.564  35.949  1.00  1.08           C  
ATOM   1888  C   PRO   239      42.598  60.549  36.259  1.00 -1.00           C  
ATOM   1889  O   PRO   239      43.484  60.367  35.451  1.00 -1.00           O  
ATOM   1890  CB  PRO   239      40.258  60.915  35.283  1.00 -1.00           C  
ATOM   1891  CG  PRO   239      40.613  61.059  33.859  1.00 -1.00           C  
ATOM   1892  CD  PRO   239      41.280  62.423  33.674  1.00 -1.00           C  
ATOM   1893  N   GLN   240      42.451  59.626  37.214  1.00 -1.00           N  
ATOM   1894  CA  GLN   240      43.392  58.590  37.668  1.00  1.15           C  
ATOM   1895  C   GLN   240      43.733  57.652  36.465  1.00 -1.00           C  
ATOM   1896  O   GLN   240      42.765  57.023  36.079  1.00 -1.00           O  
ATOM   1897  CB  GLN   240      42.797  57.908  38.915  1.00 -1.00           C  
ATOM   1898  CG  GLN   240      43.552  56.703  39.456  1.00 -1.00           C  
ATOM   1899  CD  GLN   240      43.470  56.464  40.902  1.00 -1.00           C  
ATOM   1900  NE2 GLN   240      44.026  55.361  41.327  1.00 -1.00           N  
ATOM   1901  OE1 GLN   240      42.913  57.162  41.710  1.00 -1.00           O  
ATOM   1902  N   PRO   241      45.004  57.533  36.074  1.00 -1.00           N  
ATOM   1903  CA  PRO   241      45.245  56.562  35.088  1.00  1.22           C  
ATOM   1904  C   PRO   241      45.016  55.104  35.574  1.00 -1.00           C  
ATOM   1905  O   PRO   241      45.254  54.894  36.732  1.00 -1.00           O  
ATOM   1906  CB  PRO   241      46.713  56.760  34.638  1.00 -1.00           C  
ATOM   1907  CG  PRO   241      47.077  58.189  35.088  1.00 -1.00           C  
ATOM   1908  CD  PRO   241      46.205  58.387  36.316  1.00 -1.00           C  
ATOM   1909  N   PRO   242      44.575  54.180  34.736  1.00 -1.00           N  
ATOM   1910  CA  PRO   242      44.413  52.849  35.218  1.00  1.17           C  
ATOM   1911  C   PRO   242      45.672  51.962  35.556  1.00 -1.00           C  
ATOM   1912  O   PRO   242      45.431  50.893  36.136  1.00 -1.00           O  
ATOM   1913  CB  PRO   242      43.585  52.127  34.179  1.00 -1.00           C  
ATOM   1914  CG  PRO   242      43.925  52.884  32.904  1.00 -1.00           C  
ATOM   1915  CD  PRO   242      44.087  54.336  33.343  1.00 -1.00           C  
ATOM   1916  N   ILE   243      46.894  52.412  35.214  1.00 -1.00           N  
ATOM   1917  CA  ILE   243      48.158  51.741  35.669  1.00  1.38           C  
ATOM   1918  C   ILE   243      48.579  52.222  37.072  1.00 -1.00           C  
ATOM   1919  O   ILE   243      48.967  51.402  37.890  1.00 -1.00           O  
ATOM   1920  CB  ILE   243      49.250  51.947  34.637  1.00 -1.00           C  
ATOM   1921  CG1 ILE   243      50.338  50.879  34.750  1.00 -1.00           C  
ATOM   1922  CG2 ILE   243      49.858  53.387  34.453  1.00 -1.00           C  
ATOM   1923  CD1 ILE   243      51.439  50.780  33.662  1.00 -1.00           C  
ATOM   1924  N   CYS   244      48.346  53.481  37.449  1.00 -1.00           N  
ATOM   1925  CA  CYS   244      48.739  54.079  38.732  1.00  1.44           C  
ATOM   1926  C   CYS   244      48.049  53.466  39.953  1.00 -1.00           C  
ATOM   1927  O   CYS   244      46.781  53.252  39.961  1.00 -1.00           O  
ATOM   1928  CB  CYS   244      48.444  55.546  38.546  1.00 -1.00           C  
ATOM   1929  SG  CYS   244      49.559  56.242  37.265  1.00 -1.00           S  
ATOM   1930  N   THR   245      48.762  53.441  41.074  1.00 -1.00           N  
ATOM   1931  CA  THR   245      48.081  53.585  42.425  1.00  1.36           C  
ATOM   1932  C   THR   245      47.977  55.020  42.909  1.00 -1.00           C  
ATOM   1933  O   THR   245      48.528  55.978  42.327  1.00 -1.00           O  
ATOM   1934  CB  THR   245      48.808  52.623  43.436  1.00 -1.00           C  
ATOM   1935  CG2 THR   245      48.788  51.226  42.946  1.00 -1.00           C  
ATOM   1936  OG1 THR   245      50.106  53.067  43.723  1.00 -1.00           O  
ATOM   1937  N   ILE   246      47.225  55.156  43.958  1.00 -1.00           N  
ATOM   1938  CA  ILE   246      46.714  56.486  44.401  1.00  1.29           C  
ATOM   1939  C   ILE   246      47.821  57.400  44.851  1.00 -1.00           C  
ATOM   1940  O   ILE   246      47.745  58.603  44.517  1.00 -1.00           O  
ATOM   1941  CB  ILE   246      45.619  56.310  45.497  1.00 -1.00           C  
ATOM   1942  CG1 ILE   246      45.190  57.784  45.899  1.00 -1.00           C  
ATOM   1943  CG2 ILE   246      46.050  55.592  46.746  1.00 -1.00           C  
ATOM   1944  CD1 ILE   246      43.774  57.951  46.483  1.00 -1.00           C  
ATOM   1945  N   ASP   247      48.956  56.884  45.392  1.00 -1.00           N  
ATOM   1946  CA  ASP   247      50.213  57.686  45.551  1.00  1.31           C  
ATOM   1947  C   ASP   247      50.744  58.312  44.200  1.00 -1.00           C  
ATOM   1948  O   ASP   247      51.253  59.421  44.233  1.00 -1.00           O  
ATOM   1949  CB  ASP   247      51.263  56.858  46.353  1.00 -1.00           C  
ATOM   1950  CG  ASP   247      50.805  56.498  47.718  1.00 -1.00           C  
ATOM   1951  OD1 ASP   247      50.887  55.336  48.107  1.00 -1.00           O  
ATOM   1952  OD2 ASP   247      50.304  57.397  48.461  1.00 -1.00           O1-
ATOM   1953  N   VAL   248      50.777  57.613  43.103  1.00 -1.00           N  
ATOM   1954  CA  VAL   248      51.465  58.058  41.826  1.00  1.52           C  
ATOM   1955  C   VAL   248      50.611  59.203  41.184  1.00 -1.00           C  
ATOM   1956  O   VAL   248      51.230  60.059  40.616  1.00 -1.00           O  
ATOM   1957  CB  VAL   248      51.542  56.907  40.870  1.00 -1.00           C  
ATOM   1958  CG1 VAL   248      52.641  57.049  39.829  1.00 -1.00           C  
ATOM   1959  CG2 VAL   248      51.744  55.492  41.583  1.00 -1.00           C  
ATOM   1960  N   TYR   249      49.240  59.082  41.279  1.00 -1.00           N  
ATOM   1961  CA  TYR   249      48.256  60.095  40.885  1.00  1.16           C  
ATOM   1962  C   TYR   249      48.239  61.340  41.838  1.00 -1.00           C  
ATOM   1963  O   TYR   249      48.260  62.464  41.428  1.00 -1.00           O  
ATOM   1964  CB  TYR   249      46.886  59.388  40.853  1.00 -1.00           C  
ATOM   1965  CG  TYR   249      45.818  60.310  40.326  1.00 -1.00           C  
ATOM   1966  CD1 TYR   249      46.000  61.033  39.183  1.00 -1.00           C  
ATOM   1967  CD2 TYR   249      44.527  60.394  40.993  1.00 -1.00           C  
ATOM   1968  CE1 TYR   249      44.914  61.710  38.620  1.00 -1.00           C  
ATOM   1969  CE2 TYR   249      43.546  61.274  40.582  1.00 -1.00           C  
ATOM   1970  CZ  TYR   249      43.720  61.878  39.304  1.00 -1.00           C  
ATOM   1971  OH  TYR   249      42.702  62.638  38.762  1.00 -1.00           O  
ATOM   1972  N   MET   250      48.337  61.122  43.122  1.00 -1.00           N  
ATOM   1973  CA  MET   250      48.347  62.209  44.073  1.00  1.09           C  
ATOM   1974  C   MET   250      49.702  62.995  44.055  1.00 -1.00           C  
ATOM   1975  O   MET   250      49.752  64.181  44.453  1.00 -1.00           O  
ATOM   1976  CB  MET   250      47.903  61.602  45.442  1.00 -1.00           C  
ATOM   1977  CG  MET   250      47.655  62.670  46.515  1.00 -1.00           C  
ATOM   1978  SD  MET   250      46.124  63.574  46.391  1.00 -1.00           S  
ATOM   1979  CE  MET   250      45.056  62.726  47.467  1.00 -1.00           C  
ATOM   1980  N   ILE   251      50.727  62.515  43.427  1.00 -1.00           N  
ATOM   1981  CA  ILE   251      51.858  63.334  42.965  1.00  1.38           C  
ATOM   1982  C   ILE   251      51.500  64.197  41.768  1.00 -1.00           C  
ATOM   1983  O   ILE   251      51.819  65.388  41.689  1.00 -1.00           O  
ATOM   1984  CB  ILE   251      53.089  62.429  42.632  1.00 -1.00           C  
ATOM   1985  CG1 ILE   251      53.652  61.897  43.969  1.00 -1.00           C  
ATOM   1986  CG2 ILE   251      54.169  63.116  41.783  1.00 -1.00           C  
ATOM   1987  CD1 ILE   251      54.474  60.603  43.757  1.00 -1.00           C  
ATOM   1988  N   MET   252      50.734  63.682  40.815  1.00 -1.00           N  
ATOM   1989  CA  MET   252      50.376  64.501  39.609  1.00  1.15           C  
ATOM   1990  C   MET   252      49.343  65.587  40.032  1.00 -1.00           C  
ATOM   1991  O   MET   252      49.419  66.741  39.555  1.00 -1.00           O  
ATOM   1992  CB  MET   252      49.733  63.575  38.541  1.00 -1.00           C  
ATOM   1993  CG  MET   252      50.398  62.264  38.231  1.00 -1.00           C  
ATOM   1994  SD  MET   252      49.625  61.478  36.696  1.00 -1.00           S  
ATOM   1995  CE  MET   252      50.293  59.857  36.954  1.00 -1.00           C  
ATOM   1996  N   VAL   253      48.378  65.286  40.940  1.00 -1.00           N  
ATOM   1997  CA  VAL   253      47.422  66.221  41.547  1.00  1.03           C  
ATOM   1998  C   VAL   253      48.138  67.369  42.274  1.00 -1.00           C  
ATOM   1999  O   VAL   253      47.787  68.496  42.159  1.00 -1.00           O  
ATOM   2000  CB  VAL   253      46.452  65.480  42.510  1.00 -1.00           C  
ATOM   2001  CG1 VAL   253      45.415  66.421  43.229  1.00 -1.00           C  
ATOM   2002  CG2 VAL   253      45.583  64.465  41.777  1.00 -1.00           C  
ATOM   2003  N   LYS   254      49.204  67.080  42.984  1.00 -1.00           N  
ATOM   2004  CA  LYS   254      50.046  68.152  43.685  1.00  1.03           C  
ATOM   2005  C   LYS   254      50.835  68.993  42.696  1.00 -1.00           C  
ATOM   2006  O   LYS   254      51.116  70.163  42.955  1.00 -1.00           O  
ATOM   2007  CB  LYS   254      51.065  67.534  44.735  1.00 -1.00           C  
ATOM   2008  CG  LYS   254      50.400  67.095  45.983  1.00 -1.00           C  
ATOM   2009  CD  LYS   254      51.173  66.152  46.880  1.00 -1.00           C  
ATOM   2010  CE  LYS   254      50.375  65.445  47.936  1.00 -1.00           C  
ATOM   2011  NZ  LYS   254      51.195  64.423  48.555  1.00 -1.00           N1+
ATOM   2012  N   CYS   255      51.412  68.351  41.639  1.00 -1.00           N  
ATOM   2013  CA  CYS   255      52.072  69.096  40.556  1.00  1.13           C  
ATOM   2014  C   CYS   255      51.135  70.242  40.030  1.00 -1.00           C  
ATOM   2015  O   CYS   255      51.558  71.391  40.005  1.00 -1.00           O  
ATOM   2016  CB  CYS   255      52.505  68.125  39.492  1.00 -1.00           C  
ATOM   2017  SG  CYS   255      53.895  67.147  40.150  1.00 -1.00           S  
ATOM   2018  N   TRP   256      49.864  69.855  39.694  1.00 -1.00           N  
ATOM   2019  CA  TRP   256      48.741  70.741  39.245  1.00  0.94           C  
ATOM   2020  C   TRP   256      48.089  71.562  40.378  1.00 -1.00           C  
ATOM   2021  O   TRP   256      46.872  71.718  40.332  1.00 -1.00           O  
ATOM   2022  CB  TRP   256      47.693  69.891  38.603  1.00 -1.00           C  
ATOM   2023  CG  TRP   256      48.122  68.978  37.500  1.00 -1.00           C  
ATOM   2024  CD1 TRP   256      49.098  69.311  36.610  1.00 -1.00           C  
ATOM   2025  CD2 TRP   256      47.723  67.610  37.137  1.00 -1.00           C  
ATOM   2026  CE2 TRP   256      48.459  67.164  36.012  1.00 -1.00           C  
ATOM   2027  CE3 TRP   256      46.845  66.754  37.669  1.00 -1.00           C  
ATOM   2028  NE1 TRP   256      49.317  68.259  35.827  1.00 -1.00           N  
ATOM   2029  CZ2 TRP   256      48.267  65.867  35.537  1.00 -1.00           C  
ATOM   2030  CZ3 TRP   256      46.554  65.505  37.104  1.00 -1.00           C  
ATOM   2031  CH2 TRP   256      47.253  65.056  36.018  1.00 -1.00           C  
ATOM   2032  N   MET   257      48.864  72.196  41.240  1.00 -1.00           N  
ATOM   2033  CA  MET   257      48.323  73.056  42.366  1.00  0.99           C  
ATOM   2034  C   MET   257      48.294  74.437  41.862  1.00 -1.00           C  
ATOM   2035  O   MET   257      49.292  75.030  41.415  1.00 -1.00           O  
ATOM   2036  CB  MET   257      49.219  72.993  43.606  1.00 -1.00           C  
ATOM   2037  CG  MET   257      48.596  73.824  44.770  1.00 -1.00           C  
ATOM   2038  SD  MET   257      46.981  73.282  45.438  1.00 -1.00           S  
ATOM   2039  CE  MET   257      47.547  71.785  46.354  1.00 -1.00           C  
ATOM   2040  N   ILE   258      47.148  75.168  42.086  1.00 -1.00           N  
ATOM   2041  CA  ILE   258      47.093  76.563  41.653  1.00  1.32           C  
ATOM   2042  C   ILE   258      48.105  77.321  42.522  1.00 -1.00           C  
ATOM   2043  O   ILE   258      48.843  78.088  41.989  1.00 -1.00           O  
ATOM   2044  CB  ILE   258      45.636  77.163  41.582  1.00 -1.00           C  
ATOM   2045  CG1 ILE   258      44.928  76.658  40.280  1.00 -1.00           C  
ATOM   2046  CG2 ILE   258      45.695  78.721  41.545  1.00 -1.00           C  
ATOM   2047  CD1 ILE   258      43.442  76.980  40.118  1.00 -1.00           C  
ATOM   2048  N   ASP   259      48.103  77.165  43.879  1.00 -1.00           N  
ATOM   2049  CA  ASP   259      49.087  77.806  44.744  1.00  1.73           C  
ATOM   2050  C   ASP   259      50.562  77.452  44.273  1.00 -1.00           C  
ATOM   2051  O   ASP   259      50.847  76.259  44.073  1.00 -1.00           O  
ATOM   2052  CB  ASP   259      48.850  77.357  46.197  1.00 -1.00           C  
ATOM   2053  CG  ASP   259      49.838  77.927  47.243  1.00 -1.00           C  
ATOM   2054  OD1 ASP   259      50.564  78.913  46.931  1.00 -1.00           O  
ATOM   2055  OD2 ASP   259      50.034  77.253  48.252  1.00 -1.00           O1-
ATOM   2056  N   ALA   260      51.485  78.377  44.127  1.00 -1.00           N  
ATOM   2057  CA  ALA   260      52.873  78.111  43.898  1.00  1.72           C  
ATOM   2058  C   ALA   260      53.637  77.653  45.150  1.00 -1.00           C  
ATOM   2059  O   ALA   260      54.724  77.173  45.000  1.00 -1.00           O  
ATOM   2060  CB  ALA   260      53.643  79.303  43.283  1.00 -1.00           C  
ATOM   2061  N   ASP   261      53.096  77.833  46.375  1.00 -1.00           N  
ATOM   2062  CA  ASP   261      53.930  77.402  47.579  1.00  1.56           C  
ATOM   2063  C   ASP   261      53.742  75.850  47.846  1.00 -1.00           C  
ATOM   2064  O   ASP   261      54.746  75.145  47.838  1.00 -1.00           O  
ATOM   2065  CB  ASP   261      53.501  78.293  48.781  1.00 -1.00           C  
ATOM   2066  CG  ASP   261      54.261  77.877  50.066  1.00 -1.00           C  
ATOM   2067  OD1 ASP   261      53.673  77.077  50.865  1.00 -1.00           O  
ATOM   2068  OD2 ASP   261      55.373  78.422  50.378  1.00 -1.00           O1-
ATOM   2069  N   SER   262      52.444  75.456  48.071  1.00 -1.00           N  
ATOM   2070  CA  SER   262      51.974  74.085  48.237  1.00  2.06           C  
ATOM   2071  C   SER   262      52.116  73.192  47.081  1.00 -1.00           C  
ATOM   2072  O   SER   262      51.377  72.213  46.956  1.00 -1.00           O  
ATOM   2073  CB  SER   262      50.472  74.124  48.650  1.00 -1.00           C  
ATOM   2074  OG  SER   262      50.197  75.082  49.715  1.00 -1.00           O  
ATOM   2075  N   ARG   263      52.987  73.525  46.107  1.00 -1.00           N  
ATOM   2076  CA  ARG   263      53.315  72.819  44.850  1.00  1.51           C  
ATOM   2077  C   ARG   263      54.729  72.189  45.069  1.00 -1.00           C  
ATOM   2078  O   ARG   263      55.676  72.894  45.518  1.00 -1.00           O  
ATOM   2079  CB  ARG   263      53.275  73.872  43.681  1.00 -1.00           C  
ATOM   2080  CG  ARG   263      53.631  73.297  42.288  1.00 -1.00           C  
ATOM   2081  CD  ARG   263      53.674  74.262  41.130  1.00 -1.00           C  
ATOM   2082  NE  ARG   263      52.524  75.245  41.199  1.00 -1.00           N  
ATOM   2083  CZ  ARG   263      52.335  76.330  40.513  1.00 -1.00           C  
ATOM   2084  NH1 ARG   263      53.302  76.850  39.859  1.00 -1.00           N1+
ATOM   2085  NH2 ARG   263      51.253  76.960  40.550  1.00 -1.00           N  
ATOM   2086  N   PRO   264      54.940  70.944  44.752  1.00 -1.00           N  
ATOM   2087  CA  PRO   264      56.154  70.168  45.036  1.00  1.33           C  
ATOM   2088  C   PRO   264      57.385  70.546  44.176  1.00 -1.00           C  
ATOM   2089  O   PRO   264      57.242  70.803  42.976  1.00 -1.00           O  
ATOM   2090  CB  PRO   264      55.814  68.642  44.832  1.00 -1.00           C  
ATOM   2091  CG  PRO   264      54.701  68.718  43.869  1.00 -1.00           C  
ATOM   2092  CD  PRO   264      53.971  70.066  44.093  1.00 -1.00           C  
ATOM   2093  N   LYS   265      58.540  70.657  44.713  1.00 -1.00           N  
ATOM   2094  CA  LYS   265      59.786  70.984  44.021  1.00  1.13           C  
ATOM   2095  C   LYS   265      60.403  69.728  43.556  1.00 -1.00           C  
ATOM   2096  O   LYS   265      60.171  68.637  44.158  1.00 -1.00           O  
ATOM   2097  CB  LYS   265      60.612  71.746  45.099  1.00 -1.00           C  
ATOM   2098  CG  LYS   265      59.920  73.172  45.439  1.00 -1.00           C  
ATOM   2099  CD  LYS   265      60.213  73.760  46.774  1.00 -1.00           C  
ATOM   2100  CE  LYS   265      59.593  75.109  47.229  1.00 -1.00           C  
ATOM   2101  NZ  LYS   265      58.120  75.138  47.502  1.00 -1.00           N1+
ATOM   2102  N   PHE   266      61.092  69.759  42.420  1.00 -1.00           N  
ATOM   2103  CA  PHE   266      61.659  68.638  41.698  1.00  1.45           C  
ATOM   2104  C   PHE   266      62.642  67.800  42.498  1.00 -1.00           C  
ATOM   2105  O   PHE   266      62.629  66.631  42.340  1.00 -1.00           O  
ATOM   2106  CB  PHE   266      62.448  69.166  40.473  1.00 -1.00           C  
ATOM   2107  CG  PHE   266      61.523  69.761  39.370  1.00 -1.00           C  
ATOM   2108  CD1 PHE   266      61.510  71.090  38.977  1.00 -1.00           C  
ATOM   2109  CD2 PHE   266      60.744  68.912  38.521  1.00 -1.00           C  
ATOM   2110  CE1 PHE   266      60.853  71.503  37.756  1.00 -1.00           C  
ATOM   2111  CE2 PHE   266      60.010  69.267  37.410  1.00 -1.00           C  
ATOM   2112  CZ  PHE   266      60.038  70.644  37.042  1.00 -1.00           C  
ATOM   2113  N   ARG   267      63.440  68.354  43.428  1.00 -1.00           N  
ATOM   2114  CA  ARG   267      64.397  67.668  44.387  1.00  1.04           C  
ATOM   2115  C   ARG   267      63.568  66.673  45.272  1.00 -1.00           C  
ATOM   2116  O   ARG   267      64.088  65.613  45.480  1.00 -1.00           O  
ATOM   2117  CB  ARG   267      64.944  68.712  45.323  1.00 -1.00           C  
ATOM   2118  CG  ARG   267      63.969  69.527  46.191  1.00 -1.00           C  
ATOM   2119  CD  ARG   267      64.751  70.721  46.810  1.00 -1.00           C  
ATOM   2120  NE  ARG   267      64.700  71.937  45.992  1.00 -1.00           N  
ATOM   2121  CZ  ARG   267      64.491  73.190  46.357  1.00 -1.00           C  
ATOM   2122  NH1 ARG   267      64.554  73.591  47.564  1.00 -1.00           N1+
ATOM   2123  NH2 ARG   267      64.113  74.038  45.379  1.00 -1.00           N  
ATOM   2124  N   GLU   268      62.381  66.981  45.600  1.00 -1.00           N  
ATOM   2125  CA  GLU   268      61.427  66.077  46.311  1.00  2.07           C  
ATOM   2126  C   GLU   268      61.007  64.865  45.388  1.00 -1.00           C  
ATOM   2127  O   GLU   268      61.127  63.664  45.682  1.00 -1.00           O  
ATOM   2128  CB  GLU   268      60.219  66.828  46.826  1.00 -1.00           C  
ATOM   2129  CG  GLU   268      60.305  68.117  47.571  1.00 -1.00           C  
ATOM   2130  CD  GLU   268      59.011  68.782  47.913  1.00 -1.00           C  
ATOM   2131  OE1 GLU   268      58.780  69.960  47.575  1.00 -1.00           O  
ATOM   2132  OE2 GLU   268      58.171  68.045  48.530  1.00 -1.00           O1-
ATOM   2133  N   LEU   269      60.483  65.224  44.198  1.00 -1.00           N  
ATOM   2134  CA  LEU   269      59.881  64.222  43.266  1.00  1.89           C  
ATOM   2135  C   LEU   269      60.852  63.073  42.850  1.00 -1.00           C  
ATOM   2136  O   LEU   269      60.401  61.978  42.666  1.00 -1.00           O  
ATOM   2137  CB  LEU   269      59.406  65.000  41.967  1.00 -1.00           C  
ATOM   2138  CG  LEU   269      58.348  66.082  42.251  1.00 -1.00           C  
ATOM   2139  CD1 LEU   269      57.905  66.724  40.934  1.00 -1.00           C  
ATOM   2140  CD2 LEU   269      57.135  65.373  42.838  1.00 -1.00           C  
ATOM   2141  N   ILE   270      62.189  63.406  42.881  1.00 -1.00           N  
ATOM   2142  CA  ILE   270      63.218  62.364  42.717  1.00  1.10           C  
ATOM   2143  C   ILE   270      63.120  61.315  43.774  1.00 -1.00           C  
ATOM   2144  O   ILE   270      62.927  60.169  43.495  1.00 -1.00           O  
ATOM   2145  CB  ILE   270      64.627  63.097  42.695  1.00 -1.00           C  
ATOM   2146  CG1 ILE   270      64.707  63.956  41.399  1.00 -1.00           C  
ATOM   2147  CG2 ILE   270      65.750  62.122  42.856  1.00 -1.00           C  
ATOM   2148  CD1 ILE   270      65.909  65.008  41.518  1.00 -1.00           C  
ATOM   2149  N   ILE   271      63.222  61.721  45.081  1.00 -1.00           N  
ATOM   2150  CA  ILE   271      63.013  60.775  46.254  1.00  1.16           C  
ATOM   2151  C   ILE   271      61.589  60.141  46.273  1.00 -1.00           C  
ATOM   2152  O   ILE   271      61.480  59.022  46.636  1.00 -1.00           O  
ATOM   2153  CB  ILE   271      63.184  61.681  47.586  1.00 -1.00           C  
ATOM   2154  CG1 ILE   271      64.701  62.002  47.823  1.00 -1.00           C  
ATOM   2155  CG2 ILE   271      62.482  61.138  48.848  1.00 -1.00           C  
ATOM   2156  CD1 ILE   271      64.741  63.434  48.296  1.00 -1.00           C  
ATOM   2157  N   GLU   272      60.476  60.848  45.854  1.00 -1.00           N  
ATOM   2158  CA  GLU   272      59.145  60.257  45.764  1.00  1.36           C  
ATOM   2159  C   GLU   272      59.100  59.031  44.813  1.00 -1.00           C  
ATOM   2160  O   GLU   272      58.582  57.987  45.232  1.00 -1.00           O  
ATOM   2161  CB  GLU   272      58.101  61.320  45.227  1.00 -1.00           C  
ATOM   2162  CG  GLU   272      57.661  62.507  46.113  1.00 -1.00           C  
ATOM   2163  CD  GLU   272      57.168  61.988  47.487  1.00 -1.00           C  
ATOM   2164  OE1 GLU   272      57.911  61.825  48.478  1.00 -1.00           O  
ATOM   2165  OE2 GLU   272      55.940  61.798  47.698  1.00 -1.00           O1-
ATOM   2166  N   PHE   273      59.616  59.250  43.600  1.00 -1.00           N  
ATOM   2167  CA  PHE   273      59.688  58.191  42.644  1.00  1.48           C  
ATOM   2168  C   PHE   273      60.798  57.152  42.796  1.00 -1.00           C  
ATOM   2169  O   PHE   273      60.574  55.985  42.404  1.00 -1.00           O  
ATOM   2170  CB  PHE   273      59.681  58.796  41.222  1.00 -1.00           C  
ATOM   2171  CG  PHE   273      58.427  59.618  40.874  1.00 -1.00           C  
ATOM   2172  CD1 PHE   273      58.549  60.886  40.450  1.00 -1.00           C  
ATOM   2173  CD2 PHE   273      57.121  58.983  40.954  1.00 -1.00           C  
ATOM   2174  CE1 PHE   273      57.343  61.567  39.975  1.00 -1.00           C  
ATOM   2175  CE2 PHE   273      55.965  59.694  40.527  1.00 -1.00           C  
ATOM   2176  CZ  PHE   273      56.107  60.950  39.975  1.00 -1.00           C  
ATOM   2177  N   SER   274      61.860  57.427  43.503  1.00 -1.00           N  
ATOM   2178  CA  SER   274      62.919  56.465  43.730  1.00  1.32           C  
ATOM   2179  C   SER   274      62.416  55.469  44.799  1.00 -1.00           C  
ATOM   2180  O   SER   274      62.572  54.232  44.701  1.00 -1.00           O  
ATOM   2181  CB  SER   274      64.158  57.210  44.191  1.00 -1.00           C  
ATOM   2182  OG  SER   274      64.566  58.121  43.317  1.00 -1.00           O  
ATOM   2183  N   LYS   275      61.675  55.954  45.779  1.00 -1.00           N  
ATOM   2184  CA  LYS   275      60.962  54.950  46.731  1.00  1.31           C  
ATOM   2185  C   LYS   275      59.891  54.090  46.023  1.00 -1.00           C  
ATOM   2186  O   LYS   275      59.853  52.889  46.278  1.00 -1.00           O  
ATOM   2187  CB  LYS   275      60.212  55.767  47.738  1.00 -1.00           C  
ATOM   2188  CG  LYS   275      61.168  56.381  48.807  1.00 -1.00           C  
ATOM   2189  CD  LYS   275      60.596  57.284  49.826  1.00 -1.00           C  
ATOM   2190  CE  LYS   275      59.525  56.736  50.761  1.00 -1.00           C  
ATOM   2191  NZ  LYS   275      58.935  57.839  51.505  1.00 -1.00           N1+
ATOM   2192  N   MET   276      59.164  54.627  45.044  1.00 -1.00           N  
ATOM   2193  CA  MET   276      58.297  53.799  44.220  1.00  1.72           C  
ATOM   2194  C   MET   276      59.024  52.784  43.385  1.00 -1.00           C  
ATOM   2195  O   MET   276      58.546  51.670  43.238  1.00 -1.00           O  
ATOM   2196  CB  MET   276      57.392  54.619  43.378  1.00 -1.00           C  
ATOM   2197  CG  MET   276      56.385  55.305  44.261  1.00 -1.00           C  
ATOM   2198  SD  MET   276      55.130  56.102  43.277  1.00 -1.00           S  
ATOM   2199  CE  MET   276      54.439  57.398  44.358  1.00 -1.00           C  
ATOM   2200  N   ALA   277      60.219  53.093  42.948  1.00 -1.00           N  
ATOM   2201  CA  ALA   277      61.073  52.158  42.183  1.00  1.42           C  
ATOM   2202  C   ALA   277      61.760  51.107  43.059  1.00 -1.00           C  
ATOM   2203  O   ALA   277      62.198  50.070  42.467  1.00 -1.00           O  
ATOM   2204  CB  ALA   277      61.975  52.971  41.311  1.00 -1.00           C  
ATOM   2205  N   ARG   278      61.834  51.279  44.431  1.00 -1.00           N  
ATOM   2206  CA  ARG   278      62.105  50.097  45.290  1.00  1.49           C  
ATOM   2207  C   ARG   278      61.029  48.961  45.187  1.00 -1.00           C  
ATOM   2208  O   ARG   278      61.410  47.799  45.597  1.00 -1.00           O  
ATOM   2209  CB  ARG   278      62.284  50.532  46.765  1.00 -1.00           C  
ATOM   2210  CG  ARG   278      63.574  51.288  47.155  1.00 -1.00           C  
ATOM   2211  CD  ARG   278      63.660  51.507  48.745  1.00 -1.00           C  
ATOM   2212  NE  ARG   278      63.778  50.327  49.523  1.00 -1.00           N  
ATOM   2213  CZ  ARG   278      63.515  50.130  50.816  1.00 -1.00           C  
ATOM   2214  NH1 ARG   278      63.107  51.084  51.611  1.00 -1.00           N1+
ATOM   2215  NH2 ARG   278      63.630  48.982  51.312  1.00 -1.00           N  
ATOM   2216  N   ASP   279      59.769  49.249  44.832  1.00 -1.00           N  
ATOM   2217  CA  ASP   279      58.668  48.248  44.689  1.00  2.52           C  
ATOM   2218  C   ASP   279      57.825  48.454  43.358  1.00 -1.00           C  
ATOM   2219  O   ASP   279      56.581  48.483  43.468  1.00 -1.00           O  
ATOM   2220  CB  ASP   279      57.791  48.277  45.870  1.00 -1.00           C  
ATOM   2221  CG  ASP   279      56.879  47.070  46.122  1.00 -1.00           C  
ATOM   2222  OD1 ASP   279      55.997  47.026  46.964  1.00 -1.00           O  
ATOM   2223  OD2 ASP   279      57.034  46.150  45.330  1.00 -1.00           O1-
ATOM   2224  N   PRO   280      58.420  48.420  42.153  1.00 -1.00           N  
ATOM   2225  CA  PRO   280      57.799  49.039  40.911  1.00  1.83           C  
ATOM   2226  C   PRO   280      56.413  48.369  40.524  1.00 -1.00           C  
ATOM   2227  O   PRO   280      55.519  49.162  40.167  1.00 -1.00           O  
ATOM   2228  CB  PRO   280      58.769  48.678  39.768  1.00 -1.00           C  
ATOM   2229  CG  PRO   280      60.057  48.473  40.490  1.00 -1.00           C  
ATOM   2230  CD  PRO   280      59.696  47.746  41.801  1.00 -1.00           C  
ATOM   2231  N   GLN   281      56.194  47.015  40.613  1.00 -1.00           N  
ATOM   2232  CA  GLN   281      55.085  46.311  40.044  1.00  1.49           C  
ATOM   2233  C   GLN   281      53.837  46.534  40.935  1.00 -1.00           C  
ATOM   2234  O   GLN   281      52.736  46.320  40.416  1.00 -1.00           O  
ATOM   2235  CB  GLN   281      55.466  44.802  40.217  1.00 -1.00           C  
ATOM   2236  CG  GLN   281      56.800  44.333  39.549  1.00 -1.00           C  
ATOM   2237  CD  GLN   281      56.726  44.443  38.038  1.00 -1.00           C  
ATOM   2238  NE2 GLN   281      57.618  43.759  37.322  1.00 -1.00           N  
ATOM   2239  OE1 GLN   281      56.020  45.195  37.357  1.00 -1.00           O  
ATOM   2240  N   ARG   282      54.010  46.983  42.167  1.00 -1.00           N  
ATOM   2241  CA  ARG   282      52.952  47.367  43.119  1.00  2.55           C  
ATOM   2242  C   ARG   282      52.525  48.804  43.081  1.00 -1.00           C  
ATOM   2243  O   ARG   282      51.350  49.071  43.374  1.00 -1.00           O  
ATOM   2244  CB  ARG   282      53.228  46.766  44.569  1.00 -1.00           C  
ATOM   2245  CG  ARG   282      53.640  45.311  44.525  1.00 -1.00           C  
ATOM   2246  CD  ARG   282      53.330  44.575  45.792  1.00 -1.00           C  
ATOM   2247  NE  ARG   282      54.417  44.835  46.780  1.00 -1.00           N  
ATOM   2248  CZ  ARG   282      54.707  44.174  47.902  1.00 -1.00           C  
ATOM   2249  NH1 ARG   282      54.114  43.122  48.322  1.00 -1.00           N1+
ATOM   2250  NH2 ARG   282      55.631  44.678  48.651  1.00 -1.00           N  
ATOM   2251  N   TYR   283      53.375  49.740  42.680  1.00 -1.00           N  
ATOM   2252  CA  TYR   283      52.986  51.110  42.372  1.00  2.84           C  
ATOM   2253  C   TYR   283      52.417  51.227  40.967  1.00 -1.00           C  
ATOM   2254  O   TYR   283      51.615  52.109  40.763  1.00 -1.00           O  
ATOM   2255  CB  TYR   283      54.180  52.042  42.582  1.00 -1.00           C  
ATOM   2256  CG  TYR   283      54.440  52.298  44.051  1.00 -1.00           C  
ATOM   2257  CD1 TYR   283      55.501  51.708  44.814  1.00 -1.00           C  
ATOM   2258  CD2 TYR   283      53.480  53.142  44.701  1.00 -1.00           C  
ATOM   2259  CE1 TYR   283      55.636  52.001  46.245  1.00 -1.00           C  
ATOM   2260  CE2 TYR   283      53.600  53.411  46.096  1.00 -1.00           C  
ATOM   2261  CZ  TYR   283      54.677  52.841  46.849  1.00 -1.00           C  
ATOM   2262  OH  TYR   283      54.630  52.887  48.197  1.00 -1.00           O  
ATOM   2263  N   LEU   284      52.893  50.436  40.028  1.00 -1.00           N  
ATOM   2264  CA  LEU   284      52.402  50.460  38.636  1.00  1.38           C  
ATOM   2265  C   LEU   284      51.973  49.057  38.322  1.00 -1.00           C  
ATOM   2266  O   LEU   284      52.790  48.292  37.933  1.00 -1.00           O  
ATOM   2267  CB  LEU   284      53.466  51.098  37.769  1.00 -1.00           C  
ATOM   2268  CG  LEU   284      53.436  52.575  37.955  1.00 -1.00           C  
ATOM   2269  CD1 LEU   284      54.800  53.243  37.701  1.00 -1.00           C  
ATOM   2270  CD2 LEU   284      52.440  53.327  37.029  1.00 -1.00           C  
ATOM   2271  N   VAL   285      50.690  48.672  38.571  1.00 -1.00           N  
ATOM   2272  CA  VAL   285      50.191  47.344  38.262  1.00  1.40           C  
ATOM   2273  C   VAL   285      49.953  47.234  36.674  1.00 -1.00           C  
ATOM   2274  O   VAL   285      49.171  48.019  36.193  1.00 -1.00           O  
ATOM   2275  CB  VAL   285      48.952  46.929  39.101  1.00 -1.00           C  
ATOM   2276  CG1 VAL   285      48.363  45.532  38.759  1.00 -1.00           C  
ATOM   2277  CG2 VAL   285      49.395  47.084  40.549  1.00 -1.00           C  
ATOM   2278  N   ILE   286      50.605  46.344  35.972  1.00 -1.00           N  
ATOM   2279  CA  ILE   286      50.352  46.070  34.532  1.00  2.05           C  
ATOM   2280  C   ILE   286      49.243  44.973  34.385  1.00 -1.00           C  
ATOM   2281  O   ILE   286      49.083  44.099  35.288  1.00 -1.00           O  
ATOM   2282  CB  ILE   286      51.664  45.689  33.874  1.00 -1.00           C  
ATOM   2283  CG1 ILE   286      52.643  46.894  33.757  1.00 -1.00           C  
ATOM   2284  CG2 ILE   286      51.406  44.817  32.673  1.00 -1.00           C  
ATOM   2285  CD1 ILE   286      54.094  46.521  33.595  1.00 -1.00           C  
ATOM   2286  N   GLN   287      48.467  45.105  33.284  1.00 -1.00           N  
ATOM   2287  CA  GLN   287      47.538  44.023  32.877  1.00  2.47           C  
ATOM   2288  C   GLN   287      48.105  43.395  31.530  1.00 -1.00           C  
ATOM   2289  O   GLN   287      48.115  44.103  30.570  1.00 -1.00           O  
ATOM   2290  CB  GLN   287      46.101  44.519  32.681  1.00 -1.00           C  
ATOM   2291  CG  GLN   287      45.192  43.492  31.894  1.00 -1.00           C  
ATOM   2292  CD  GLN   287      44.983  42.152  32.612  1.00 -1.00           C  
ATOM   2293  NE2 GLN   287      43.715  41.843  32.931  1.00 -1.00           N  
ATOM   2294  OE1 GLN   287      45.829  41.386  32.839  1.00 -1.00           O  
ATOM   2295  N   GLY   288      48.501  42.103  31.510  1.00 -1.00           N  
ATOM   2296  CA  GLY   288      49.121  41.486  30.359  1.00  3.79           C  
ATOM   2297  C   GLY   288      50.629  41.299  30.452  1.00 -1.00           C  
ATOM   2298  O   GLY   288      51.269  41.968  31.258  1.00 -1.00           O  
ATOM   2299  N   ASP   289      51.205  40.422  29.587  1.00 -1.00           N  
ATOM   2300  CA  ASP   289      52.670  40.104  29.626  1.00  2.95           C  
ATOM   2301  C   ASP   289      53.401  40.839  28.484  1.00 -1.00           C  
ATOM   2302  O   ASP   289      52.786  41.091  27.444  1.00 -1.00           O  
ATOM   2303  CB  ASP   289      52.906  38.590  29.537  1.00 -1.00           C  
ATOM   2304  CG  ASP   289      51.846  37.768  30.359  1.00 -1.00           C  
ATOM   2305  OD1 ASP   289      51.084  36.932  29.821  1.00 -1.00           O  
ATOM   2306  OD2 ASP   289      51.743  37.933  31.623  1.00 -1.00           O1-
ATOM   2307  N   GLU   290      54.694  41.085  28.691  1.00 -1.00           N  
ATOM   2308  CA  GLU   290      55.664  41.369  27.699  1.00  4.36           C  
ATOM   2309  C   GLU   290      56.170  40.128  26.892  1.00 -1.00           C  
ATOM   2310  O   GLU   290      56.379  39.064  27.407  1.00 -1.00           O  
ATOM   2311  CB  GLU   290      56.891  42.089  28.351  1.00 -1.00           C  
ATOM   2312  CG  GLU   290      57.849  41.289  29.250  1.00 -1.00           C  
ATOM   2313  CD  GLU   290      57.159  40.838  30.509  1.00 -1.00           C  
ATOM   2314  OE1 GLU   290      56.898  41.689  31.357  1.00 -1.00           O  
ATOM   2315  OE2 GLU   290      56.947  39.614  30.751  1.00 -1.00           O1-
ATOM   2316  N   ARG   291      56.699  40.428  25.698  1.00 -1.00           N  
ATOM   2317  CA  ARG   291      57.196  39.496  24.771  1.00  5.00           C  
ATOM   2318  C   ARG   291      58.544  39.761  24.085  1.00 -1.00           C  
ATOM   2319  O   ARG   291      58.956  38.928  23.262  1.00 -1.00           O  
ATOM   2320  CB  ARG   291      56.087  39.182  23.733  1.00 -1.00           C  
ATOM   2321  CG  ARG   291      54.848  38.460  24.268  1.00 -1.00           C  
ATOM   2322  CD  ARG   291      55.096  36.937  24.507  1.00 -1.00           C  
ATOM   2323  NE  ARG   291      55.682  36.682  25.877  1.00 -1.00           N  
ATOM   2324  CZ  ARG   291      55.067  35.997  26.829  1.00 -1.00           C  
ATOM   2325  NH1 ARG   291      54.097  35.190  26.566  1.00 -1.00           N1+
ATOM   2326  NH2 ARG   291      55.616  35.974  28.062  1.00 -1.00           N  
ATOM   2327  N   MET   292      59.153  40.920  24.332  1.00 -1.00           N  
ATOM   2328  CA  MET   292      60.276  41.420  23.630  1.00  4.78           C  
ATOM   2329  C   MET   292      61.076  42.450  24.512  1.00 -1.00           C  
ATOM   2330  O   MET   292      60.469  43.276  25.132  1.00 -1.00           O  
ATOM   2331  CB  MET   292      59.839  42.033  22.317  1.00 -1.00           C  
ATOM   2332  CG  MET   292      60.942  42.397  21.328  1.00 -1.00           C  
ATOM   2333  SD  MET   292      62.052  40.993  20.868  1.00 -1.00           S  
ATOM   2334  CE  MET   292      63.186  41.946  19.923  1.00 -1.00           C  
ATOM   2335  N   HIE   293      62.379  42.448  24.388  1.00 -1.00           N  
ATOM   2336  CA  HIE   293      63.175  43.443  25.120  1.00  3.19           C  
ATOM   2337  C   HIE   293      63.226  44.768  24.412  1.00 -1.00           C  
ATOM   2338  O   HIE   293      63.079  44.780  23.202  1.00 -1.00           O  
ATOM   2339  CB  HIE   293      64.519  42.888  25.233  1.00 -1.00           C  
ATOM   2340  CG  HIE   293      65.196  42.439  23.869  1.00 -1.00           C  
ATOM   2341  CD2 HIE   293      66.077  43.097  23.058  1.00 -1.00           C  
ATOM   2342  ND1 HIE   293      64.783  41.250  23.244  1.00 -1.00           N  
ATOM   2343  CE1 HIE   293      65.458  41.218  22.112  1.00 -1.00           C  
ATOM   2344  NE2 HIE   293      66.217  42.288  21.959  1.00 -1.00           N  
ATOM   2345  N   LEU   294      63.325  45.919  25.192  1.00 -1.00           N  
ATOM   2346  CA  LEU   294      63.460  47.245  24.648  1.00  3.40           C  
ATOM   2347  C   LEU   294      64.764  47.502  23.839  1.00 -1.00           C  
ATOM   2348  O   LEU   294      65.858  47.079  24.182  1.00 -1.00           O  
ATOM   2349  CB  LEU   294      63.258  48.336  25.668  1.00 -1.00           C  
ATOM   2350  CG  LEU   294      61.849  48.366  26.224  1.00 -1.00           C  
ATOM   2351  CD1 LEU   294      61.830  49.370  27.362  1.00 -1.00           C  
ATOM   2352  CD2 LEU   294      60.787  48.832  25.250  1.00 -1.00           C  
ATOM   2353  N   PRO   295      64.649  48.229  22.791  1.00 -1.00           N  
ATOM   2354  CA  PRO   295      65.677  48.344  21.757  1.00  2.10           C  
ATOM   2355  C   PRO   295      66.981  49.061  22.070  1.00 -1.00           C  
ATOM   2356  O   PRO   295      67.076  50.317  22.101  1.00 -1.00           O  
ATOM   2357  CB  PRO   295      65.016  48.967  20.515  1.00 -1.00           C  
ATOM   2358  CG  PRO   295      63.812  49.680  21.036  1.00 -1.00           C  
ATOM   2359  CD  PRO   295      63.361  48.689  22.165  1.00 -1.00           C  
ATOM   2360  N   SER   296      68.082  48.299  22.398  1.00 -1.00           N  
ATOM   2361  CA  SER   296      69.431  48.818  22.711  1.00  2.80           C  
ATOM   2362  C   SER   296      70.213  49.260  21.461  1.00 -1.00           C  
ATOM   2363  O   SER   296      70.268  48.509  20.472  1.00 -1.00           O  
ATOM   2364  CB  SER   296      70.280  47.722  23.219  1.00 -1.00           C  
ATOM   2365  OG  SER   296      71.605  48.059  23.404  1.00 -1.00           O  
ATOM   2366  N   PRO   297      70.885  50.442  21.564  1.00 -1.00           N  
ATOM   2367  CA  PRO   297      71.796  50.971  20.527  1.00  3.40           C  
ATOM   2368  C   PRO   297      73.079  50.147  20.246  1.00 -1.00           C  
ATOM   2369  O   PRO   297      73.788  50.463  19.333  1.00 -1.00           O  
ATOM   2370  CB  PRO   297      72.042  52.468  20.931  1.00 -1.00           C  
ATOM   2371  CG  PRO   297      71.887  52.323  22.453  1.00 -1.00           C  
ATOM   2372  CD  PRO   297      70.800  51.345  22.684  1.00 -1.00           C  
ATOM   2373  N   THR   298      73.295  49.054  21.045  1.00 -1.00           N  
ATOM   2374  CA  THR   298      74.357  48.087  20.777  1.00  4.06           C  
ATOM   2375  C   THR   298      74.092  47.351  19.393  1.00 -1.00           C  
ATOM   2376  O   THR   298      75.071  46.724  18.990  1.00 -1.00           O  
ATOM   2377  CB  THR   298      74.490  47.097  21.908  1.00 -1.00           C  
ATOM   2378  CG2 THR   298      74.950  47.816  23.142  1.00 -1.00           C  
ATOM   2379  OG1 THR   298      73.345  46.333  22.203  1.00 -1.00           O  
ATOM   2380  N   ASP   299      72.934  47.396  18.815  1.00 -1.00           N  
ATOM   2381  CA  ASP   299      72.499  46.715  17.623  1.00  4.21           C  
ATOM   2382  C   ASP   299      73.112  47.576  16.472  1.00 -1.00           C  
ATOM   2383  O   ASP   299      72.697  48.730  16.312  1.00 -1.00           O  
ATOM   2384  CB  ASP   299      70.981  46.630  17.497  1.00 -1.00           C  
ATOM   2385  CG  ASP   299      70.368  45.903  16.324  1.00 -1.00           C  
ATOM   2386  OD1 ASP   299      69.141  45.967  16.046  1.00 -1.00           O  
ATOM   2387  OD2 ASP   299      71.143  45.425  15.490  1.00 -1.00           O1-
ATOM   2388  N   SER   300      74.096  46.964  15.817  1.00 -1.00           N  
ATOM   2389  CA  SER   300      74.753  47.628  14.625  1.00  3.96           C  
ATOM   2390  C   SER   300      73.741  48.071  13.560  1.00 -1.00           C  
ATOM   2391  O   SER   300      74.059  48.985  12.730  1.00 -1.00           O  
ATOM   2392  CB  SER   300      75.705  46.607  13.913  1.00 -1.00           C  
ATOM   2393  OG  SER   300      75.104  45.323  13.728  1.00 -1.00           O  
ATOM   2394  N   ASN   301      72.654  47.422  13.465  1.00 -1.00           N  
ATOM   2395  CA  ASN   301      71.642  47.809  12.554  1.00  4.09           C  
ATOM   2396  C   ASN   301      70.987  49.131  12.893  1.00 -1.00           C  
ATOM   2397  O   ASN   301      70.312  49.619  12.010  1.00 -1.00           O  
ATOM   2398  CB  ASN   301      70.561  46.693  12.394  1.00 -1.00           C  
ATOM   2399  CG  ASN   301      70.970  45.367  11.975  1.00 -1.00           C  
ATOM   2400  ND2 ASN   301      71.066  44.499  12.942  1.00 -1.00           N  
ATOM   2401  OD1 ASN   301      71.380  45.012  10.924  1.00 -1.00           O  
ATOM   2402  N   PHE   302      70.895  49.685  14.142  1.00 -1.00           N  
ATOM   2403  CA  PHE   302      69.837  50.619  14.544  1.00  4.67           C  
ATOM   2404  C   PHE   302      69.789  52.023  13.824  1.00 -1.00           C  
ATOM   2405  O   PHE   302      68.810  52.385  13.201  1.00 -1.00           O  
ATOM   2406  CB  PHE   302      69.865  50.840  16.061  1.00 -1.00           C  
ATOM   2407  CG  PHE   302      70.541  52.147  16.631  1.00 -1.00           C  
ATOM   2408  CD1 PHE   302      72.001  52.248  16.676  1.00 -1.00           C  
ATOM   2409  CD2 PHE   302      69.771  53.125  17.198  1.00 -1.00           C  
ATOM   2410  CE1 PHE   302      72.550  53.483  17.199  1.00 -1.00           C  
ATOM   2411  CE2 PHE   302      70.269  54.292  17.813  1.00 -1.00           C  
ATOM   2412  CZ  PHE   302      71.678  54.456  17.793  1.00 -1.00           C  
ATOM   2413  N   TYR   303      70.934  52.685  13.731  1.00 -1.00           N  
ATOM   2414  CA  TYR   303      71.139  53.951  13.001  1.00  4.19           C  
ATOM   2415  C   TYR   303      70.906  53.602  11.474  1.00 -1.00           C  
ATOM   2416  O   TYR   303      70.404  54.408  10.672  1.00 -1.00           O  
ATOM   2417  CB  TYR   303      72.514  54.593  13.298  1.00 -1.00           C  
ATOM   2418  CG  TYR   303      72.873  55.936  12.549  1.00 -1.00           C  
ATOM   2419  CD1 TYR   303      72.812  57.139  13.261  1.00 -1.00           C  
ATOM   2420  CD2 TYR   303      73.275  55.927  11.234  1.00 -1.00           C  
ATOM   2421  CE1 TYR   303      73.018  58.373  12.595  1.00 -1.00           C  
ATOM   2422  CE2 TYR   303      73.667  57.142  10.637  1.00 -1.00           C  
ATOM   2423  CZ  TYR   303      73.427  58.405  11.258  1.00 -1.00           C  
ATOM   2424  OH  TYR   303      73.637  59.631  10.541  1.00 -1.00           O  
ATOM   2425  N   ARG   304      71.360  52.431  10.947  1.00 -1.00           N  
ATOM   2426  CA  ARG   304      71.153  52.091   9.538  1.00  3.70           C  
ATOM   2427  C   ARG   304      69.607  51.885   9.369  1.00 -1.00           C  
ATOM   2428  O   ARG   304      69.029  52.213   8.278  1.00 -1.00           O  
ATOM   2429  CB  ARG   304      71.998  50.841   9.137  1.00 -1.00           C  
ATOM   2430  CG  ARG   304      71.950  50.722   7.633  1.00 -1.00           C  
ATOM   2431  CD  ARG   304      72.440  49.270   7.165  1.00 -1.00           C  
ATOM   2432  NE  ARG   304      73.331  48.695   8.167  1.00 -1.00           N  
ATOM   2433  CZ  ARG   304      73.157  47.535   8.815  1.00 -1.00           C  
ATOM   2434  NH1 ARG   304      72.018  46.967   8.962  1.00 -1.00           N1+
ATOM   2435  NH2 ARG   304      74.280  46.916   9.197  1.00 -1.00           N  
ATOM   2436  N   ALA   305      68.874  51.357  10.336  1.00 -1.00           N  
ATOM   2437  CA  ALA   305      67.402  51.281  10.280  1.00  3.74           C  
ATOM   2438  C   ALA   305      66.712  52.585  10.390  1.00 -1.00           C  
ATOM   2439  O   ALA   305      65.643  52.735   9.691  1.00 -1.00           O  
ATOM   2440  CB  ALA   305      67.056  50.205  11.334  1.00 -1.00           C  
ATOM   2441  N   LEU   306      67.273  53.538  11.193  1.00 -1.00           N  
ATOM   2442  CA  LEU   306      66.456  54.617  11.722  1.00  3.34           C  
ATOM   2443  C   LEU   306      66.919  56.070  11.383  1.00 -1.00           C  
ATOM   2444  O   LEU   306      66.285  56.962  11.850  1.00 -1.00           O  
ATOM   2445  CB  LEU   306      66.292  54.393  13.237  1.00 -1.00           C  
ATOM   2446  CG  LEU   306      65.745  53.053  13.621  1.00 -1.00           C  
ATOM   2447  CD1 LEU   306      65.732  52.956  15.205  1.00 -1.00           C  
ATOM   2448  CD2 LEU   306      64.303  52.792  13.074  1.00 -1.00           C  
ATOM   2449  N   MET   307      67.973  56.313  10.657  1.00 -1.00           N  
ATOM   2450  CA  MET   307      68.611  57.619  10.406  1.00  3.19           C  
ATOM   2451  C   MET   307      69.389  57.786   9.112  1.00 -1.00           C  
ATOM   2452  O   MET   307      69.431  58.814   8.471  1.00 -1.00           O  
ATOM   2453  CB  MET   307      69.453  58.035  11.600  1.00 -1.00           C  
ATOM   2454  CG  MET   307      69.946  59.497  11.538  1.00 -1.00           C  
ATOM   2455  SD  MET   307      68.705  60.837  11.491  1.00 -1.00           S  
ATOM   2456  CE  MET   307      68.096  60.609  13.175  1.00 -1.00           C  
ATOM   2457  N   ASP   308      70.086  56.693   8.749  1.00 -1.00           N  
ATOM   2458  CA  ASP   308      70.984  56.707   7.607  1.00  3.24           C  
ATOM   2459  C   ASP   308      70.244  57.225   6.351  1.00 -1.00           C  
ATOM   2460  O   ASP   308      69.122  56.749   5.945  1.00 -1.00           O  
ATOM   2461  CB  ASP   308      71.637  55.351   7.399  1.00 -1.00           C  
ATOM   2462  CG  ASP   308      72.968  55.445   6.687  1.00 -1.00           C  
ATOM   2463  OD1 ASP   308      73.392  54.353   6.266  1.00 -1.00           O  
ATOM   2464  OD2 ASP   308      73.416  56.558   6.375  1.00 -1.00           O1-
ATOM   2465  N   GLU   309      70.875  57.959   5.518  1.00 -1.00           N  
ATOM   2466  CA  GLU   309      70.422  58.337   4.086  1.00  3.61           C  
ATOM   2467  C   GLU   309      71.521  58.055   3.061  1.00 -1.00           C  
ATOM   2468  O   GLU   309      72.690  58.097   3.373  1.00 -1.00           O  
ATOM   2469  CB  GLU   309      70.006  59.913   4.110  1.00 -1.00           C  
ATOM   2470  CG  GLU   309      68.880  60.277   5.062  1.00 -1.00           C  
ATOM   2471  CD  GLU   309      67.534  59.697   4.749  1.00 -1.00           C  
ATOM   2472  OE1 GLU   309      66.664  59.982   5.567  1.00 -1.00           O  
ATOM   2473  OE2 GLU   309      67.293  59.031   3.718  1.00 -1.00           O1-
ATOM   2474  N   GLU   310      71.249  58.082   1.752  1.00 -1.00           N  
ATOM   2475  CA  GLU   310      72.329  58.022   0.729  1.00  4.02           C  
ATOM   2476  C   GLU   310      73.361  59.216   0.796  1.00 -1.00           C  
ATOM   2477  O   GLU   310      74.530  59.048   0.454  1.00 -1.00           O  
ATOM   2478  CB  GLU   310      71.638  58.048  -0.592  1.00 -1.00           C  
ATOM   2479  CG  GLU   310      70.926  56.761  -1.053  1.00 -1.00           C  
ATOM   2480  CD  GLU   310      71.749  55.493  -1.244  1.00 -1.00           C  
ATOM   2481  OE1 GLU   310      72.953  55.406  -0.916  1.00 -1.00           O  
ATOM   2482  OE2 GLU   310      71.278  54.526  -1.794  1.00 -1.00           O1-
ATOM   2483  N   ASP   311      72.929  60.393   1.139  1.00 -1.00           N  
ATOM   2484  CA  ASP   311      73.771  61.548   1.239  1.00  5.52           C  
ATOM   2485  C   ASP   311      74.699  61.650   2.406  1.00 -1.00           C  
ATOM   2486  O   ASP   311      75.409  62.623   2.503  1.00 -1.00           O  
ATOM   2487  CB  ASP   311      72.899  62.760   1.222  1.00 -1.00           C  
ATOM   2488  CG  ASP   311      71.952  62.921   0.023  1.00 -1.00           C  
ATOM   2489  OD1 ASP   311      70.967  62.222   0.002  1.00 -1.00           O  
ATOM   2490  OD2 ASP   311      72.254  63.697  -0.924  1.00 -1.00           O1-
ATOM   2491  N   MET   312      74.645  60.677   3.302  1.00 -1.00           N  
ATOM   2492  CA  MET   312      75.337  60.697   4.583  1.00  5.44           C  
ATOM   2493  C   MET   312      76.157  59.456   4.806  1.00 -1.00           C  
ATOM   2494  O   MET   312      75.707  58.300   4.618  1.00 -1.00           O  
ATOM   2495  CB  MET   312      74.457  60.883   5.768  1.00 -1.00           C  
ATOM   2496  CG  MET   312      73.443  62.097   5.714  1.00 -1.00           C  
ATOM   2497  SD  MET   312      72.640  62.506   7.351  1.00 -1.00           S  
ATOM   2498  CE  MET   312      72.033  60.835   7.799  1.00 -1.00           C  
ATOM   2499  N   ASP   313      77.479  59.594   4.985  1.00 -1.00           N  
ATOM   2500  CA  ASP   313      78.445  58.533   4.840  1.00  4.36           C  
ATOM   2501  C   ASP   313      78.552  57.630   6.038  1.00 -1.00           C  
ATOM   2502  O   ASP   313      78.695  56.433   5.957  1.00 -1.00           O  
ATOM   2503  CB  ASP   313      79.852  59.081   4.472  1.00 -1.00           C  
ATOM   2504  CG  ASP   313      79.783  59.668   3.080  1.00 -1.00           C  
ATOM   2505  OD1 ASP   313      79.406  58.950   2.138  1.00 -1.00           O  
ATOM   2506  OD2 ASP   313      80.088  60.897   2.998  1.00 -1.00           O1-
ATOM   2507  N   ASP   314      78.700  58.120   7.310  1.00 -1.00           N  
ATOM   2508  CA  ASP   314      79.008  57.425   8.549  1.00  4.39           C  
ATOM   2509  C   ASP   314      78.407  58.096   9.808  1.00 -1.00           C  
ATOM   2510  O   ASP   314      78.168  59.308   9.907  1.00 -1.00           O  
ATOM   2511  CB  ASP   314      80.576  57.360   8.667  1.00 -1.00           C  
ATOM   2512  CG  ASP   314      80.957  56.573   9.926  1.00 -1.00           C  
ATOM   2513  OD1 ASP   314      80.280  55.683  10.475  1.00 -1.00           O  
ATOM   2514  OD2 ASP   314      82.063  56.849  10.494  1.00 -1.00           O1-
ATOM   2515  N   VAL   315      78.072  57.273  10.804  1.00 -1.00           N  
ATOM   2516  CA  VAL   315      77.565  57.664  12.112  1.00  2.82           C  
ATOM   2517  C   VAL   315      78.761  58.077  13.032  1.00 -1.00           C  
ATOM   2518  O   VAL   315      79.798  57.435  13.039  1.00 -1.00           O  
ATOM   2519  CB  VAL   315      76.703  56.576  12.850  1.00 -1.00           C  
ATOM   2520  CG1 VAL   315      77.443  55.245  12.899  1.00 -1.00           C  
ATOM   2521  CG2 VAL   315      76.384  56.797  14.361  1.00 -1.00           C  
ATOM   2522  N   VAL   316      78.629  59.111  13.834  1.00 -1.00           N  
ATOM   2523  CA  VAL   316      79.480  59.569  14.918  1.00  1.97           C  
ATOM   2524  C   VAL   316      78.645  60.215  16.047  1.00 -1.00           C  
ATOM   2525  O   VAL   316      77.743  61.109  15.826  1.00 -1.00           O  
ATOM   2526  CB  VAL   316      80.567  60.522  14.421  1.00 -1.00           C  
ATOM   2527  CG1 VAL   316      81.377  61.256  15.453  1.00 -1.00           C  
ATOM   2528  CG2 VAL   316      81.569  59.806  13.385  1.00 -1.00           C  
ATOM   2529  N   ASP   317      78.854  59.792  17.272  1.00 -1.00           N  
ATOM   2530  CA  ASP   317      78.056  60.265  18.409  1.00  1.79           C  
ATOM   2531  C   ASP   317      78.681  61.447  19.060  1.00 -1.00           C  
ATOM   2532  O   ASP   317      79.806  61.427  19.454  1.00 -1.00           O  
ATOM   2533  CB  ASP   317      77.778  58.980  19.329  1.00 -1.00           C  
ATOM   2534  CG  ASP   317      76.865  59.292  20.503  1.00 -1.00           C  
ATOM   2535  OD1 ASP   317      76.639  58.247  21.181  1.00 -1.00           O  
ATOM   2536  OD2 ASP   317      76.419  60.401  20.734  1.00 -1.00           O1-
ATOM   2537  N   ALA   318      78.023  62.600  19.112  1.00 -1.00           N  
ATOM   2538  CA  ALA   318      78.556  63.842  19.684  1.00  1.43           C  
ATOM   2539  C   ALA   318      78.774  63.854  21.246  1.00 -1.00           C  
ATOM   2540  O   ALA   318      79.336  64.839  21.734  1.00 -1.00           O  
ATOM   2541  CB  ALA   318      77.472  64.976  19.296  1.00 -1.00           C  
ATOM   2542  N   ASP   319      78.398  62.764  21.922  1.00 -1.00           N  
ATOM   2543  CA  ASP   319      78.742  62.607  23.252  1.00  1.22           C  
ATOM   2544  C   ASP   319      80.182  62.340  23.524  1.00 -1.00           C  
ATOM   2545  O   ASP   319      80.676  62.512  24.609  1.00 -1.00           O  
ATOM   2546  CB  ASP   319      78.022  61.381  23.854  1.00 -1.00           C  
ATOM   2547  CG  ASP   319      76.488  61.418  23.837  1.00 -1.00           C  
ATOM   2548  OD1 ASP   319      75.911  60.492  24.397  1.00 -1.00           O  
ATOM   2549  OD2 ASP   319      75.823  62.443  23.469  1.00 -1.00           O1-
ATOM   2550  N   GLU   320      80.934  62.006  22.429  1.00 -1.00           N  
ATOM   2551  CA  GLU   320      82.319  61.765  22.460  1.00  1.33           C  
ATOM   2552  C   GLU   320      83.257  63.025  22.386  1.00 -1.00           C  
ATOM   2553  O   GLU   320      84.500  62.905  22.381  1.00 -1.00           O  
ATOM   2554  CB  GLU   320      82.678  60.647  21.461  1.00 -1.00           C  
ATOM   2555  CG  GLU   320      82.130  59.274  21.800  1.00 -1.00           C  
ATOM   2556  CD  GLU   320      82.433  58.765  23.150  1.00 -1.00           C  
ATOM   2557  OE1 GLU   320      83.599  58.829  23.510  1.00 -1.00           O  
ATOM   2558  OE2 GLU   320      81.552  58.139  23.774  1.00 -1.00           O1-
ATOM   2559  N   TYR   321      82.633  64.223  22.209  1.00 -1.00           N  
ATOM   2560  CA  TYR   321      83.234  65.512  21.831  1.00  1.88           C  
ATOM   2561  C   TYR   321      82.815  66.641  22.714  1.00 -1.00           C  
ATOM   2562  O   TYR   321      82.008  66.473  23.547  1.00 -1.00           O  
ATOM   2563  CB  TYR   321      82.886  65.794  20.415  1.00 -1.00           C  
ATOM   2564  CG  TYR   321      83.456  64.854  19.310  1.00 -1.00           C  
ATOM   2565  CD1 TYR   321      82.844  63.708  18.952  1.00 -1.00           C  
ATOM   2566  CD2 TYR   321      84.556  65.348  18.542  1.00 -1.00           C  
ATOM   2567  CE1 TYR   321      83.439  62.985  17.868  1.00 -1.00           C  
ATOM   2568  CE2 TYR   321      85.200  64.584  17.539  1.00 -1.00           C  
ATOM   2569  CZ  TYR   321      84.604  63.343  17.129  1.00 -1.00           C  
ATOM   2570  OH  TYR   321      85.184  62.483  16.257  1.00 -1.00           O  
ATOM   2571  N   LEU   322      83.641  67.766  22.596  1.00 -1.00           N  
ATOM   2572  CA  LEU   322      83.446  68.878  23.529  1.00  2.02           C  
ATOM   2573  C   LEU   322      83.720  68.595  24.987  1.00 -1.00           C  
ATOM   2574  O   LEU   322      83.376  69.358  25.862  1.00 -1.00           O  
ATOM   2575  CB  LEU   322      82.081  69.559  23.240  1.00 -1.00           C  
ATOM   2576  CG  LEU   322      81.802  69.851  21.749  1.00 -1.00           C  
ATOM   2577  CD1 LEU   322      80.411  70.520  21.630  1.00 -1.00           C  
ATOM   2578  CD2 LEU   322      82.871  70.780  21.036  1.00 -1.00           C  
ATOM   2579  N   ILE   323      84.504  67.511  25.207  1.00 -1.00           N  
ATOM   2580  CA  ILE   323      85.128  67.101  26.506  1.00  2.28           C  
ATOM   2581  C   ILE   323      86.567  67.716  26.576  1.00 -1.00           C  
ATOM   2582  O   ILE   323      87.230  67.618  25.532  1.00 -1.00           O  
ATOM   2583  CB  ILE   323      85.071  65.589  26.761  1.00 -1.00           C  
ATOM   2584  CG1 ILE   323      85.992  64.914  25.815  1.00 -1.00           C  
ATOM   2585  CG2 ILE   323      83.500  65.075  26.675  1.00 -1.00           C  
ATOM   2586  CD1 ILE   323      85.709  63.404  25.706  1.00 -1.00           C  
ATOM   2587  N   PRO   324      87.097  68.138  27.705  1.00 -1.00           N  
ATOM   2588  CA  PRO   324      88.573  68.316  27.849  1.00  2.38           C  
ATOM   2589  C   PRO   324      89.220  66.908  27.694  1.00 -1.00           C  
ATOM   2590  O   PRO   324      88.950  65.930  28.345  1.00 -1.00           O  
ATOM   2591  CB  PRO   324      88.758  68.939  29.317  1.00 -1.00           C  
ATOM   2592  CG  PRO   324      87.448  68.811  29.945  1.00 -1.00           C  
ATOM   2593  CD  PRO   324      86.367  68.566  28.912  1.00 -1.00           C  
ATOM   2594  N   GLN   325      90.206  66.848  26.713  1.00 -1.00           N  
ATOM   2595  CA  GLN   325      90.713  65.565  26.163  1.00  3.39           C  
ATOM   2596  C   GLN   325      91.468  64.669  27.151  1.00 -1.00           C  
ATOM   2597  O   GLN   325      91.444  63.442  27.082  1.00 -1.00           O  
ATOM   2598  CB  GLN   325      91.596  65.973  24.968  1.00 -1.00           C  
ATOM   2599  CG  GLN   325      90.960  66.171  23.636  1.00 -1.00           C  
ATOM   2600  CD  GLN   325      90.524  67.608  23.445  1.00 -1.00           C  
ATOM   2601  NE2 GLN   325      90.574  67.982  22.272  1.00 -1.00           N  
ATOM   2602  OE1 GLN   325      90.397  68.455  24.325  1.00 -1.00           O  
ATOM   2603  N   GLN   326      92.080  65.335  28.139  1.00 -1.00           N  
ATOM   2604  CA  GLN   326      92.624  64.649  29.342  1.00  5.36           C  
ATOM   2605  C   GLN   326      91.846  64.995  30.594  1.00 -1.00           C  
ATOM   2606  O   GLN   326      91.830  64.196  31.483  1.00 -1.00           O  
ATOM   2607  CB  GLN   326      94.085  64.929  29.491  1.00 -1.00           C  
ATOM   2608  CG  GLN   326      94.907  64.661  28.197  1.00 -1.00           C  
ATOM   2609  CD  GLN   326      95.320  65.934  27.460  1.00 -1.00           C  
ATOM   2610  NE2 GLN   326      96.478  66.529  27.715  1.00 -1.00           N  
ATOM   2611  OE1 GLN   326      94.862  66.233  26.348  1.00 -1.00           O  
ATOM   2612  N   GLY   327      91.217  66.087  30.744  1.00 -1.00           N  
ATOM   2613  CA  GLY   327      90.317  66.443  31.855  1.00  5.06           C  
ATOM   2614  C   GLY   327      89.262  65.301  32.147  1.00 -1.00           C  
ATOM   2615  O   GLY   327      89.085  64.995  33.306  1.00 -1.00           O  
ATOM   2616  N   PHE   328      88.681  64.710  31.097  1.00 -1.00           N  
ATOM   2617  CA  PHE   328      87.842  63.574  31.236  1.00  4.82           C  
ATOM   2618  C   PHE   328      88.481  62.405  32.026  1.00 -1.00           C  
ATOM   2619  O   PHE   328      87.909  61.793  32.923  1.00 -1.00           O  
ATOM   2620  CB  PHE   328      87.451  63.092  29.800  1.00 -1.00           C  
ATOM   2621  CG  PHE   328      86.587  61.920  29.687  1.00 -1.00           C  
ATOM   2622  CD1 PHE   328      85.134  62.037  29.683  1.00 -1.00           C  
ATOM   2623  CD2 PHE   328      87.080  60.636  29.502  1.00 -1.00           C  
ATOM   2624  CE1 PHE   328      84.273  60.900  29.464  1.00 -1.00           C  
ATOM   2625  CE2 PHE   328      86.274  59.552  29.285  1.00 -1.00           C  
ATOM   2626  CZ  PHE   328      84.869  59.686  29.234  1.00 -1.00           C  
ATOM   2627  N   PHE   329      89.780  62.243  31.754  1.00 -1.00           N  
ATOM   2628  CA  PHE   329      90.606  61.204  32.325  1.00  5.95           C  
ATOM   2629  C   PHE   329      91.464  61.583  33.552  1.00 -1.00           C  
ATOM   2630  O   PHE   329      92.184  60.707  34.029  1.00 -1.00           O  
ATOM   2631  CB  PHE   329      91.616  60.702  31.256  1.00 -1.00           C  
ATOM   2632  CG  PHE   329      91.004  60.021  30.044  1.00 -1.00           C  
ATOM   2633  CD1 PHE   329      90.186  58.874  30.255  1.00 -1.00           C  
ATOM   2634  CD2 PHE   329      91.043  60.708  28.792  1.00 -1.00           C  
ATOM   2635  CE1 PHE   329      89.475  58.388  29.134  1.00 -1.00           C  
ATOM   2636  CE2 PHE   329      90.199  60.237  27.762  1.00 -1.00           C  
ATOM   2637  CZ  PHE   329      89.427  59.023  27.911  1.00 -1.00           C  
ATOM   2638  N   SER   330      91.211  62.774  34.144  1.00 -1.00           N  
ATOM   2639  CA  SER   330      91.792  63.134  35.464  1.00  6.62           C  
ATOM   2640  C   SER   330      91.297  62.299  36.678  1.00 -1.00           C  
ATOM   2641  O   SER   330      92.011  62.466  37.701  1.00 -1.00           O  
ATOM   2642  CB  SER   330      91.499  64.637  35.624  1.00 -1.00           C  
ATOM   2643  OG  SER   330      90.078  64.760  35.705  1.00 -1.00           O  
ATOM   2644  N   SER   331      90.282  61.450  36.632  1.00 -1.00           N  
ATOM   2645  CA  SER   331      90.005  60.476  37.717  1.00  6.32           C  
ATOM   2646  C   SER   331      89.132  59.347  37.180  1.00 -1.00           C  
ATOM   2647  O   SER   331      88.457  59.499  36.178  1.00 -1.00           O  
ATOM   2648  CB  SER   331      89.241  61.179  38.808  1.00 -1.00           C  
ATOM   2649  OG  SER   331      87.876  61.508  38.675  1.00 -1.00           O  
ATOM   2650  N   PRO   332      89.257  58.228  37.876  1.00 -1.00           N  
ATOM   2651  CA  PRO   332      88.445  57.068  37.506  1.00  5.01           C  
ATOM   2652  C   PRO   332      86.933  57.153  37.708  1.00 -1.00           C  
ATOM   2653  O   PRO   332      86.199  56.392  37.143  1.00 -1.00           O  
ATOM   2654  CB  PRO   332      88.929  55.928  38.349  1.00 -1.00           C  
ATOM   2655  CG  PRO   332      89.528  56.609  39.590  1.00 -1.00           C  
ATOM   2656  CD  PRO   332      90.119  57.928  39.083  1.00 -1.00           C  
ATOM   2657  N   SER   333      86.453  58.136  38.528  1.00 -1.00           N  
ATOM   2658  CA  SER   333      85.029  58.580  38.585  1.00  4.98           C  
ATOM   2659  C   SER   333      84.632  59.392  37.339  1.00 -1.00           C  
ATOM   2660  O   SER   333      83.607  59.154  36.735  1.00 -1.00           O  
ATOM   2661  CB  SER   333      84.577  59.376  39.841  1.00 -1.00           C  
ATOM   2662  OG  SER   333      85.363  60.402  40.352  1.00 -1.00           O  
ATOM   2663  N   THR   334      85.547  60.203  36.754  1.00 -1.00           N  
ATOM   2664  CA  THR   334      85.138  61.253  35.819  1.00  4.74           C  
ATOM   2665  C   THR   334      84.745  60.677  34.523  1.00 -1.00           C  
ATOM   2666  O   THR   334      83.715  61.028  33.926  1.00 -1.00           O  
ATOM   2667  CB  THR   334      86.300  62.308  35.658  1.00 -1.00           C  
ATOM   2668  CG2 THR   334      85.798  63.464  34.814  1.00 -1.00           C  
ATOM   2669  OG1 THR   334      86.492  63.008  36.945  1.00 -1.00           O  
ATOM   2670  N   SER   335      85.477  59.664  34.025  1.00 -1.00           N  
ATOM   2671  CA  SER   335      85.155  59.021  32.723  1.00  4.69           C  
ATOM   2672  C   SER   335      83.985  58.075  32.821  1.00 -1.00           C  
ATOM   2673  O   SER   335      83.509  57.649  31.725  1.00 -1.00           O  
ATOM   2674  CB  SER   335      86.448  58.415  32.202  1.00 -1.00           C  
ATOM   2675  OG  SER   335      86.936  57.400  33.040  1.00 -1.00           O  
ATOM   2676  N   ARG   336      83.487  57.896  34.045  1.00 -1.00           N  
ATOM   2677  CA  ARG   336      82.319  57.077  34.279  1.00  4.36           C  
ATOM   2678  C   ARG   336      81.041  57.865  34.343  1.00 -1.00           C  
ATOM   2679  O   ARG   336      80.012  57.241  33.925  1.00 -1.00           O  
ATOM   2680  CB  ARG   336      82.567  56.182  35.551  1.00 -1.00           C  
ATOM   2681  CG  ARG   336      83.454  55.076  35.357  1.00 -1.00           C  
ATOM   2682  CD  ARG   336      83.703  54.319  36.623  1.00 -1.00           C  
ATOM   2683  NE  ARG   336      84.527  53.092  36.443  1.00 -1.00           N  
ATOM   2684  CZ  ARG   336      85.799  52.994  36.132  1.00 -1.00           C  
ATOM   2685  NH1 ARG   336      86.658  54.028  36.039  1.00 -1.00           N1+
ATOM   2686  NH2 ARG   336      86.290  51.829  35.735  1.00 -1.00           N  
ATOM   2687  N   THR   337      80.986  59.111  34.851  1.00 -1.00           N  
ATOM   2688  CA  THR   337      79.834  59.852  35.239  1.00  4.09           C  
ATOM   2689  C   THR   337      78.586  59.807  34.238  1.00 -1.00           C  
ATOM   2690  O   THR   337      77.505  59.761  34.733  1.00 -1.00           O  
ATOM   2691  CB  THR   337      80.192  61.324  35.610  1.00 -1.00           C  
ATOM   2692  CG2 THR   337      78.987  62.183  36.215  1.00 -1.00           C  
ATOM   2693  OG1 THR   337      81.210  61.291  36.587  1.00 -1.00           O  
ATOM   2694  N   PRO   338      78.654  59.892  32.889  1.00 -1.00           N  
ATOM   2695  CA  PRO   338      77.433  59.794  32.027  1.00  2.81           C  
ATOM   2696  C   PRO   338      76.641  58.492  32.093  1.00 -1.00           C  
ATOM   2697  O   PRO   338      75.448  58.485  31.860  1.00 -1.00           O  
ATOM   2698  CB  PRO   338      78.060  60.028  30.557  1.00 -1.00           C  
ATOM   2699  CG  PRO   338      79.406  60.566  30.675  1.00 -1.00           C  
ATOM   2700  CD  PRO   338      79.863  60.146  32.073  1.00 -1.00           C  
ATOM   2701  N   LEU   339      77.382  57.407  32.485  1.00 -1.00           N  
ATOM   2702  CA  LEU   339      76.710  56.091  32.715  1.00  2.88           C  
ATOM   2703  C   LEU   339      75.729  56.096  33.884  1.00 -1.00           C  
ATOM   2704  O   LEU   339      74.912  55.219  33.904  1.00 -1.00           O  
ATOM   2705  CB  LEU   339      77.732  55.008  32.952  1.00 -1.00           C  
ATOM   2706  CG  LEU   339      78.968  55.011  32.010  1.00 -1.00           C  
ATOM   2707  CD1 LEU   339      79.980  54.040  32.643  1.00 -1.00           C  
ATOM   2708  CD2 LEU   339      78.612  54.416  30.613  1.00 -1.00           C  
ATOM   2709  N   LEU   340      75.838  57.048  34.781  1.00 -1.00           N  
ATOM   2710  CA  LEU   340      74.964  57.152  35.968  1.00  2.75           C  
ATOM   2711  C   LEU   340      73.636  57.844  35.763  1.00 -1.00           C  
ATOM   2712  O   LEU   340      72.896  58.299  36.703  1.00 -1.00           O  
ATOM   2713  CB  LEU   340      75.681  57.679  37.198  1.00 -1.00           C  
ATOM   2714  CG  LEU   340      77.153  57.293  37.438  1.00 -1.00           C  
ATOM   2715  CD1 LEU   340      77.770  58.078  38.634  1.00 -1.00           C  
ATOM   2716  CD2 LEU   340      77.254  55.844  37.759  1.00 -1.00           C  
ATOM   2717  N   SER   341      73.250  58.016  34.482  1.00 -1.00           N  
ATOM   2718  CA  SER   341      71.977  58.704  34.134  1.00  2.75           C  
ATOM   2719  C   SER   341      70.841  57.860  34.644  1.00 -1.00           C  
ATOM   2720  O   SER   341      69.861  58.492  35.058  1.00 -1.00           O  
ATOM   2721  CB  SER   341      71.961  58.946  32.613  1.00 -1.00           C  
ATOM   2722  OG  SER   341      71.962  57.688  31.876  1.00 -1.00           O  
ATOM   2723  N   SER   342      70.928  56.558  34.621  1.00 -1.00           N  
ATOM   2724  CA  SER   342      70.035  55.542  35.232  1.00  2.75           C  
ATOM   2725  C   SER   342      70.134  55.279  36.732  1.00 -1.00           C  
ATOM   2726  O   SER   342      71.196  55.197  37.375  1.00 -1.00           O  
ATOM   2727  CB  SER   342      70.267  54.336  34.463  1.00 -1.00           C  
ATOM   2728  OG  SER   342      69.416  53.331  34.853  1.00 -1.00           O  
ATOM   2729  N   LEU   343      68.911  55.125  37.304  1.00 -1.00           N  
ATOM   2730  CA  LEU   343      68.720  54.803  38.696  1.00  1.79           C  
ATOM   2731  C   LEU   343      69.097  53.343  38.953  1.00 -1.00           C  
ATOM   2732  O   LEU   343      69.036  52.903  40.110  1.00 -1.00           O  
ATOM   2733  CB  LEU   343      67.212  55.096  38.918  1.00 -1.00           C  
ATOM   2734  CG  LEU   343      66.813  55.185  40.436  1.00 -1.00           C  
ATOM   2735  CD1 LEU   343      67.311  56.359  41.296  1.00 -1.00           C  
ATOM   2736  CD2 LEU   343      65.236  55.106  40.460  1.00 -1.00           C  
ATOM   2737  N   LEU   344      69.353  52.573  37.954  1.00 -1.00           N  
ATOM   2738  CA  LEU   344      69.199  51.065  37.954  1.00  1.79           C  
ATOM   2739  C   LEU   344      70.442  50.337  37.432  1.00 -1.00           C  
ATOM   2740  O   LEU   344      70.413  49.201  36.905  1.00 -1.00           O  
ATOM   2741  CB  LEU   344      67.904  50.614  37.228  1.00 -1.00           C  
ATOM   2742  CG  LEU   344      66.669  51.091  37.906  1.00 -1.00           C  
ATOM   2743  CD1 LEU   344      65.517  51.102  36.942  1.00 -1.00           C  
ATOM   2744  CD2 LEU   344      66.241  50.162  39.032  1.00 -1.00           C  
ATOM   2745  N   VAL   345      71.602  51.092  37.539  1.00 -1.00           N  
ATOM   2746  CA  VAL   345      72.979  50.641  37.238  1.00  1.66           C  
ATOM   2747  C   VAL   345      73.515  49.599  38.246  1.00 -1.00           C  
ATOM   2748  O   VAL   345      74.495  48.804  37.893  1.00 -1.00           O  
ATOM   2749  CB  VAL   345      73.902  51.804  37.053  1.00 -1.00           C  
ATOM   2750  CG1 VAL   345      73.553  52.555  35.777  1.00 -1.00           C  
ATOM   2751  CG2 VAL   345      74.048  52.671  38.254  1.00 -1.00           C  
ATOM   2752  N   GLU   346      72.893  49.424  39.424  1.00 -1.00           N  
ATOM   2753  CA  GLU   346      72.872  48.224  40.308  1.00  2.17           C  
ATOM   2754  C   GLU   346      71.480  47.989  41.005  1.00 -1.00           C  
ATOM   2755  O   GLU   346      70.794  49.040  41.068  1.00 -1.00           O  
ATOM   2756  CB  GLU   346      73.986  48.308  41.425  1.00 -1.00           C  
ATOM   2757  CG  GLU   346      73.930  49.547  42.345  1.00 -1.00           C  
ATOM   2758  CD  GLU   346      74.948  49.383  43.401  1.00 -1.00           C  
ATOM   2759  OE1 GLU   346      74.680  48.794  44.501  1.00 -1.00           O  
ATOM   2760  OE2 GLU   346      76.107  49.935  43.301  1.00 -1.00           O1-
ATOM   2761  N   PRO   347      71.046  46.792  41.476  1.00 -1.00           N  
ATOM   2762  CA  PRO   347      69.744  46.579  42.028  1.00  2.94           C  
ATOM   2763  C   PRO   347      69.455  47.433  43.244  1.00 -1.00           C  
ATOM   2764  O   PRO   347      70.434  47.767  43.976  1.00 -1.00           O  
ATOM   2765  CB  PRO   347      69.636  45.044  42.405  1.00 -1.00           C  
ATOM   2766  CG  PRO   347      71.092  44.564  42.228  1.00 -1.00           C  
ATOM   2767  CD  PRO   347      71.890  45.520  41.541  1.00 -1.00           C  
ATOM   2768  N   LEU   348      68.115  47.765  43.475  1.00 -1.00           N  
ATOM   2769  CA  LEU   348      67.678  48.496  44.680  1.00  3.18           C  
ATOM   2770  C   LEU   348      67.161  47.621  45.807  1.00 -1.00           C  
ATOM   2771  O   LEU   348      66.836  46.505  45.531  1.00 -1.00           O  
ATOM   2772  CB  LEU   348      66.751  49.650  44.215  1.00 -1.00           C  
ATOM   2773  CG  LEU   348      67.258  50.660  43.114  1.00 -1.00           C  
ATOM   2774  CD1 LEU   348      66.066  51.562  42.880  1.00 -1.00           C  
ATOM   2775  CD2 LEU   348      68.569  51.467  43.423  1.00 -1.00           C  
ATOM   2776  N   THR   349      67.065  48.118  47.073  1.00 -1.00           N  
ATOM   2777  CA  THR   349      66.729  47.336  48.324  1.00  3.50           C  
ATOM   2778  C   THR   349      65.232  46.940  48.347  1.00 -1.00           C  
ATOM   2779  O   THR   349      64.461  47.929  48.459  1.00 -1.00           O  
ATOM   2780  CB  THR   349      66.931  48.107  49.721  1.00 -1.00           C  
ATOM   2781  CG2 THR   349      66.780  47.401  51.046  1.00 -1.00           C  
ATOM   2782  OG1 THR   349      68.236  48.685  49.694  1.00 -1.00           O  
ATOM   2783  N   PRO   350      64.865  45.675  48.442  1.00 -1.00           N  
ATOM   2784  CA  PRO   350      63.427  45.317  48.484  1.00  3.59           C  
ATOM   2785  C   PRO   350      62.623  45.858  49.675  1.00 -1.00           C  
ATOM   2786  O   PRO   350      62.981  45.760  50.859  1.00 -1.00           O  
ATOM   2787  CB  PRO   350      63.297  43.764  48.419  1.00 -1.00           C  
ATOM   2788  CG  PRO   350      64.694  43.321  47.918  1.00 -1.00           C  
ATOM   2789  CD  PRO   350      65.644  44.444  48.418  1.00 -1.00           C  
ATOM   2790  N   SER   351      61.407  46.389  49.350  1.00 -1.00           N  
ATOM   2791  CA  SER   351      60.395  46.901  50.265  1.00  3.78           C  
ATOM   2792  C   SER   351      59.544  45.758  50.889  1.00 -1.00           C  
ATOM   2793  O   SER   351      59.647  44.574  50.494  1.00 -1.00           O  
ATOM   2794  CB  SER   351      59.446  47.958  49.538  1.00 -1.00           C  
ATOM   2795  OG  SER   351      58.501  48.502  50.428  1.00 -1.00           O  
ATOM   2796  N   GLY   352      58.711  46.078  51.834  1.00 -1.00           N  
ATOM   2797  CA  GLY   352      58.054  45.051  52.683  1.00  4.74           C  
ATOM   2798  C   GLY   352      56.669  44.692  52.195  1.00 -1.00           C  
ATOM   2799  O   GLY   352      56.494  43.978  51.197  1.00 -1.00           O  
ATOM   2800  N   GLU   353      55.636  45.267  52.813  1.00 -1.00           N  
ATOM   2801  CA  GLU   353      54.254  45.152  52.487  1.00  3.76           C  
ATOM   2802  C   GLU   353      53.891  45.821  51.143  1.00 -1.00           C  
ATOM   2803  O   GLU   353      54.616  46.764  50.642  1.00 -1.00           O  
ATOM   2804  CB  GLU   353      53.435  45.703  53.681  1.00 -1.00           C  
ATOM   2805  CG  GLU   353      53.598  45.051  55.026  1.00 -1.00           C  
ATOM   2806  CD  GLU   353      53.055  43.620  55.135  1.00 -1.00           C  
ATOM   2807  OE1 GLU   353      52.737  43.132  56.224  1.00 -1.00           O  
ATOM   2808  OE2 GLU   353      52.809  42.949  54.139  1.00 -1.00           O1-
ATOM   2809  N   ALA   354      52.755  45.489  50.565  1.00 -1.00           N  
ATOM   2810  CA  ALA   354      52.105  46.225  49.436  1.00  3.07           C  
ATOM   2811  C   ALA   354      51.610  47.707  49.723  1.00 -1.00           C  
ATOM   2812  O   ALA   354      51.206  47.939  50.850  1.00 -1.00           O  
ATOM   2813  CB  ALA   354      50.954  45.450  48.837  1.00 -1.00           C  
ATOM   2814  N   PRO   355      51.702  48.638  48.793  1.00 -1.00           N  
ATOM   2815  CA  PRO   355      51.215  50.039  48.980  1.00  2.49           C  
ATOM   2816  C   PRO   355      49.669  50.172  49.194  1.00 -1.00           C  
ATOM   2817  O   PRO   355      48.964  49.254  48.897  1.00 -1.00           O  
ATOM   2818  CB  PRO   355      51.766  50.683  47.689  1.00 -1.00           C  
ATOM   2819  CG  PRO   355      51.677  49.619  46.560  1.00 -1.00           C  
ATOM   2820  CD  PRO   355      52.045  48.322  47.409  1.00 -1.00           C  
ATOM   2821  N   ASN   356      49.178  51.310  49.699  1.00 -1.00           N  
ATOM   2822  CA  ASN   356      47.725  51.572  49.746  1.00  2.62           C  
ATOM   2823  C   ASN   356      47.189  51.786  48.317  1.00 -1.00           C  
ATOM   2824  O   ASN   356      47.902  52.221  47.377  1.00 -1.00           O  
ATOM   2825  CB  ASN   356      47.456  52.792  50.551  1.00 -1.00           C  
ATOM   2826  CG  ASN   356      46.004  53.233  50.541  1.00 -1.00           C  
ATOM   2827  ND2 ASN   356      45.713  54.485  50.133  1.00 -1.00           N  
ATOM   2828  OD1 ASN   356      45.101  52.413  50.726  1.00 -1.00           O  
ATOM   2829  N   GLN   357      45.894  51.503  48.120  1.00 -1.00           N  
ATOM   2830  CA  GLN   357      45.193  51.831  46.880  1.00  2.15           C  
ATOM   2831  C   GLN   357      43.735  52.265  47.107  1.00 -1.00           C  
ATOM   2832  O   GLN   357      42.968  51.595  47.844  1.00 -1.00           O  
ATOM   2833  CB  GLN   357      45.301  50.612  45.941  1.00 -1.00           C  
ATOM   2834  CG  GLN   357      44.578  50.698  44.619  1.00 -1.00           C  
ATOM   2835  CD  GLN   357      45.038  51.722  43.597  1.00 -1.00           C  
ATOM   2836  NE2 GLN   357      45.227  51.501  42.351  1.00 -1.00           N  
ATOM   2837  OE1 GLN   357      45.206  52.885  43.903  1.00 -1.00           O  
ATOM   2838  N   ALA   358      43.274  53.368  46.442  1.00 -1.00           N  
ATOM   2839  CA  ALA   358      41.884  53.802  46.376  1.00  2.78           C  
ATOM   2840  C   ALA   358      41.656  54.650  45.183  1.00 -1.00           C  
ATOM   2841  O   ALA   358      42.493  55.530  44.932  1.00 -1.00           O  
ATOM   2842  CB  ALA   358      41.582  54.618  47.690  1.00 -1.00           C  
ATOM   2843  N   LEU   359      40.532  54.543  44.517  1.00 -1.00           N  
ATOM   2844  CA  LEU   359      40.228  55.459  43.403  1.00  1.58           C  
ATOM   2845  C   LEU   359      40.036  56.858  44.078  1.00 -1.00           C  
ATOM   2846  O   LEU   359      39.203  56.980  45.000  1.00 -1.00           O  
ATOM   2847  CB  LEU   359      38.992  54.956  42.742  1.00 -1.00           C  
ATOM   2848  CG  LEU   359      38.367  55.978  41.760  1.00 -1.00           C  
ATOM   2849  CD1 LEU   359      39.190  56.134  40.452  1.00 -1.00           C  
ATOM   2850  CD2 LEU   359      36.931  55.612  41.335  1.00 -1.00           C  
ATOM   2851  N   LEU   360      40.626  57.930  43.435  1.00 -1.00           N  
ATOM   2852  CA  LEU   360      40.458  59.248  43.850  1.00  1.70           C  
ATOM   2853  C   LEU   360      39.501  59.959  42.892  1.00 -1.00           C  
ATOM   2854  O   LEU   360      39.754  60.088  41.710  1.00 -1.00           O  
ATOM   2855  CB  LEU   360      41.779  60.072  43.775  1.00 -1.00           C  
ATOM   2856  CG  LEU   360      41.697  61.529  44.299  1.00 -1.00           C  
ATOM   2857  CD1 LEU   360      41.207  61.881  45.721  1.00 -1.00           C  
ATOM   2858  CD2 LEU   360      43.036  62.266  44.118  1.00 -1.00           C  
ATOM   2859  N   ARG   361      38.281  60.248  43.425  1.00 -1.00           N  
ATOM   2860  CA  ARG   361      37.210  61.032  42.677  1.00  1.51           C  
ATOM   2861  C   ARG   361      37.487  62.569  42.646  1.00 -1.00           C  
ATOM   2862  O   ARG   361      38.019  63.128  43.632  1.00 -1.00           O  
ATOM   2863  CB  ARG   361      35.910  60.697  43.401  1.00 -1.00           C  
ATOM   2864  CG  ARG   361      35.529  59.316  43.032  1.00 -1.00           C  
ATOM   2865  CD  ARG   361      34.427  58.778  43.941  1.00 -1.00           C  
ATOM   2866  NE  ARG   361      33.852  57.482  43.510  1.00 -1.00           N  
ATOM   2867  CZ  ARG   361      34.022  56.176  43.813  1.00 -1.00           C  
ATOM   2868  NH1 ARG   361      34.809  55.862  44.720  1.00 -1.00           N1+
ATOM   2869  NH2 ARG   361      33.379  55.240  43.198  1.00 -1.00           N  
ATOM   2870  N   ILE   362      37.353  63.075  41.412  1.00 -1.00           N  
ATOM   2871  CA  ILE   362      37.677  64.466  41.152  1.00  2.27           C  
ATOM   2872  C   ILE   362      36.457  65.152  40.626  1.00 -1.00           C  
ATOM   2873  O   ILE   362      35.742  64.506  39.787  1.00 -1.00           O  
ATOM   2874  CB  ILE   362      38.844  64.746  40.213  1.00 -1.00           C  
ATOM   2875  CG1 ILE   362      40.095  63.916  40.371  1.00 -1.00           C  
ATOM   2876  CG2 ILE   362      39.223  66.186  39.974  1.00 -1.00           C  
ATOM   2877  CD1 ILE   362      40.837  64.410  41.662  1.00 -1.00           C  
ATOM   2878  N   LEU   363      36.127  66.415  41.016  1.00 -1.00           N  
ATOM   2879  CA  LEU   363      34.998  67.151  40.665  1.00  1.25           C  
ATOM   2880  C   LEU   363      35.467  68.566  40.114  1.00 -1.00           C  
ATOM   2881  O   LEU   363      36.408  69.207  40.601  1.00 -1.00           O  
ATOM   2882  CB  LEU   363      34.183  67.346  41.987  1.00 -1.00           C  
ATOM   2883  CG  LEU   363      33.392  66.096  42.610  1.00 -1.00           C  
ATOM   2884  CD1 LEU   363      32.649  66.565  43.826  1.00 -1.00           C  
ATOM   2885  CD2 LEU   363      32.450  65.340  41.663  1.00 -1.00           C  
ATOM   2886  N   LYS   364      34.718  69.073  39.081  1.00 -1.00           N  
ATOM   2887  CA  LYS   364      34.871  70.458  38.604  1.00  1.17           C  
ATOM   2888  C   LYS   364      34.039  71.274  39.635  1.00 -1.00           C  
ATOM   2889  O   LYS   364      33.282  70.732  40.494  1.00 -1.00           O  
ATOM   2890  CB  LYS   364      34.305  70.470  37.187  1.00 -1.00           C  
ATOM   2891  CG  LYS   364      34.465  71.840  36.463  1.00 -1.00           C  
ATOM   2892  CD  LYS   364      34.105  71.815  34.904  1.00 -1.00           C  
ATOM   2893  CE  LYS   364      35.246  71.808  33.966  1.00 -1.00           C  
ATOM   2894  NZ  LYS   364      34.893  71.138  32.693  1.00 -1.00           N1+
ATOM   2895  N   GLU   365      34.131  72.616  39.600  1.00 -1.00           N  
ATOM   2896  CA  GLU   365      33.372  73.457  40.521  1.00  1.26           C  
ATOM   2897  C   GLU   365      31.835  73.406  40.288  1.00 -1.00           C  
ATOM   2898  O   GLU   365      31.012  73.621  41.187  1.00 -1.00           O  
ATOM   2899  CB  GLU   365      33.883  74.882  40.714  1.00 -1.00           C  
ATOM   2900  CG  GLU   365      33.447  75.738  39.539  1.00 -1.00           C  
ATOM   2901  CD  GLU   365      33.753  77.214  39.705  1.00 -1.00           C  
ATOM   2902  OE1 GLU   365      34.923  77.566  40.008  1.00 -1.00           O  
ATOM   2903  OE2 GLU   365      32.862  78.071  39.582  1.00 -1.00           O1-
ATOM   2904  N   THR   366      31.452  73.033  39.084  1.00 -1.00           N  
ATOM   2905  CA  THR   366      30.064  72.922  38.605  1.00  1.59           C  
ATOM   2906  C   THR   366      29.357  71.598  39.010  1.00 -1.00           C  
ATOM   2907  O   THR   366      28.107  71.488  38.733  1.00 -1.00           O  
ATOM   2908  CB  THR   366      30.045  73.054  37.083  1.00 -1.00           C  
ATOM   2909  CG2 THR   366      30.393  74.556  36.585  1.00 -1.00           C  
ATOM   2910  OG1 THR   366      30.976  72.148  36.518  1.00 -1.00           O  
ATOM   2911  N   GLU   367      30.067  70.638  39.725  1.00 -1.00           N  
ATOM   2912  CA  GLU   367      29.462  69.421  40.165  1.00  1.24           C  
ATOM   2913  C   GLU   367      28.934  69.355  41.626  1.00 -1.00           C  
ATOM   2914  O   GLU   367      28.392  68.328  42.022  1.00 -1.00           O  
ATOM   2915  CB  GLU   367      30.437  68.221  40.061  1.00 -1.00           C  
ATOM   2916  CG  GLU   367      31.199  67.953  38.694  1.00 -1.00           C  
ATOM   2917  CD  GLU   367      30.191  67.601  37.547  1.00 -1.00           C  
ATOM   2918  OE1 GLU   367      29.543  66.523  37.633  1.00 -1.00           O  
ATOM   2919  OE2 GLU   367      29.898  68.454  36.694  1.00 -1.00           O1-
ATOM   2920  N   PHE   368      28.970  70.482  42.457  1.00 -1.00           N  
ATOM   2921  CA  PHE   368      28.561  70.546  43.803  1.00  1.48           C  
ATOM   2922  C   PHE   368      28.327  71.994  44.237  1.00 -1.00           C  
ATOM   2923  O   PHE   368      29.124  72.865  43.841  1.00 -1.00           O  
ATOM   2924  CB  PHE   368      29.550  69.804  44.679  1.00 -1.00           C  
ATOM   2925  CG  PHE   368      31.021  70.286  44.664  1.00 -1.00           C  
ATOM   2926  CD1 PHE   368      31.366  71.284  45.593  1.00 -1.00           C  
ATOM   2927  CD2 PHE   368      31.924  69.958  43.611  1.00 -1.00           C  
ATOM   2928  CE1 PHE   368      32.630  72.066  45.475  1.00 -1.00           C  
ATOM   2929  CE2 PHE   368      33.198  70.548  43.568  1.00 -1.00           C  
ATOM   2930  CZ  PHE   368      33.503  71.580  44.488  1.00 -1.00           C  
ATOM   2931  N   LYS   369      27.285  72.252  44.981  1.00 -1.00           N  
ATOM   2932  CA  LYS   369      26.968  73.547  45.563  1.00  1.08           C  
ATOM   2933  C   LYS   369      26.933  73.488  47.041  1.00 -1.00           C  
ATOM   2934  O   LYS   369      26.388  72.532  47.637  1.00 -1.00           O  
ATOM   2935  CB  LYS   369      25.624  74.105  44.888  1.00 -1.00           C  
ATOM   2936  CG  LYS   369      25.183  75.394  45.398  1.00 -1.00           C  
ATOM   2937  CD  LYS   369      23.774  75.855  45.004  1.00 -1.00           C  
ATOM   2938  CE  LYS   369      23.290  77.161  45.672  1.00 -1.00           C  
ATOM   2939  NZ  LYS   369      21.891  77.442  45.346  1.00 -1.00           N1+
ATOM   2940  N   LYS   370      27.398  74.541  47.790  1.00 -1.00           N  
ATOM   2941  CA  LYS   370      27.015  74.822  49.179  1.00  1.40           C  
ATOM   2942  C   LYS   370      25.768  75.564  49.474  1.00 -1.00           C  
ATOM   2943  O   LYS   370      25.334  76.394  48.640  1.00 -1.00           O  
ATOM   2944  CB  LYS   370      28.323  75.429  49.816  1.00 -1.00           C  
ATOM   2945  CG  LYS   370      28.692  76.802  49.337  1.00 -1.00           C  
ATOM   2946  CD  LYS   370      29.802  77.496  50.256  1.00 -1.00           C  
ATOM   2947  CE  LYS   370      29.909  78.965  49.869  1.00 -1.00           C  
ATOM   2948  NZ  LYS   370      30.940  79.787  50.486  1.00 -1.00           N1+
ATOM   2949  N   ILE   371      25.128  75.260  50.625  1.00 -1.00           N  
ATOM   2950  CA  ILE   371      23.733  75.731  50.859  1.00  1.35           C  
ATOM   2951  C   ILE   371      23.660  76.318  52.287  1.00 -1.00           C  
ATOM   2952  O   ILE   371      23.078  77.369  52.364  1.00 -1.00           O  
ATOM   2953  CB  ILE   371      22.585  74.661  50.487  1.00 -1.00           C  
ATOM   2954  CG1 ILE   371      22.489  74.651  48.984  1.00 -1.00           C  
ATOM   2955  CG2 ILE   371      21.281  74.911  51.172  1.00 -1.00           C  
ATOM   2956  CD1 ILE   371      23.133  73.522  48.274  1.00 -1.00           C  
ATOM   2957  N   LYS   372      24.304  75.793  53.338  1.00 -1.00           N  
ATOM   2958  CA  LYS   372      24.111  76.335  54.691  1.00  1.37           C  
ATOM   2959  C   LYS   372      25.281  76.027  55.692  1.00 -1.00           C  
ATOM   2960  O   LYS   372      25.694  74.910  55.730  1.00 -1.00           O  
ATOM   2961  CB  LYS   372      22.801  75.724  55.402  1.00 -1.00           C  
ATOM   2962  CG  LYS   372      22.211  76.699  56.469  1.00 -1.00           C  
ATOM   2963  CD  LYS   372      21.310  75.813  57.371  1.00 -1.00           C  
ATOM   2964  CE  LYS   372      20.315  76.629  58.139  1.00 -1.00           C  
ATOM   2965  NZ  LYS   372      21.149  77.347  59.214  1.00 -1.00           N1+
ATOM   2966  N   VAL   373      25.712  77.056  56.494  1.00 -1.00           N  
ATOM   2967  CA  VAL   373      26.854  76.843  57.393  1.00  1.64           C  
ATOM   2968  C   VAL   373      26.504  75.727  58.327  1.00 -1.00           C  
ATOM   2969  O   VAL   373      25.331  75.494  58.661  1.00 -1.00           O  
ATOM   2970  CB  VAL   373      27.274  78.096  58.172  1.00 -1.00           C  
ATOM   2971  CG1 VAL   373      27.988  79.032  57.230  1.00 -1.00           C  
ATOM   2972  CG2 VAL   373      26.244  78.946  58.963  1.00 -1.00           C  
ATOM   2973  N   LEU   374      27.522  74.951  58.712  1.00 -1.00           N  
ATOM   2974  CA  LEU   374      27.423  73.718  59.380  1.00  1.48           C  
ATOM   2975  C   LEU   374      28.428  73.497  60.483  1.00 -1.00           C  
ATOM   2976  O   LEU   374      28.085  72.823  61.473  1.00 -1.00           O  
ATOM   2977  CB  LEU   374      27.417  72.588  58.316  1.00 -1.00           C  
ATOM   2978  CG  LEU   374      27.402  71.094  58.804  1.00 -1.00           C  
ATOM   2979  CD1 LEU   374      26.026  70.682  59.171  1.00 -1.00           C  
ATOM   2980  CD2 LEU   374      27.840  70.197  57.614  1.00 -1.00           C  
ATOM   2981  N   GLY   375      29.675  73.942  60.443  1.00 -1.00           N  
ATOM   2982  CA  GLY   375      30.545  73.912  61.576  1.00  1.39           C  
ATOM   2983  C   GLY   375      31.793  74.705  61.272  1.00 -1.00           C  
ATOM   2984  O   GLY   375      31.822  75.605  60.398  1.00 -1.00           O  
ATOM   2985  N   SER   376      32.722  74.485  62.149  1.00 -1.00           N  
ATOM   2986  CA  SER   376      33.966  75.254  62.019  1.00  1.48           C  
ATOM   2987  C   SER   376      35.121  74.388  62.553  1.00 -1.00           C  
ATOM   2988  O   SER   376      35.097  73.851  63.668  1.00 -1.00           O  
ATOM   2989  CB  SER   376      33.848  76.538  62.766  1.00 -1.00           C  
ATOM   2990  OG  SER   376      35.175  77.228  62.842  1.00 -1.00           O  
ATOM   2991  N   GLY   377      36.225  74.276  61.775  1.00 -1.00           N  
ATOM   2992  CA  GLY   377      37.483  73.763  62.258  1.00  1.78           C  
ATOM   2993  C   GLY   377      38.663  74.349  61.505  1.00 -1.00           C  
ATOM   2994  O   GLY   377      38.550  75.444  60.980  1.00 -1.00           O  
ATOM   2995  N   ALA   378      39.864  73.697  61.424  1.00 -1.00           N  
ATOM   2996  CA  ALA   378      41.135  74.253  60.893  1.00  1.72           C  
ATOM   2997  C   ALA   378      40.984  74.743  59.497  1.00 -1.00           C  
ATOM   2998  O   ALA   378      41.573  75.858  59.122  1.00 -1.00           O  
ATOM   2999  CB  ALA   378      42.348  73.307  61.211  1.00 -1.00           C  
ATOM   3000  N   PHE   379      40.228  74.052  58.730  1.00 -1.00           N  
ATOM   3001  CA  PHE   379      39.775  74.360  57.406  1.00  1.76           C  
ATOM   3002  C   PHE   379      38.823  75.531  57.277  1.00 -1.00           C  
ATOM   3003  O   PHE   379      38.197  75.768  56.293  1.00 -1.00           O  
ATOM   3004  CB  PHE   379      39.171  73.115  56.816  1.00 -1.00           C  
ATOM   3005  CG  PHE   379      38.289  72.378  57.816  1.00 -1.00           C  
ATOM   3006  CD1 PHE   379      38.830  71.174  58.416  1.00 -1.00           C  
ATOM   3007  CD2 PHE   379      37.049  72.888  58.100  1.00 -1.00           C  
ATOM   3008  CE1 PHE   379      38.018  70.560  59.400  1.00 -1.00           C  
ATOM   3009  CE2 PHE   379      36.244  72.337  59.084  1.00 -1.00           C  
ATOM   3010  CZ  PHE   379      36.777  71.190  59.789  1.00 -1.00           C  
ATOM   3011  N   GLY   380      38.600  76.351  58.347  1.00 -1.00           N  
ATOM   3012  CA  GLY   380      37.572  77.380  58.470  1.00  1.85           C  
ATOM   3013  C   GLY   380      36.178  76.855  58.622  1.00 -1.00           C  
ATOM   3014  O   GLY   380      35.995  75.813  59.163  1.00 -1.00           O  
ATOM   3015  N   THR   381      35.211  77.497  57.932  1.00 -1.00           N  
ATOM   3016  CA  THR   381      33.864  76.917  57.950  1.00  1.50           C  
ATOM   3017  C   THR   381      33.660  75.701  57.080  1.00 -1.00           C  
ATOM   3018  O   THR   381      34.119  75.775  55.948  1.00 -1.00           O  
ATOM   3019  CB  THR   381      32.872  78.006  57.524  1.00 -1.00           C  
ATOM   3020  CG2 THR   381      31.461  77.584  57.328  1.00 -1.00           C  
ATOM   3021  OG1 THR   381      32.833  78.990  58.507  1.00 -1.00           O  
ATOM   3022  N   VAL   382      32.880  74.704  57.533  1.00 -1.00           N  
ATOM   3023  CA  VAL   382      32.378  73.604  56.679  1.00  1.45           C  
ATOM   3024  C   VAL   382      30.831  73.838  56.478  1.00 -1.00           C  
ATOM   3025  O   VAL   382      30.168  74.267  57.454  1.00 -1.00           O  
ATOM   3026  CB  VAL   382      32.856  72.219  57.149  1.00 -1.00           C  
ATOM   3027  CG1 VAL   382      32.392  71.939  58.605  1.00 -1.00           C  
ATOM   3028  CG2 VAL   382      32.401  70.986  56.412  1.00 -1.00           C  
ATOM   3029  N   TYR   383      30.301  73.470  55.325  1.00 -1.00           N  
ATOM   3030  CA  TYR   383      29.028  73.886  54.860  1.00  1.34           C  
ATOM   3031  C   TYR   383      28.230  72.639  54.635  1.00 -1.00           C  
ATOM   3032  O   TYR   383      28.892  71.698  54.156  1.00 -1.00           O  
ATOM   3033  CB  TYR   383      29.083  74.673  53.636  1.00 -1.00           C  
ATOM   3034  CG  TYR   383      29.826  76.041  53.819  1.00 -1.00           C  
ATOM   3035  CD1 TYR   383      31.169  76.199  53.498  1.00 -1.00           C  
ATOM   3036  CD2 TYR   383      29.004  77.149  53.988  1.00 -1.00           C  
ATOM   3037  CE1 TYR   383      31.725  77.461  53.378  1.00 -1.00           C  
ATOM   3038  CE2 TYR   383      29.494  78.501  53.961  1.00 -1.00           C  
ATOM   3039  CZ  TYR   383      30.865  78.568  53.600  1.00 -1.00           C  
ATOM   3040  OH  TYR   383      31.412  79.840  53.660  1.00 -1.00           O  
ATOM   3041  N   LYS   384      26.871  72.588  54.898  1.00 -1.00           N  
ATOM   3042  CA  LYS   384      25.958  71.672  54.217  1.00  1.26           C  
ATOM   3043  C   LYS   384      25.831  72.112  52.703  1.00 -1.00           C  
ATOM   3044  O   LYS   384      26.045  73.296  52.361  1.00 -1.00           O  
ATOM   3045  CB  LYS   384      24.630  71.805  54.961  1.00 -1.00           C  
ATOM   3046  CG  LYS   384      23.467  70.979  54.367  1.00 -1.00           C  
ATOM   3047  CD  LYS   384      22.256  71.365  55.266  1.00 -1.00           C  
ATOM   3048  CE  LYS   384      22.317  70.763  56.687  1.00 -1.00           C  
ATOM   3049  NZ  LYS   384      21.302  71.397  57.594  1.00 -1.00           N1+
ATOM   3050  N   GLY   385      25.486  71.205  51.819  1.00 -1.00           N  
ATOM   3051  CA  GLY   385      25.477  71.366  50.415  1.00  1.27           C  
ATOM   3052  C   GLY   385      24.735  70.267  49.647  1.00 -1.00           C  
ATOM   3053  O   GLY   385      24.167  69.293  50.239  1.00 -1.00           O  
ATOM   3054  N   LEU   386      24.822  70.272  48.308  1.00 -1.00           N  
ATOM   3055  CA  LEU   386      24.178  69.359  47.418  1.00  1.02           C  
ATOM   3056  C   LEU   386      25.121  68.894  46.264  1.00 -1.00           C  
ATOM   3057  O   LEU   386      25.723  69.727  45.575  1.00 -1.00           O  
ATOM   3058  CB  LEU   386      22.874  69.879  46.897  1.00 -1.00           C  
ATOM   3059  CG  LEU   386      22.134  68.761  46.139  1.00 -1.00           C  
ATOM   3060  CD1 LEU   386      21.499  67.860  47.194  1.00 -1.00           C  
ATOM   3061  CD2 LEU   386      21.049  69.424  45.201  1.00 -1.00           C  
ATOM   3062  N   TRP   387      25.372  67.583  46.136  1.00 -1.00           N  
ATOM   3063  CA  TRP   387      26.188  66.996  45.044  1.00  1.10           C  
ATOM   3064  C   TRP   387      25.307  66.434  43.897  1.00 -1.00           C  
ATOM   3065  O   TRP   387      24.290  65.957  44.236  1.00 -1.00           O  
ATOM   3066  CB  TRP   387      27.138  65.924  45.682  1.00 -1.00           C  
ATOM   3067  CG  TRP   387      27.971  65.139  44.729  1.00 -1.00           C  
ATOM   3068  CD1 TRP   387      28.875  65.677  43.931  1.00 -1.00           C  
ATOM   3069  CD2 TRP   387      28.125  63.726  44.608  1.00 -1.00           C  
ATOM   3070  CE2 TRP   387      29.042  63.466  43.586  1.00 -1.00           C  
ATOM   3071  CE3 TRP   387      27.461  62.629  45.177  1.00 -1.00           C  
ATOM   3072  NE1 TRP   387      29.565  64.669  43.255  1.00 -1.00           N  
ATOM   3073  CZ2 TRP   387      29.311  62.167  43.124  1.00 -1.00           C  
ATOM   3074  CZ3 TRP   387      27.837  61.279  44.833  1.00 -1.00           C  
ATOM   3075  CH2 TRP   387      28.724  61.111  43.721  1.00 -1.00           C  
ATOM   3076  N   ILE   388      25.806  66.437  42.663  1.00 -1.00           N  
ATOM   3077  CA  ILE   388      25.024  66.048  41.550  1.00  1.15           C  
ATOM   3078  C   ILE   388      25.741  64.842  40.879  1.00 -1.00           C  
ATOM   3079  O   ILE   388      26.673  64.957  40.114  1.00 -1.00           O  
ATOM   3080  CB  ILE   388      24.832  67.151  40.506  1.00 -1.00           C  
ATOM   3081  CG1 ILE   388      24.297  68.452  41.205  1.00 -1.00           C  
ATOM   3082  CG2 ILE   388      23.896  66.721  39.352  1.00 -1.00           C  
ATOM   3083  CD1 ILE   388      25.367  69.271  41.944  1.00 -1.00           C  
ATOM   3084  N   PRO   389      25.368  63.668  41.131  1.00 -1.00           N  
ATOM   3085  CA  PRO   389      25.886  62.390  40.471  1.00  1.43           C  
ATOM   3086  C   PRO   389      25.750  62.394  38.948  1.00 -1.00           C  
ATOM   3087  O   PRO   389      24.782  62.938  38.464  1.00 -1.00           O  
ATOM   3088  CB  PRO   389      25.016  61.256  41.091  1.00 -1.00           C  
ATOM   3089  CG  PRO   389      24.768  61.785  42.514  1.00 -1.00           C  
ATOM   3090  CD  PRO   389      24.456  63.292  42.197  1.00 -1.00           C  
ATOM   3091  N   GLU   390      26.712  61.805  38.280  1.00 -1.00           N  
ATOM   3092  CA  GLU   390      27.015  61.977  36.848  1.00  1.68           C  
ATOM   3093  C   GLU   390      25.875  61.316  36.019  1.00 -1.00           C  
ATOM   3094  O   GLU   390      25.544  60.118  36.210  1.00 -1.00           O  
ATOM   3095  CB  GLU   390      28.403  61.251  36.563  1.00 -1.00           C  
ATOM   3096  CG  GLU   390      28.587  61.021  35.007  1.00 -1.00           C  
ATOM   3097  CD  GLU   390      28.685  62.280  34.272  1.00 -1.00           C  
ATOM   3098  OE1 GLU   390      28.785  62.219  32.967  1.00 -1.00           O  
ATOM   3099  OE2 GLU   390      28.398  63.364  34.810  1.00 -1.00           O1-
ATOM   3100  N   GLY   391      25.260  62.053  35.112  1.00 -1.00           N  
ATOM   3101  CA  GLY   391      24.031  61.608  34.259  1.00  2.97           C  
ATOM   3102  C   GLY   391      22.796  61.132  35.044  1.00 -1.00           C  
ATOM   3103  O   GLY   391      21.895  60.648  34.356  1.00 -1.00           O  
ATOM   3104  N   GLU   392      22.733  61.216  36.414  1.00 -1.00           N  
ATOM   3105  CA  GLU   392      21.519  60.961  37.221  1.00  2.79           C  
ATOM   3106  C   GLU   392      20.537  62.204  37.241  1.00 -1.00           C  
ATOM   3107  O   GLU   392      20.992  63.391  37.096  1.00 -1.00           O  
ATOM   3108  CB  GLU   392      21.708  60.587  38.686  1.00 -1.00           C  
ATOM   3109  CG  GLU   392      22.426  59.345  39.023  1.00 -1.00           C  
ATOM   3110  CD  GLU   392      22.282  58.165  38.180  1.00 -1.00           C  
ATOM   3111  OE1 GLU   392      21.177  57.597  37.948  1.00 -1.00           O  
ATOM   3112  OE2 GLU   392      23.346  57.716  37.609  1.00 -1.00           O1-
ATOM   3113  N   LYS   393      19.263  61.922  37.439  1.00 -1.00           N  
ATOM   3114  CA  LYS   393      18.258  62.883  37.948  1.00  2.61           C  
ATOM   3115  C   LYS   393      18.338  63.091  39.437  1.00 -1.00           C  
ATOM   3116  O   LYS   393      18.004  64.205  39.901  1.00 -1.00           O  
ATOM   3117  CB  LYS   393      16.869  62.316  37.568  1.00 -1.00           C  
ATOM   3118  CG  LYS   393      16.454  62.064  36.060  1.00 -1.00           C  
ATOM   3119  CD  LYS   393      14.976  61.914  35.771  1.00 -1.00           C  
ATOM   3120  CE  LYS   393      14.812  62.184  34.267  1.00 -1.00           C  
ATOM   3121  NZ  LYS   393      15.413  61.055  33.487  1.00 -1.00           N1+
ATOM   3122  N   VAL   394      18.698  62.060  40.215  1.00 -1.00           N  
ATOM   3123  CA  VAL   394      18.726  62.291  41.718  1.00  2.64           C  
ATOM   3124  C   VAL   394      19.877  63.205  42.047  1.00 -1.00           C  
ATOM   3125  O   VAL   394      20.895  63.316  41.369  1.00 -1.00           O  
ATOM   3126  CB  VAL   394      18.866  60.921  42.348  1.00 -1.00           C  
ATOM   3127  CG1 VAL   394      17.715  60.063  42.184  1.00 -1.00           C  
ATOM   3128  CG2 VAL   394      20.120  60.151  42.027  1.00 -1.00           C  
ATOM   3129  N   LYS   395      19.771  63.927  43.193  1.00 -1.00           N  
ATOM   3130  CA  LYS   395      20.882  64.710  43.871  1.00  1.76           C  
ATOM   3131  C   LYS   395      21.112  64.318  45.353  1.00 -1.00           C  
ATOM   3132  O   LYS   395      20.149  63.906  46.053  1.00 -1.00           O  
ATOM   3133  CB  LYS   395      20.694  66.218  43.615  1.00 -1.00           C  
ATOM   3134  CG  LYS   395      20.862  66.550  42.124  1.00 -1.00           C  
ATOM   3135  CD  LYS   395      20.507  68.061  41.879  1.00 -1.00           C  
ATOM   3136  CE  LYS   395      20.483  68.413  40.363  1.00 -1.00           C  
ATOM   3137  NZ  LYS   395      19.520  67.636  39.588  1.00 -1.00           N1+
ATOM   3138  N   ILE   396      22.334  64.459  45.883  1.00 -1.00           N  
ATOM   3139  CA  ILE   396      22.820  63.875  47.162  1.00  1.50           C  
ATOM   3140  C   ILE   396      23.186  64.884  48.200  1.00 -1.00           C  
ATOM   3141  O   ILE   396      24.014  65.812  47.985  1.00 -1.00           O  
ATOM   3142  CB  ILE   396      23.931  62.829  46.907  1.00 -1.00           C  
ATOM   3143  CG1 ILE   396      23.340  61.637  46.178  1.00 -1.00           C  
ATOM   3144  CG2 ILE   396      24.775  62.312  48.124  1.00 -1.00           C  
ATOM   3145  CD1 ILE   396      24.100  60.359  45.896  1.00 -1.00           C  
ATOM   3146  N   PRO   397      22.620  64.792  49.424  1.00 -1.00           N  
ATOM   3147  CA  PRO   397      22.938  65.745  50.521  1.00  1.10           C  
ATOM   3148  C   PRO   397      24.416  65.541  50.908  1.00 -1.00           C  
ATOM   3149  O   PRO   397      24.874  64.412  51.161  1.00 -1.00           O  
ATOM   3150  CB  PRO   397      22.010  65.417  51.724  1.00 -1.00           C  
ATOM   3151  CG  PRO   397      21.482  63.988  51.380  1.00 -1.00           C  
ATOM   3152  CD  PRO   397      21.791  63.710  49.948  1.00 -1.00           C  
ATOM   3153  N   VAL   398      25.148  66.657  51.038  1.00 -1.00           N  
ATOM   3154  CA  VAL   398      26.635  66.597  51.367  1.00  1.04           C  
ATOM   3155  C   VAL   398      27.125  67.608  52.413  1.00 -1.00           C  
ATOM   3156  O   VAL   398      26.357  68.568  52.783  1.00 -1.00           O  
ATOM   3157  CB  VAL   398      27.517  66.750  50.085  1.00 -1.00           C  
ATOM   3158  CG1 VAL   398      27.538  65.440  49.298  1.00 -1.00           C  
ATOM   3159  CG2 VAL   398      27.084  67.774  49.074  1.00 -1.00           C  
ATOM   3160  N   ALA   399      28.340  67.403  52.977  1.00 -1.00           N  
ATOM   3161  CA  ALA   399      29.270  68.342  53.696  1.00  0.93           C  
ATOM   3162  C   ALA   399      30.427  68.722  52.798  1.00 -1.00           C  
ATOM   3163  O   ALA   399      31.063  67.904  52.190  1.00 -1.00           O  
ATOM   3164  CB  ALA   399      29.578  67.732  55.003  1.00 -1.00           C  
ATOM   3165  N   ILE   400      30.721  70.086  52.753  1.00 -1.00           N  
ATOM   3166  CA  ILE   400      31.710  70.729  51.845  1.00  0.95           C  
ATOM   3167  C   ILE   400      32.654  71.535  52.715  1.00 -1.00           C  
ATOM   3168  O   ILE   400      32.140  72.440  53.425  1.00 -1.00           O  
ATOM   3169  CB  ILE   400      31.043  71.636  50.734  1.00 -1.00           C  
ATOM   3170  CG1 ILE   400      30.332  70.838  49.712  1.00 -1.00           C  
ATOM   3171  CG2 ILE   400      32.053  72.691  50.129  1.00 -1.00           C  
ATOM   3172  CD1 ILE   400      29.200  71.492  48.924  1.00 -1.00           C  
ATOM   3173  N   LYS   401      33.945  71.234  52.636  1.00 -1.00           N  
ATOM   3174  CA  LYS   401      35.056  72.079  53.005  1.00  1.06           C  
ATOM   3175  C   LYS   401      35.421  72.877  51.699  1.00 -1.00           C  
ATOM   3176  O   LYS   401      35.391  72.215  50.660  1.00 -1.00           O  
ATOM   3177  CB  LYS   401      36.316  71.277  53.437  1.00 -1.00           C  
ATOM   3178  CG  LYS   401      36.056  70.649  54.835  1.00 -1.00           C  
ATOM   3179  CD  LYS   401      37.207  69.737  55.378  1.00 -1.00           C  
ATOM   3180  CE  LYS   401      36.933  69.178  56.777  1.00 -1.00           C  
ATOM   3181  NZ  LYS   401      38.328  68.693  57.136  1.00 -1.00           N1+
ATOM   3182  N   GLU   402      35.838  74.148  51.789  1.00 -1.00           N  
ATOM   3183  CA  GLU   402      36.389  74.942  50.640  1.00  1.21           C  
ATOM   3184  C   GLU   402      37.607  75.902  50.980  1.00 -1.00           C  
ATOM   3185  O   GLU   402      38.181  76.426  50.064  1.00 -1.00           O  
ATOM   3186  CB  GLU   402      35.348  75.812  49.990  1.00 -1.00           C  
ATOM   3187  CG  GLU   402      34.951  76.929  50.945  1.00 -1.00           C  
ATOM   3188  CD  GLU   402      33.877  77.877  50.422  1.00 -1.00           C  
ATOM   3189  OE1 GLU   402      33.253  77.667  49.340  1.00 -1.00           O  
ATOM   3190  OE2 GLU   402      33.691  78.912  51.076  1.00 -1.00           O1-
ATOM   3191  N   LEU   403      38.010  76.016  52.263  1.00 -1.00           N  
ATOM   3192  CA  LEU   403      39.175  76.802  52.784  1.00  1.47           C  
ATOM   3193  C   LEU   403      39.180  78.317  52.474  1.00 -1.00           C  
ATOM   3194  O   LEU   403      40.256  79.016  52.451  1.00 -1.00           O  
ATOM   3195  CB  LEU   403      40.456  76.223  52.274  1.00 -1.00           C  
ATOM   3196  CG  LEU   403      40.670  74.689  52.450  1.00 -1.00           C  
ATOM   3197  CD1 LEU   403      41.968  74.372  51.737  1.00 -1.00           C  
ATOM   3198  CD2 LEU   403      40.732  74.215  53.905  1.00 -1.00           C  
ATOM   3199  N   ARG   404      37.995  78.908  52.060  1.00 -1.00           N  
ATOM   3200  CA  ARG   404      38.031  80.326  51.572  1.00  1.44           C  
ATOM   3201  C   ARG   404      38.211  81.325  52.746  1.00 -1.00           C  
ATOM   3202  O   ARG   404      38.487  82.515  52.557  1.00 -1.00           O  
ATOM   3203  CB  ARG   404      36.779  80.639  50.694  1.00 -1.00           C  
ATOM   3204  CG  ARG   404      37.163  79.930  49.380  1.00 -1.00           C  
ATOM   3205  CD  ARG   404      36.083  80.139  48.307  1.00 -1.00           C  
ATOM   3206  NE  ARG   404      36.490  79.578  46.948  1.00 -1.00           N  
ATOM   3207  CZ  ARG   404      35.739  78.811  46.214  1.00 -1.00           C  
ATOM   3208  NH1 ARG   404      34.495  78.532  46.383  1.00 -1.00           N1+
ATOM   3209  NH2 ARG   404      36.301  78.088  45.350  1.00 -1.00           N  
ATOM   3210  N   GLU   405      38.226  80.968  53.985  1.00 -1.00           N  
ATOM   3211  CA  GLU   405      38.506  81.734  55.209  1.00  2.17           C  
ATOM   3212  C   GLU   405      39.446  80.991  56.169  1.00 -1.00           C  
ATOM   3213  O   GLU   405      39.476  81.247  57.330  1.00 -1.00           O  
ATOM   3214  CB  GLU   405      37.169  82.031  55.903  1.00 -1.00           C  
ATOM   3215  CG  GLU   405      36.506  80.754  56.560  1.00 -1.00           C  
ATOM   3216  CD  GLU   405      35.486  81.126  57.660  1.00 -1.00           C  
ATOM   3217  OE1 GLU   405      35.065  82.324  57.722  1.00 -1.00           O  
ATOM   3218  OE2 GLU   405      35.052  80.293  58.489  1.00 -1.00           O1-
ATOM   3219  N   ALA   406      40.066  79.879  55.691  1.00 -1.00           N  
ATOM   3220  CA  ALA   406      41.045  79.206  56.512  1.00  2.09           C  
ATOM   3221  C   ALA   406      42.235  79.997  56.834  1.00 -1.00           C  
ATOM   3222  O   ALA   406      42.892  80.570  55.961  1.00 -1.00           O  
ATOM   3223  CB  ALA   406      41.534  77.920  55.831  1.00 -1.00           C  
ATOM   3224  N   THR   407      42.586  80.047  58.112  1.00 -1.00           N  
ATOM   3225  CA  THR   407      43.792  80.806  58.610  1.00  1.66           C  
ATOM   3226  C   THR   407      45.091  80.034  58.494  1.00 -1.00           C  
ATOM   3227  O   THR   407      46.114  80.634  58.214  1.00 -1.00           O  
ATOM   3228  CB  THR   407      43.602  81.224  60.037  1.00 -1.00           C  
ATOM   3229  CG2 THR   407      44.628  82.115  60.688  1.00 -1.00           C  
ATOM   3230  OG1 THR   407      42.398  81.969  60.136  1.00 -1.00           O  
ATOM   3231  N   SER   408      45.153  78.658  58.598  1.00 -1.00           N  
ATOM   3232  CA  SER   408      46.469  77.999  58.633  1.00  2.04           C  
ATOM   3233  C   SER   408      47.260  78.133  57.293  1.00 -1.00           C  
ATOM   3234  O   SER   408      46.596  77.864  56.253  1.00 -1.00           O  
ATOM   3235  CB  SER   408      46.481  76.556  59.173  1.00 -1.00           C  
ATOM   3236  OG  SER   408      47.772  75.978  58.835  1.00 -1.00           O  
ATOM   3237  N   PRO   409      48.578  78.481  57.250  1.00 -1.00           N  
ATOM   3238  CA  PRO   409      49.339  78.536  55.986  1.00  2.08           C  
ATOM   3239  C   PRO   409      49.542  77.189  55.419  1.00 -1.00           C  
ATOM   3240  O   PRO   409      49.937  77.162  54.204  1.00 -1.00           O  
ATOM   3241  CB  PRO   409      50.770  79.109  56.436  1.00 -1.00           C  
ATOM   3242  CG  PRO   409      50.858  78.649  57.926  1.00 -1.00           C  
ATOM   3243  CD  PRO   409      49.489  78.839  58.394  1.00 -1.00           C  
ATOM   3244  N   LYS   410      49.295  76.129  56.095  1.00 -1.00           N  
ATOM   3245  CA  LYS   410      49.527  74.793  55.566  1.00  2.63           C  
ATOM   3246  C   LYS   410      48.340  73.969  55.111  1.00 -1.00           C  
ATOM   3247  O   LYS   410      48.587  72.845  54.738  1.00 -1.00           O  
ATOM   3248  CB  LYS   410      50.369  74.060  56.609  1.00 -1.00           C  
ATOM   3249  CG  LYS   410      51.868  74.461  56.617  1.00 -1.00           C  
ATOM   3250  CD  LYS   410      52.749  73.796  55.512  1.00 -1.00           C  
ATOM   3251  CE  LYS   410      54.183  74.309  55.684  1.00 -1.00           C  
ATOM   3252  NZ  LYS   410      55.176  73.693  54.735  1.00 -1.00           N1+
ATOM   3253  N   ALA   411      47.107  74.535  55.171  1.00 -1.00           N  
ATOM   3254  CA  ALA   411      45.833  73.836  55.055  1.00  2.40           C  
ATOM   3255  C   ALA   411      45.422  73.401  53.608  1.00 -1.00           C  
ATOM   3256  O   ALA   411      44.606  72.428  53.543  1.00 -1.00           O  
ATOM   3257  CB  ALA   411      44.805  74.709  55.685  1.00 -1.00           C  
ATOM   3258  N   ASN   412      45.896  74.145  52.573  1.00 -1.00           N  
ATOM   3259  CA  ASN   412      45.736  73.547  51.203  1.00  1.41           C  
ATOM   3260  C   ASN   412      46.580  72.305  50.971  1.00 -1.00           C  
ATOM   3261  O   ASN   412      46.224  71.419  50.136  1.00 -1.00           O  
ATOM   3262  CB  ASN   412      45.794  74.616  50.007  1.00 -1.00           C  
ATOM   3263  CG  ASN   412      44.804  75.695  49.932  1.00 -1.00           C  
ATOM   3264  ND2 ASN   412      45.058  76.806  50.470  1.00 -1.00           N  
ATOM   3265  OD1 ASN   412      43.786  75.570  49.258  1.00 -1.00           O  
ATOM   3266  N   LYS   413      47.760  72.098  51.601  1.00 -1.00           N  
ATOM   3267  CA  LYS   413      48.588  70.856  51.517  1.00  1.66           C  
ATOM   3268  C   LYS   413      47.958  69.676  52.369  1.00 -1.00           C  
ATOM   3269  O   LYS   413      47.767  68.565  51.871  1.00 -1.00           O  
ATOM   3270  CB  LYS   413      50.044  71.091  52.038  1.00 -1.00           C  
ATOM   3271  CG  LYS   413      50.927  69.861  51.861  1.00 -1.00           C  
ATOM   3272  CD  LYS   413      52.378  70.166  52.303  1.00 -1.00           C  
ATOM   3273  CE  LYS   413      53.331  68.927  52.058  1.00 -1.00           C  
ATOM   3274  NZ  LYS   413      53.089  67.762  53.078  1.00 -1.00           N1+
ATOM   3275  N   GLU   414      47.570  70.057  53.606  1.00 -1.00           N  
ATOM   3276  CA  GLU   414      47.065  69.074  54.622  1.00  1.81           C  
ATOM   3277  C   GLU   414      45.694  68.402  54.254  1.00 -1.00           C  
ATOM   3278  O   GLU   414      45.419  67.264  54.637  1.00 -1.00           O  
ATOM   3279  CB  GLU   414      46.974  69.894  55.960  1.00 -1.00           C  
ATOM   3280  CG  GLU   414      48.426  70.243  56.375  1.00 -1.00           C  
ATOM   3281  CD  GLU   414      49.097  69.232  57.377  1.00 -1.00           C  
ATOM   3282  OE1 GLU   414      49.312  69.512  58.601  1.00 -1.00           O  
ATOM   3283  OE2 GLU   414      49.440  68.140  56.939  1.00 -1.00           O1-
ATOM   3284  N   ILE   415      44.921  69.171  53.448  1.00 -1.00           N  
ATOM   3285  CA  ILE   415      43.654  68.616  52.978  1.00  1.84           C  
ATOM   3286  C   ILE   415      43.807  67.498  51.975  1.00 -1.00           C  
ATOM   3287  O   ILE   415      42.987  66.539  51.961  1.00 -1.00           O  
ATOM   3288  CB  ILE   415      42.737  69.891  52.386  1.00 -1.00           C  
ATOM   3289  CG1 ILE   415      41.294  69.384  52.127  1.00 -1.00           C  
ATOM   3290  CG2 ILE   415      43.245  70.420  51.085  1.00 -1.00           C  
ATOM   3291  CD1 ILE   415      40.252  70.516  52.380  1.00 -1.00           C  
ATOM   3292  N   LEU   416      44.947  67.467  51.194  1.00 -1.00           N  
ATOM   3293  CA  LEU   416      45.220  66.360  50.273  1.00  1.36           C  
ATOM   3294  C   LEU   416      45.694  65.063  50.924  1.00 -1.00           C  
ATOM   3295  O   LEU   416      45.196  64.040  50.571  1.00 -1.00           O  
ATOM   3296  CB  LEU   416      46.398  66.760  49.308  1.00 -1.00           C  
ATOM   3297  CG  LEU   416      46.055  68.022  48.509  1.00 -1.00           C  
ATOM   3298  CD1 LEU   416      47.269  68.212  47.590  1.00 -1.00           C  
ATOM   3299  CD2 LEU   416      44.868  67.896  47.567  1.00 -1.00           C  
ATOM   3300  N   ASP   417      46.296  65.147  52.116  1.00 -1.00           N  
ATOM   3301  CA  ASP   417      46.653  64.041  53.020  1.00  1.40           C  
ATOM   3302  C   ASP   417      45.407  63.565  53.789  1.00 -1.00           C  
ATOM   3303  O   ASP   417      45.201  62.421  54.119  1.00 -1.00           O  
ATOM   3304  CB  ASP   417      47.771  64.481  53.912  1.00 -1.00           C  
ATOM   3305  CG  ASP   417      49.132  64.740  53.290  1.00 -1.00           C  
ATOM   3306  OD1 ASP   417      50.137  64.754  54.098  1.00 -1.00           O  
ATOM   3307  OD2 ASP   417      49.367  64.844  52.029  1.00 -1.00           O1-
ATOM   3308  N   GLU   418      44.424  64.451  54.067  1.00 -1.00           N  
ATOM   3309  CA  GLU   418      43.108  64.083  54.685  1.00  1.51           C  
ATOM   3310  C   GLU   418      42.220  63.395  53.692  1.00 -1.00           C  
ATOM   3311  O   GLU   418      41.723  62.257  53.943  1.00 -1.00           O  
ATOM   3312  CB  GLU   418      42.367  65.379  55.184  1.00 -1.00           C  
ATOM   3313  CG  GLU   418      41.276  64.909  56.211  1.00 -1.00           C  
ATOM   3314  CD  GLU   418      40.406  66.140  56.532  1.00 -1.00           C  
ATOM   3315  OE1 GLU   418      41.062  67.122  57.077  1.00 -1.00           O  
ATOM   3316  OE2 GLU   418      39.165  66.090  56.484  1.00 -1.00           O1-
ATOM   3317  N   ALA   419      42.164  63.892  52.482  1.00 -1.00           N  
ATOM   3318  CA  ALA   419      41.356  63.248  51.435  1.00  1.29           C  
ATOM   3319  C   ALA   419      41.940  61.840  50.961  1.00 -1.00           C  
ATOM   3320  O   ALA   419      41.157  61.008  50.456  1.00 -1.00           O  
ATOM   3321  CB  ALA   419      41.136  64.092  50.151  1.00 -1.00           C  
ATOM   3322  N   TYR   420      43.212  61.634  51.063  1.00 -1.00           N  
ATOM   3323  CA  TYR   420      43.762  60.355  50.771  1.00  1.12           C  
ATOM   3324  C   TYR   420      43.286  59.198  51.749  1.00 -1.00           C  
ATOM   3325  O   TYR   420      43.086  58.082  51.328  1.00 -1.00           O  
ATOM   3326  CB  TYR   420      45.267  60.603  51.086  1.00 -1.00           C  
ATOM   3327  CG  TYR   420      46.062  59.390  50.712  1.00 -1.00           C  
ATOM   3328  CD1 TYR   420      46.378  59.085  49.366  1.00 -1.00           C  
ATOM   3329  CD2 TYR   420      46.421  58.469  51.798  1.00 -1.00           C  
ATOM   3330  CE1 TYR   420      47.233  58.069  49.143  1.00 -1.00           C  
ATOM   3331  CE2 TYR   420      47.074  57.304  51.466  1.00 -1.00           C  
ATOM   3332  CZ  TYR   420      47.624  57.170  50.213  1.00 -1.00           C  
ATOM   3333  OH  TYR   420      48.508  56.149  49.930  1.00 -1.00           O  
ATOM   3334  N   VAL   421      43.080  59.544  52.979  1.00 -1.00           N  
ATOM   3335  CA  VAL   421      42.606  58.645  53.975  1.00  1.53           C  
ATOM   3336  C   VAL   421      41.106  58.406  53.721  1.00 -1.00           C  
ATOM   3337  O   VAL   421      40.732  57.268  53.588  1.00 -1.00           O  
ATOM   3338  CB  VAL   421      42.905  59.053  55.479  1.00 -1.00           C  
ATOM   3339  CG1 VAL   421      42.468  57.922  56.435  1.00 -1.00           C  
ATOM   3340  CG2 VAL   421      44.346  59.379  55.729  1.00 -1.00           C  
ATOM   3341  N   MET   422      40.323  59.482  53.467  1.00 -1.00           N  
ATOM   3342  CA  MET   422      38.915  59.383  53.246  1.00  1.18           C  
ATOM   3343  C   MET   422      38.353  58.738  52.024  1.00 -1.00           C  
ATOM   3344  O   MET   422      37.232  58.304  51.953  1.00 -1.00           O  
ATOM   3345  CB  MET   422      38.399  60.852  53.404  1.00 -1.00           C  
ATOM   3346  CG  MET   422      38.429  61.320  54.813  1.00 -1.00           C  
ATOM   3347  SD  MET   422      37.719  62.903  55.114  1.00 -1.00           S  
ATOM   3348  CE  MET   422      35.994  62.316  55.653  1.00 -1.00           C  
ATOM   3349  N   ALA   423      39.185  58.735  50.916  1.00 -1.00           N  
ATOM   3350  CA  ALA   423      39.027  57.936  49.722  1.00  1.18           C  
ATOM   3351  C   ALA   423      39.230  56.466  49.944  1.00 -1.00           C  
ATOM   3352  O   ALA   423      38.489  55.609  49.497  1.00 -1.00           O  
ATOM   3353  CB  ALA   423      39.938  58.454  48.653  1.00 -1.00           C  
ATOM   3354  N   SER   424      40.323  56.116  50.684  1.00 -1.00           N  
ATOM   3355  CA  SER   424      40.707  54.699  51.043  1.00  1.18           C  
ATOM   3356  C   SER   424      39.804  53.997  52.112  1.00 -1.00           C  
ATOM   3357  O   SER   424      40.160  53.045  52.798  1.00 -1.00           O  
ATOM   3358  CB  SER   424      42.125  54.750  51.555  1.00 -1.00           C  
ATOM   3359  OG  SER   424      42.898  55.528  50.704  1.00 -1.00           O  
ATOM   3360  N   VAL   425      38.543  54.415  52.215  1.00 -1.00           N  
ATOM   3361  CA  VAL   425      37.457  53.709  52.886  1.00  1.32           C  
ATOM   3362  C   VAL   425      36.259  53.246  51.990  1.00 -1.00           C  
ATOM   3363  O   VAL   425      35.886  53.997  51.094  1.00 -1.00           O  
ATOM   3364  CB  VAL   425      37.046  54.417  54.170  1.00 -1.00           C  
ATOM   3365  CG1 VAL   425      38.181  54.695  55.095  1.00 -1.00           C  
ATOM   3366  CG2 VAL   425      36.196  55.685  53.916  1.00 -1.00           C  
ATOM   3367  N   ASP   426      35.620  52.121  52.300  1.00 -1.00           N  
ATOM   3368  CA  ASP   426      34.521  51.495  51.561  1.00  1.36           C  
ATOM   3369  C   ASP   426      33.361  51.146  52.465  1.00 -1.00           C  
ATOM   3370  O   ASP   426      32.210  51.452  52.168  1.00 -1.00           O  
ATOM   3371  CB  ASP   426      35.086  50.241  50.888  1.00 -1.00           C  
ATOM   3372  CG  ASP   426      36.373  50.497  50.010  1.00 -1.00           C  
ATOM   3373  OD1 ASP   426      37.427  49.881  50.310  1.00 -1.00           O  
ATOM   3374  OD2 ASP   426      36.288  51.105  48.924  1.00 -1.00           O1-
ATOM   3375  N   ASN   427      33.646  50.576  53.642  1.00 -1.00           N  
ATOM   3376  CA  ASN   427      32.579  50.162  54.527  1.00  1.84           C  
ATOM   3377  C   ASN   427      31.584  51.220  55.102  1.00 -1.00           C  
ATOM   3378  O   ASN   427      31.954  52.369  55.154  1.00 -1.00           O  
ATOM   3379  CB  ASN   427      33.253  49.401  55.720  1.00 -1.00           C  
ATOM   3380  CG  ASN   427      33.849  50.442  56.712  1.00 -1.00           C  
ATOM   3381  ND2 ASN   427      35.113  50.728  56.610  1.00 -1.00           N  
ATOM   3382  OD1 ASN   427      33.097  50.980  57.586  1.00 -1.00           O  
ATOM   3383  N   PRO   428      30.355  50.830  55.517  1.00 -1.00           N  
ATOM   3384  CA  PRO   428      29.318  51.786  55.907  1.00  1.12           C  
ATOM   3385  C   PRO   428      29.659  52.580  57.199  1.00 -1.00           C  
ATOM   3386  O   PRO   428      29.127  53.667  57.425  1.00 -1.00           O  
ATOM   3387  CB  PRO   428      28.049  50.991  56.224  1.00 -1.00           C  
ATOM   3388  CG  PRO   428      28.262  49.678  55.407  1.00 -1.00           C  
ATOM   3389  CD  PRO   428      29.752  49.517  55.550  1.00 -1.00           C  
ATOM   3390  N   HIE   429      30.404  52.076  58.154  1.00 -1.00           N  
ATOM   3391  CA  HIE   429      30.668  52.562  59.522  1.00  1.14           C  
ATOM   3392  C   HIE   429      31.599  53.816  59.569  1.00 -1.00           C  
ATOM   3393  O   HIE   429      32.084  54.052  60.672  1.00 -1.00           O  
ATOM   3394  CB  HIE   429      30.996  51.451  60.464  1.00 -1.00           C  
ATOM   3395  CG  HIE   429      29.923  50.356  60.417  1.00 -1.00           C  
ATOM   3396  CD2 HIE   429      30.046  49.185  59.875  1.00 -1.00           C  
ATOM   3397  ND1 HIE   429      28.582  50.535  60.759  1.00 -1.00           N  
ATOM   3398  CE1 HIE   429      27.922  49.471  60.310  1.00 -1.00           C  
ATOM   3399  NE2 HIE   429      28.782  48.608  59.881  1.00 -1.00           N  
ATOM   3400  N   VAL   430      31.907  54.531  58.516  1.00 -1.00           N  
ATOM   3401  CA  VAL   430      32.891  55.572  58.414  1.00  1.12           C  
ATOM   3402  C   VAL   430      32.472  56.696  57.453  1.00 -1.00           C  
ATOM   3403  O   VAL   430      31.687  56.404  56.543  1.00 -1.00           O  
ATOM   3404  CB  VAL   430      34.295  54.986  58.177  1.00 -1.00           C  
ATOM   3405  CG1 VAL   430      34.777  53.861  59.135  1.00 -1.00           C  
ATOM   3406  CG2 VAL   430      34.437  54.447  56.779  1.00 -1.00           C  
ATOM   3407  N   CYS   431      32.918  57.918  57.559  1.00 -1.00           N  
ATOM   3408  CA  CYS   431      32.727  58.952  56.547  1.00  0.96           C  
ATOM   3409  C   CYS   431      33.417  58.597  55.259  1.00 -1.00           C  
ATOM   3410  O   CYS   431      34.588  58.232  55.309  1.00 -1.00           O  
ATOM   3411  CB  CYS   431      33.088  60.316  57.192  1.00 -1.00           C  
ATOM   3412  SG  CYS   431      32.917  61.555  55.983  1.00 -1.00           S  
ATOM   3413  N   ARG   432      32.745  58.738  54.105  1.00 -1.00           N  
ATOM   3414  CA  ARG   432      33.271  58.611  52.741  1.00  0.92           C  
ATOM   3415  C   ARG   432      33.456  60.005  52.041  1.00 -1.00           C  
ATOM   3416  O   ARG   432      32.483  60.795  51.927  1.00 -1.00           O  
ATOM   3417  CB  ARG   432      32.332  57.634  51.900  1.00 -1.00           C  
ATOM   3418  CG  ARG   432      33.099  56.666  51.070  1.00 -1.00           C  
ATOM   3419  CD  ARG   432      32.364  55.365  50.749  1.00 -1.00           C  
ATOM   3420  NE  ARG   432      33.180  54.575  49.847  1.00 -1.00           N  
ATOM   3421  CZ  ARG   432      32.728  53.742  48.941  1.00 -1.00           C  
ATOM   3422  NH1 ARG   432      31.456  53.670  48.561  1.00 -1.00           N1+
ATOM   3423  NH2 ARG   432      33.549  53.028  48.170  1.00 -1.00           N  
ATOM   3424  N   LEU   433      34.661  60.128  51.444  1.00 -1.00           N  
ATOM   3425  CA  LEU   433      34.893  61.097  50.331  1.00  1.56           C  
ATOM   3426  C   LEU   433      34.077  60.818  49.043  1.00 -1.00           C  
ATOM   3427  O   LEU   433      34.077  59.681  48.542  1.00 -1.00           O  
ATOM   3428  CB  LEU   433      36.411  61.206  50.040  1.00 -1.00           C  
ATOM   3429  CG  LEU   433      36.915  62.305  49.188  1.00 -1.00           C  
ATOM   3430  CD1 LEU   433      37.033  63.614  50.026  1.00 -1.00           C  
ATOM   3431  CD2 LEU   433      38.312  61.979  48.659  1.00 -1.00           C  
ATOM   3432  N   LEU   434      33.482  61.902  48.485  1.00 -1.00           N  
ATOM   3433  CA  LEU   434      32.629  61.809  47.302  1.00  1.14           C  
ATOM   3434  C   LEU   434      33.323  62.591  46.111  1.00 -1.00           C  
ATOM   3435  O   LEU   434      33.159  62.227  44.931  1.00 -1.00           O  
ATOM   3436  CB  LEU   434      31.320  62.399  47.683  1.00 -1.00           C  
ATOM   3437  CG  LEU   434      30.408  61.547  48.596  1.00 -1.00           C  
ATOM   3438  CD1 LEU   434      29.210  62.351  49.009  1.00 -1.00           C  
ATOM   3439  CD2 LEU   434      29.744  60.389  47.898  1.00 -1.00           C  
ATOM   3440  N   GLY   435      34.233  63.512  46.512  1.00 -1.00           N  
ATOM   3441  CA  GLY   435      35.357  64.050  45.607  1.00  1.19           C  
ATOM   3442  C   GLY   435      36.174  65.198  46.287  1.00 -1.00           C  
ATOM   3443  O   GLY   435      35.879  65.690  47.337  1.00 -1.00           O  
ATOM   3444  N   ILE   436      37.289  65.583  45.663  1.00 -1.00           N  
ATOM   3445  CA  ILE   436      37.909  66.876  45.784  1.00  1.04           C  
ATOM   3446  C   ILE   436      37.928  67.718  44.574  1.00 -1.00           C  
ATOM   3447  O   ILE   436      37.766  67.237  43.408  1.00 -1.00           O  
ATOM   3448  CB  ILE   436      39.319  66.710  46.412  1.00 -1.00           C  
ATOM   3449  CG1 ILE   436      40.330  66.159  45.374  1.00 -1.00           C  
ATOM   3450  CG2 ILE   436      39.198  66.006  47.810  1.00 -1.00           C  
ATOM   3451  CD1 ILE   436      41.839  66.239  45.940  1.00 -1.00           C  
ATOM   3452  N   CYS   437      37.950  69.046  44.655  1.00 -1.00           N  
ATOM   3453  CA  CYS   437      38.073  69.998  43.592  1.00  1.28           C  
ATOM   3454  C   CYS   437      39.301  70.896  43.864  1.00 -1.00           C  
ATOM   3455  O   CYS   437      39.408  71.446  44.930  1.00 -1.00           O  
ATOM   3456  CB  CYS   437      36.743  70.760  43.641  1.00 -1.00           C  
ATOM   3457  SG  CYS   437      36.717  72.033  42.323  1.00 -1.00           S  
ATOM   3458  N   LEU   438      40.170  71.068  42.843  1.00 -1.00           N  
ATOM   3459  CA  LEU   438      41.383  71.866  42.849  1.00  1.10           C  
ATOM   3460  C   LEU   438      41.194  73.224  42.101  1.00 -1.00           C  
ATOM   3461  O   LEU   438      42.021  73.638  41.285  1.00 -1.00           O  
ATOM   3462  CB  LEU   438      42.516  70.966  42.261  1.00 -1.00           C  
ATOM   3463  CG  LEU   438      43.111  70.070  43.325  1.00 -1.00           C  
ATOM   3464  CD1 LEU   438      42.582  68.647  43.027  1.00 -1.00           C  
ATOM   3465  CD2 LEU   438      44.653  70.007  43.263  1.00 -1.00           C  
ATOM   3466  N   THR   439      40.219  74.067  42.500  1.00 -1.00           N  
ATOM   3467  CA  THR   439      40.150  75.512  42.361  1.00  1.32           C  
ATOM   3468  C   THR   439      41.321  76.178  43.116  1.00 -1.00           C  
ATOM   3469  O   THR   439      42.213  75.528  43.657  1.00 -1.00           O  
ATOM   3470  CB  THR   439      38.782  76.033  42.838  1.00 -1.00           C  
ATOM   3471  CG2 THR   439      37.730  75.667  41.842  1.00 -1.00           C  
ATOM   3472  OG1 THR   439      38.308  75.330  43.998  1.00 -1.00           O  
ATOM   3473  N   SER   440      41.371  77.543  43.117  1.00 -1.00           N  
ATOM   3474  CA  SER   440      42.476  78.403  43.735  1.00  1.72           C  
ATOM   3475  C   SER   440      42.641  77.991  45.237  1.00 -1.00           C  
ATOM   3476  O   SER   440      43.767  77.962  45.710  1.00 -1.00           O  
ATOM   3477  CB  SER   440      42.091  79.899  43.685  1.00 -1.00           C  
ATOM   3478  OG  SER   440      43.094  80.637  44.217  1.00 -1.00           O  
ATOM   3479  N   THR   441      41.605  77.538  45.870  1.00 -1.00           N  
ATOM   3480  CA  THR   441      41.595  76.866  47.149  1.00  1.68           C  
ATOM   3481  C   THR   441      41.154  75.458  46.876  1.00 -1.00           C  
ATOM   3482  O   THR   441      40.328  75.248  46.079  1.00 -1.00           O  
ATOM   3483  CB  THR   441      40.737  77.497  48.313  1.00 -1.00           C  
ATOM   3484  CG2 THR   441      41.215  78.820  48.844  1.00 -1.00           C  
ATOM   3485  OG1 THR   441      39.308  77.694  48.027  1.00 -1.00           O  
ATOM   3486  N   VAL   442      41.727  74.368  47.476  1.00 -1.00           N  
ATOM   3487  CA  VAL   442      41.254  73.006  47.405  1.00  1.62           C  
ATOM   3488  C   VAL   442      40.006  72.814  48.236  1.00 -1.00           C  
ATOM   3489  O   VAL   442      39.856  73.299  49.397  1.00 -1.00           O  
ATOM   3490  CB  VAL   442      42.307  72.041  47.936  1.00 -1.00           C  
ATOM   3491  CG1 VAL   442      41.956  70.601  47.578  1.00 -1.00           C  
ATOM   3492  CG2 VAL   442      43.725  72.360  47.327  1.00 -1.00           C  
ATOM   3493  N   GLN   443      39.009  72.246  47.607  1.00 -1.00           N  
ATOM   3494  CA  GLN   443      37.716  71.940  48.298  1.00  1.33           C  
ATOM   3495  C   GLN   443      37.719  70.403  48.478  1.00 -1.00           C  
ATOM   3496  O   GLN   443      38.343  69.638  47.737  1.00 -1.00           O  
ATOM   3497  CB  GLN   443      36.475  72.583  47.527  1.00 -1.00           C  
ATOM   3498  CG  GLN   443      36.737  73.921  46.827  1.00 -1.00           C  
ATOM   3499  CD  GLN   443      35.435  74.478  46.224  1.00 -1.00           C  
ATOM   3500  NE2 GLN   443      35.499  74.874  44.992  1.00 -1.00           N  
ATOM   3501  OE1 GLN   443      34.423  74.662  46.848  1.00 -1.00           O  
ATOM   3502  N   LEU   444      36.941  69.893  49.424  1.00 -1.00           N  
ATOM   3503  CA  LEU   444      36.723  68.489  49.844  1.00  1.25           C  
ATOM   3504  C   LEU   444      35.242  68.184  50.060  1.00 -1.00           C  
ATOM   3505  O   LEU   444      34.640  68.861  50.908  1.00 -1.00           O  
ATOM   3506  CB  LEU   444      37.561  68.165  51.118  1.00 -1.00           C  
ATOM   3507  CG  LEU   444      37.740  66.771  51.637  1.00 -1.00           C  
ATOM   3508  CD1 LEU   444      38.857  66.659  52.716  1.00 -1.00           C  
ATOM   3509  CD2 LEU   444      36.484  66.272  52.323  1.00 -1.00           C  
ATOM   3510  N   ILE   445      34.663  67.162  49.421  1.00 -1.00           N  
ATOM   3511  CA  ILE   445      33.192  66.911  49.325  1.00  1.12           C  
ATOM   3512  C   ILE   445      33.018  65.575  50.005  1.00 -1.00           C  
ATOM   3513  O   ILE   445      33.514  64.534  49.612  1.00 -1.00           O  
ATOM   3514  CB  ILE   445      32.733  66.960  47.881  1.00 -1.00           C  
ATOM   3515  CG1 ILE   445      32.971  68.282  47.111  1.00 -1.00           C  
ATOM   3516  CG2 ILE   445      31.177  66.647  48.062  1.00 -1.00           C  
ATOM   3517  CD1 ILE   445      34.478  68.502  46.692  1.00 -1.00           C  
ATOM   3518  N   THR   446      32.350  65.597  51.133  1.00 -1.00           N  
ATOM   3519  CA  THR   446      31.997  64.388  51.954  1.00  0.99           C  
ATOM   3520  C   THR   446      30.521  64.064  52.147  1.00 -1.00           C  
ATOM   3521  O   THR   446      29.770  65.017  52.132  1.00 -1.00           O  
ATOM   3522  CB  THR   446      32.696  64.373  53.290  1.00 -1.00           C  
ATOM   3523  CG2 THR   446      34.046  63.727  53.190  1.00 -1.00           C  
ATOM   3524  OG1 THR   446      32.686  65.676  53.836  1.00 -1.00           O  
ATOM   3525  N   GLN   447      30.091  62.833  52.370  1.00 -1.00           N  
ATOM   3526  CA  GLN   447      28.691  62.552  52.750  1.00  0.93           C  
ATOM   3527  C   GLN   447      28.210  63.325  54.004  1.00 -1.00           C  
ATOM   3528  O   GLN   447      28.934  63.643  54.967  1.00 -1.00           O  
ATOM   3529  CB  GLN   447      28.417  61.050  52.919  1.00 -1.00           C  
ATOM   3530  CG  GLN   447      29.064  60.475  54.166  1.00 -1.00           C  
ATOM   3531  CD  GLN   447      29.087  58.876  54.126  1.00 -1.00           C  
ATOM   3532  NE2 GLN   447      28.050  58.299  53.675  1.00 -1.00           N  
ATOM   3533  OE1 GLN   447      30.034  58.257  54.553  1.00 -1.00           O  
ATOM   3534  N   LEU   448      26.834  63.586  54.037  1.00 -1.00           N  
ATOM   3535  CA  LEU   448      26.164  64.321  55.144  1.00  0.96           C  
ATOM   3536  C   LEU   448      25.739  63.335  56.299  1.00 -1.00           C  
ATOM   3537  O   LEU   448      25.343  62.315  55.881  1.00 -1.00           O  
ATOM   3538  CB  LEU   448      24.932  65.024  54.661  1.00 -1.00           C  
ATOM   3539  CG  LEU   448      24.291  65.972  55.755  1.00 -1.00           C  
ATOM   3540  CD1 LEU   448      25.185  67.199  56.114  1.00 -1.00           C  
ATOM   3541  CD2 LEU   448      23.084  66.570  55.174  1.00 -1.00           C  
ATOM   3542  N   MET   449      25.766  63.826  57.481  1.00 -1.00           N  
ATOM   3543  CA  MET   449      25.319  63.057  58.607  1.00  1.02           C  
ATOM   3544  C   MET   449      24.387  63.972  59.450  1.00 -1.00           C  
ATOM   3545  O   MET   449      24.853  64.570  60.386  1.00 -1.00           O  
ATOM   3546  CB  MET   449      26.507  62.635  59.518  1.00 -1.00           C  
ATOM   3547  CG  MET   449      27.091  61.300  59.019  1.00 -1.00           C  
ATOM   3548  SD  MET   449      28.389  61.405  57.716  1.00 -1.00           S  
ATOM   3549  CE  MET   449      29.812  61.965  58.610  1.00 -1.00           C  
ATOM   3550  N   PRO   450      23.032  64.066  59.235  1.00 -1.00           N  
ATOM   3551  CA  PRO   450      22.174  65.167  59.752  1.00  1.17           C  
ATOM   3552  C   PRO   450      22.021  65.382  61.248  1.00 -1.00           C  
ATOM   3553  O   PRO   450      21.866  66.501  61.715  1.00 -1.00           O  
ATOM   3554  CB  PRO   450      20.852  64.932  59.150  1.00 -1.00           C  
ATOM   3555  CG  PRO   450      21.202  64.173  57.845  1.00 -1.00           C  
ATOM   3556  CD  PRO   450      22.347  63.295  58.218  1.00 -1.00           C  
ATOM   3557  N   PHE   451      22.206  64.318  62.040  1.00 -1.00           N  
ATOM   3558  CA  PHE   451      22.295  64.533  63.509  1.00  1.40           C  
ATOM   3559  C   PHE   451      23.614  65.089  64.080  1.00 -1.00           C  
ATOM   3560  O   PHE   451      23.610  65.727  65.059  1.00 -1.00           O  
ATOM   3561  CB  PHE   451      21.779  63.277  64.241  1.00 -1.00           C  
ATOM   3562  CG  PHE   451      20.324  63.132  64.574  1.00 -1.00           C  
ATOM   3563  CD1 PHE   451      19.373  62.885  63.498  1.00 -1.00           C  
ATOM   3564  CD2 PHE   451      19.940  63.253  65.886  1.00 -1.00           C  
ATOM   3565  CE1 PHE   451      18.015  62.744  63.898  1.00 -1.00           C  
ATOM   3566  CE2 PHE   451      18.574  63.044  66.238  1.00 -1.00           C  
ATOM   3567  CZ  PHE   451      17.676  62.739  65.210  1.00 -1.00           C  
ATOM   3568  N   GLY   452      24.709  65.000  63.302  1.00 -1.00           N  
ATOM   3569  CA  GLY   452      26.003  65.546  63.705  1.00  1.58           C  
ATOM   3570  C   GLY   452      26.636  64.821  64.903  1.00 -1.00           C  
ATOM   3571  O   GLY   452      26.492  63.602  65.135  1.00 -1.00           O  
ATOM   3572  N   CYS   453      27.489  65.469  65.677  1.00 -1.00           N  
ATOM   3573  CA  CYS   453      28.444  64.805  66.598  1.00  1.13           C  
ATOM   3574  C   CYS   453      27.847  64.098  67.844  1.00 -1.00           C  
ATOM   3575  O   CYS   453      26.933  64.658  68.509  1.00 -1.00           O  
ATOM   3576  CB  CYS   453      29.420  65.951  66.997  1.00 -1.00           C  
ATOM   3577  SG  CYS   453      30.220  65.717  68.631  1.00 -1.00           S  
ATOM   3578  N   LEU   454      28.349  62.956  68.143  1.00 -1.00           N  
ATOM   3579  CA  LEU   454      27.829  62.109  69.200  1.00  1.14           C  
ATOM   3580  C   LEU   454      27.892  62.680  70.662  1.00 -1.00           C  
ATOM   3581  O   LEU   454      26.955  62.580  71.390  1.00 -1.00           O  
ATOM   3582  CB  LEU   454      28.572  60.804  69.181  1.00 -1.00           C  
ATOM   3583  CG  LEU   454      28.535  59.711  70.276  1.00 -1.00           C  
ATOM   3584  CD1 LEU   454      27.067  59.270  70.503  1.00 -1.00           C  
ATOM   3585  CD2 LEU   454      29.439  58.511  69.920  1.00 -1.00           C  
ATOM   3586  N   LEU   455      29.033  63.293  70.958  1.00 -1.00           N  
ATOM   3587  CA  LEU   455      29.232  63.832  72.307  1.00  1.03           C  
ATOM   3588  C   LEU   455      28.196  64.933  72.593  1.00 -1.00           C  
ATOM   3589  O   LEU   455      27.576  64.944  73.686  1.00 -1.00           O  
ATOM   3590  CB  LEU   455      30.620  64.455  72.563  1.00 -1.00           C  
ATOM   3591  CG  LEU   455      30.851  64.777  74.081  1.00 -1.00           C  
ATOM   3592  CD1 LEU   455      31.448  63.439  74.727  1.00 -1.00           C  
ATOM   3593  CD2 LEU   455      31.949  65.909  74.386  1.00 -1.00           C  
ATOM   3594  N   ASP   456      27.973  65.914  71.716  1.00 -1.00           N  
ATOM   3595  CA  ASP   456      26.947  66.961  71.895  1.00  1.22           C  
ATOM   3596  C   ASP   456      25.565  66.362  71.956  1.00 -1.00           C  
ATOM   3597  O   ASP   456      24.776  66.859  72.732  1.00 -1.00           O  
ATOM   3598  CB  ASP   456      27.072  68.084  70.871  1.00 -1.00           C  
ATOM   3599  CG  ASP   456      28.441  68.676  70.564  1.00 -1.00           C  
ATOM   3600  OD1 ASP   456      28.537  69.584  69.659  1.00 -1.00           O  
ATOM   3601  OD2 ASP   456      29.407  68.246  71.220  1.00 -1.00           O1-
ATOM   3602  N   TYR   457      25.235  65.304  71.116  1.00 -1.00           N  
ATOM   3603  CA  TYR   457      23.968  64.630  71.184  1.00  1.53           C  
ATOM   3604  C   TYR   457      23.822  63.913  72.497  1.00 -1.00           C  
ATOM   3605  O   TYR   457      22.760  64.031  73.082  1.00 -1.00           O  
ATOM   3606  CB  TYR   457      23.873  63.742  69.965  1.00 -1.00           C  
ATOM   3607  CG  TYR   457      22.488  63.174  69.773  1.00 -1.00           C  
ATOM   3608  CD1 TYR   457      21.401  64.044  69.515  1.00 -1.00           C  
ATOM   3609  CD2 TYR   457      22.298  61.774  69.649  1.00 -1.00           C  
ATOM   3610  CE1 TYR   457      20.123  63.451  69.372  1.00 -1.00           C  
ATOM   3611  CE2 TYR   457      21.000  61.284  69.400  1.00 -1.00           C  
ATOM   3612  CZ  TYR   457      19.869  62.091  69.306  1.00 -1.00           C  
ATOM   3613  OH  TYR   457      18.599  61.564  69.287  1.00 -1.00           O  
ATOM   3614  N   VAL   458      24.784  63.121  73.053  1.00 -1.00           N  
ATOM   3615  CA  VAL   458      24.582  62.244  74.168  1.00  1.47           C  
ATOM   3616  C   VAL   458      24.591  62.934  75.488  1.00 -1.00           C  
ATOM   3617  O   VAL   458      23.704  62.564  76.234  1.00 -1.00           O  
ATOM   3618  CB  VAL   458      25.497  61.022  74.074  1.00 -1.00           C  
ATOM   3619  CG1 VAL   458      26.860  61.211  74.735  1.00 -1.00           C  
ATOM   3620  CG2 VAL   458      24.965  59.721  74.676  1.00 -1.00           C  
ATOM   3621  N   ARG   459      25.305  64.018  75.621  1.00 -1.00           N  
ATOM   3622  CA  ARG   459      25.242  64.879  76.845  1.00  1.44           C  
ATOM   3623  C   ARG   459      23.860  65.593  76.922  1.00 -1.00           C  
ATOM   3624  O   ARG   459      23.312  65.757  77.952  1.00 -1.00           O  
ATOM   3625  CB  ARG   459      26.372  65.894  76.682  1.00 -1.00           C  
ATOM   3626  CG  ARG   459      27.771  65.237  76.771  1.00 -1.00           C  
ATOM   3627  CD  ARG   459      28.794  66.400  76.499  1.00 -1.00           C  
ATOM   3628  NE  ARG   459      28.716  67.491  77.472  1.00 -1.00           N  
ATOM   3629  CZ  ARG   459      29.297  68.685  77.345  1.00 -1.00           C  
ATOM   3630  NH1 ARG   459      30.031  69.117  76.377  1.00 -1.00           N1+
ATOM   3631  NH2 ARG   459      29.126  69.610  78.236  1.00 -1.00           N  
ATOM   3632  N   GLU   460      23.319  66.053  75.789  1.00 -1.00           N  
ATOM   3633  CA  GLU   460      21.992  66.663  75.724  1.00  2.10           C  
ATOM   3634  C   GLU   460      20.856  65.619  75.902  1.00 -1.00           C  
ATOM   3635  O   GLU   460      20.049  65.774  76.856  1.00 -1.00           O  
ATOM   3636  CB  GLU   460      21.757  67.340  74.362  1.00 -1.00           C  
ATOM   3637  CG  GLU   460      20.472  68.171  74.283  1.00 -1.00           C  
ATOM   3638  CD  GLU   460      20.363  69.067  73.037  1.00 -1.00           C  
ATOM   3639  OE1 GLU   460      21.032  68.696  72.050  1.00 -1.00           O  
ATOM   3640  OE2 GLU   460      19.729  70.123  73.112  1.00 -1.00           O1-
ATOM   3641  N   HIE   461      20.816  64.562  75.110  1.00 -1.00           N  
ATOM   3642  CA  HIE   461      19.663  63.618  75.233  1.00  2.04           C  
ATOM   3643  C   HIE   461      19.945  62.423  76.174  1.00 -1.00           C  
ATOM   3644  O   HIE   461      19.363  61.332  76.012  1.00 -1.00           O  
ATOM   3645  CB  HIE   461      19.071  63.292  73.822  1.00 -1.00           C  
ATOM   3646  CG  HIE   461      18.774  64.522  73.172  1.00 -1.00           C  
ATOM   3647  CD2 HIE   461      19.651  65.174  72.273  1.00 -1.00           C  
ATOM   3648  ND1 HIE   461      17.591  65.236  73.191  1.00 -1.00           N  
ATOM   3649  CE1 HIE   461      17.637  66.223  72.343  1.00 -1.00           C  
ATOM   3650  NE2 HIE   461      18.933  66.301  71.901  1.00 -1.00           N  
ATOM   3651  N   LYS   462      20.807  62.626  77.187  1.00 -1.00           N  
ATOM   3652  CA  LYS   462      21.394  61.531  77.980  1.00  1.74           C  
ATOM   3653  C   LYS   462      20.384  60.722  78.729  1.00 -1.00           C  
ATOM   3654  O   LYS   462      20.597  59.550  79.121  1.00 -1.00           O  
ATOM   3655  CB  LYS   462      22.376  62.191  78.950  1.00 -1.00           C  
ATOM   3656  CG  LYS   462      22.003  63.455  79.784  1.00 -1.00           C  
ATOM   3657  CD  LYS   462      23.129  63.758  80.814  1.00 -1.00           C  
ATOM   3658  CE  LYS   462      23.341  62.710  81.907  1.00 -1.00           C  
ATOM   3659  NZ  LYS   462      22.060  62.611  82.800  1.00 -1.00           N1+
ATOM   3660  N   ASP   463      19.289  61.270  79.184  1.00 -1.00           N  
ATOM   3661  CA  ASP   463      18.268  60.390  79.882  1.00  2.01           C  
ATOM   3662  C   ASP   463      17.316  59.727  78.908  1.00 -1.00           C  
ATOM   3663  O   ASP   463      16.630  58.785  79.271  1.00 -1.00           O  
ATOM   3664  CB  ASP   463      17.444  61.248  80.930  1.00 -1.00           C  
ATOM   3665  CG  ASP   463      18.266  61.946  82.060  1.00 -1.00           C  
ATOM   3666  OD1 ASP   463      17.694  62.939  82.618  1.00 -1.00           O  
ATOM   3667  OD2 ASP   463      19.457  61.766  82.390  1.00 -1.00           O1-
ATOM   3668  N   ASN   464      17.299  60.182  77.687  1.00 -1.00           N  
ATOM   3669  CA  ASN   464      16.349  59.716  76.703  1.00  2.28           C  
ATOM   3670  C   ASN   464      16.883  58.576  75.840  1.00 -1.00           C  
ATOM   3671  O   ASN   464      16.074  57.857  75.223  1.00 -1.00           O  
ATOM   3672  CB  ASN   464      15.837  60.910  75.886  1.00 -1.00           C  
ATOM   3673  CG  ASN   464      15.625  62.172  76.602  1.00 -1.00           C  
ATOM   3674  ND2 ASN   464      14.417  62.387  77.081  1.00 -1.00           N  
ATOM   3675  OD1 ASN   464      16.404  63.123  76.712  1.00 -1.00           O  
ATOM   3676  N   ILE   465      18.221  58.532  75.645  1.00 -1.00           N  
ATOM   3677  CA  ILE   465      18.880  57.516  74.730  1.00  2.13           C  
ATOM   3678  C   ILE   465      19.125  56.214  75.418  1.00 -1.00           C  
ATOM   3679  O   ILE   465      20.108  56.103  76.277  1.00 -1.00           O  
ATOM   3680  CB  ILE   465      20.201  58.009  73.993  1.00 -1.00           C  
ATOM   3681  CG1 ILE   465      19.933  59.336  73.270  1.00 -1.00           C  
ATOM   3682  CG2 ILE   465      20.595  56.856  73.061  1.00 -1.00           C  
ATOM   3683  CD1 ILE   465      21.165  60.181  72.861  1.00 -1.00           C  
ATOM   3684  N   GLY   466      18.309  55.155  75.127  1.00 -1.00           N  
ATOM   3685  CA  GLY   466      18.435  53.860  75.867  1.00  1.78           C  
ATOM   3686  C   GLY   466      19.665  52.967  75.446  1.00 -1.00           C  
ATOM   3687  O   GLY   466      20.058  52.873  74.276  1.00 -1.00           O  
ATOM   3688  N   SER   467      20.115  52.205  76.462  1.00 -1.00           N  
ATOM   3689  CA  SER   467      21.229  51.239  76.354  1.00  1.72           C  
ATOM   3690  C   SER   467      21.273  50.318  75.149  1.00 -1.00           C  
ATOM   3691  O   SER   467      22.349  50.097  74.506  1.00 -1.00           O  
ATOM   3692  CB  SER   467      21.285  50.430  77.660  1.00 -1.00           C  
ATOM   3693  OG  SER   467      20.400  49.345  77.676  1.00 -1.00           O  
ATOM   3694  N   GLN   468      20.122  49.931  74.516  1.00 -1.00           N  
ATOM   3695  CA  GLN   468      20.092  49.251  73.217  1.00  1.78           C  
ATOM   3696  C   GLN   468      20.488  50.090  71.989  1.00 -1.00           C  
ATOM   3697  O   GLN   468      21.035  49.552  71.055  1.00 -1.00           O  
ATOM   3698  CB  GLN   468      18.766  48.572  73.043  1.00 -1.00           C  
ATOM   3699  CG  GLN   468      17.505  49.406  72.663  1.00 -1.00           C  
ATOM   3700  CD  GLN   468      17.023  50.373  73.723  1.00 -1.00           C  
ATOM   3701  NE2 GLN   468      15.954  51.114  73.434  1.00 -1.00           N  
ATOM   3702  OE1 GLN   468      17.495  50.601  74.813  1.00 -1.00           O  
ATOM   3703  N   TYR   469      20.310  51.426  71.994  1.00 -1.00           N  
ATOM   3704  CA  TYR   469      20.986  52.290  70.983  1.00  2.29           C  
ATOM   3705  C   TYR   469      22.483  52.286  71.198  1.00 -1.00           C  
ATOM   3706  O   TYR   469      23.259  52.134  70.314  1.00 -1.00           O  
ATOM   3707  CB  TYR   469      20.381  53.679  71.031  1.00 -1.00           C  
ATOM   3708  CG  TYR   469      18.927  53.655  70.593  1.00 -1.00           C  
ATOM   3709  CD1 TYR   469      18.476  53.509  69.217  1.00 -1.00           C  
ATOM   3710  CD2 TYR   469      17.929  53.866  71.579  1.00 -1.00           C  
ATOM   3711  CE1 TYR   469      17.181  53.575  68.853  1.00 -1.00           C  
ATOM   3712  CE2 TYR   469      16.537  53.840  71.240  1.00 -1.00           C  
ATOM   3713  CZ  TYR   469      16.175  53.756  69.873  1.00 -1.00           C  
ATOM   3714  OH  TYR   469      14.828  53.889  69.563  1.00 -1.00           O  
ATOM   3715  N   LEU   470      22.866  52.451  72.445  1.00 -1.00           N  
ATOM   3716  CA  LEU   470      24.280  52.624  72.897  1.00  1.68           C  
ATOM   3717  C   LEU   470      25.139  51.384  72.627  1.00 -1.00           C  
ATOM   3718  O   LEU   470      26.234  51.404  72.049  1.00 -1.00           O  
ATOM   3719  CB  LEU   470      24.314  53.093  74.328  1.00 -1.00           C  
ATOM   3720  CG  LEU   470      23.694  54.414  74.760  1.00 -1.00           C  
ATOM   3721  CD1 LEU   470      24.051  54.850  76.267  1.00 -1.00           C  
ATOM   3722  CD2 LEU   470      24.147  55.537  73.850  1.00 -1.00           C  
ATOM   3723  N   LEU   471      24.588  50.191  72.916  1.00 -1.00           N  
ATOM   3724  CA  LEU   471      25.249  48.886  72.658  1.00  1.41           C  
ATOM   3725  C   LEU   471      25.421  48.699  71.092  1.00 -1.00           C  
ATOM   3726  O   LEU   471      26.494  48.326  70.591  1.00 -1.00           O  
ATOM   3727  CB  LEU   471      24.438  47.837  73.225  1.00 -1.00           C  
ATOM   3728  CG  LEU   471      24.637  47.576  74.755  1.00 -1.00           C  
ATOM   3729  CD1 LEU   471      24.015  46.230  75.075  1.00 -1.00           C  
ATOM   3730  CD2 LEU   471      26.014  47.534  75.236  1.00 -1.00           C  
ATOM   3731  N   ASN   472      24.316  49.100  70.423  1.00 -1.00           N  
ATOM   3732  CA  ASN   472      24.206  49.035  68.953  1.00  1.41           C  
ATOM   3733  C   ASN   472      25.258  49.936  68.237  1.00 -1.00           C  
ATOM   3734  O   ASN   472      25.928  49.408  67.323  1.00 -1.00           O  
ATOM   3735  CB  ASN   472      22.832  49.156  68.479  1.00 -1.00           C  
ATOM   3736  CG  ASN   472      22.587  49.041  66.947  1.00 -1.00           C  
ATOM   3737  ND2 ASN   472      22.021  50.034  66.364  1.00 -1.00           N  
ATOM   3738  OD1 ASN   472      22.914  48.012  66.323  1.00 -1.00           O  
ATOM   3739  N   TRP   473      25.616  51.097  68.775  1.00 -1.00           N  
ATOM   3740  CA  TRP   473      26.691  51.984  68.444  1.00  1.50           C  
ATOM   3741  C   TRP   473      28.122  51.406  68.677  1.00 -1.00           C  
ATOM   3742  O   TRP   473      29.074  51.613  67.923  1.00 -1.00           O  
ATOM   3743  CB  TRP   473      26.499  53.403  69.059  1.00 -1.00           C  
ATOM   3744  CG  TRP   473      25.274  54.221  68.714  1.00 -1.00           C  
ATOM   3745  CD1 TRP   473      24.504  54.059  67.610  1.00 -1.00           C  
ATOM   3746  CD2 TRP   473      24.727  55.339  69.453  1.00 -1.00           C  
ATOM   3747  CE2 TRP   473      23.574  55.766  68.673  1.00 -1.00           C  
ATOM   3748  CE3 TRP   473      25.176  56.056  70.558  1.00 -1.00           C  
ATOM   3749  NE1 TRP   473      23.505  54.971  67.624  1.00 -1.00           N  
ATOM   3750  CZ2 TRP   473      22.773  56.812  69.233  1.00 -1.00           C  
ATOM   3751  CZ3 TRP   473      24.392  57.085  71.038  1.00 -1.00           C  
ATOM   3752  CH2 TRP   473      23.162  57.448  70.446  1.00 -1.00           C  
ATOM   3753  N   CYS   474      28.232  50.579  69.733  1.00 -1.00           N  
ATOM   3754  CA  CYS   474      29.507  50.083  70.139  1.00  1.09           C  
ATOM   3755  C   CYS   474      29.938  48.916  69.224  1.00 -1.00           C  
ATOM   3756  O   CYS   474      31.119  48.793  68.987  1.00 -1.00           O  
ATOM   3757  CB  CYS   474      29.409  49.663  71.601  1.00 -1.00           C  
ATOM   3758  SG  CYS   474      29.608  51.253  72.413  1.00 -1.00           S  
ATOM   3759  N   VAL   475      29.024  48.204  68.570  1.00 -1.00           N  
ATOM   3760  CA  VAL   475      29.421  47.178  67.488  1.00  1.08           C  
ATOM   3761  C   VAL   475      29.841  48.000  66.289  1.00 -1.00           C  
ATOM   3762  O   VAL   475      30.994  47.837  65.808  1.00 -1.00           O  
ATOM   3763  CB  VAL   475      28.156  46.204  67.238  1.00 -1.00           C  
ATOM   3764  CG1 VAL   475      28.633  45.136  66.277  1.00 -1.00           C  
ATOM   3765  CG2 VAL   475      27.893  45.521  68.573  1.00 -1.00           C  
ATOM   3766  N   GLN   476      29.052  49.039  65.918  1.00 -1.00           N  
ATOM   3767  CA  GLN   476      29.336  49.856  64.638  1.00  1.17           C  
ATOM   3768  C   GLN   476      30.737  50.524  64.607  1.00 -1.00           C  
ATOM   3769  O   GLN   476      31.517  50.329  63.720  1.00 -1.00           O  
ATOM   3770  CB  GLN   476      28.205  50.907  64.492  1.00 -1.00           C  
ATOM   3771  CG  GLN   476      26.797  50.296  64.223  1.00 -1.00           C  
ATOM   3772  CD  GLN   476      25.571  51.182  64.451  1.00 -1.00           C  
ATOM   3773  NE2 GLN   476      24.329  50.720  64.310  1.00 -1.00           N  
ATOM   3774  OE1 GLN   476      25.664  52.327  64.770  1.00 -1.00           O  
ATOM   3775  N   ILE   477      31.087  51.126  65.743  1.00 -1.00           N  
ATOM   3776  CA  ILE   477      32.385  51.766  65.915  1.00  1.16           C  
ATOM   3777  C   ILE   477      33.635  50.775  65.983  1.00 -1.00           C  
ATOM   3778  O   ILE   477      34.680  51.072  65.472  1.00 -1.00           O  
ATOM   3779  CB  ILE   477      32.416  52.648  67.234  1.00 -1.00           C  
ATOM   3780  CG1 ILE   477      31.424  53.775  67.033  1.00 -1.00           C  
ATOM   3781  CG2 ILE   477      33.792  53.202  67.632  1.00 -1.00           C  
ATOM   3782  CD1 ILE   477      31.071  54.387  68.407  1.00 -1.00           C  
ATOM   3783  N   ALA   478      33.465  49.570  66.537  1.00 -1.00           N  
ATOM   3784  CA  ALA   478      34.435  48.525  66.434  1.00  0.84           C  
ATOM   3785  C   ALA   478      34.524  47.970  64.961  1.00 -1.00           C  
ATOM   3786  O   ALA   478      35.565  47.855  64.401  1.00 -1.00           O  
ATOM   3787  CB  ALA   478      34.042  47.498  67.488  1.00 -1.00           C  
ATOM   3788  N   LYS   479      33.406  47.582  64.395  1.00 -1.00           N  
ATOM   3789  CA  LYS   479      33.393  47.144  62.958  1.00  1.04           C  
ATOM   3790  C   LYS   479      34.090  48.160  61.969  1.00 -1.00           C  
ATOM   3791  O   LYS   479      35.003  47.798  61.276  1.00 -1.00           O  
ATOM   3792  CB  LYS   479      31.926  46.888  62.589  1.00 -1.00           C  
ATOM   3793  CG  LYS   479      31.384  45.587  63.136  1.00 -1.00           C  
ATOM   3794  CD  LYS   479      29.900  45.473  62.739  1.00 -1.00           C  
ATOM   3795  CE  LYS   479      29.407  44.075  63.117  1.00 -1.00           C  
ATOM   3796  NZ  LYS   479      27.981  43.957  62.937  1.00 -1.00           N1+
ATOM   3797  N   GLY   480      33.661  49.403  62.070  1.00 -1.00           N  
ATOM   3798  CA  GLY   480      34.328  50.554  61.441  1.00  1.42           C  
ATOM   3799  C   GLY   480      35.886  50.563  61.488  1.00 -1.00           C  
ATOM   3800  O   GLY   480      36.510  50.804  60.414  1.00 -1.00           O  
ATOM   3801  N   MET   481      36.560  50.376  62.632  1.00 -1.00           N  
ATOM   3802  CA  MET   481      37.939  50.454  62.963  1.00  1.05           C  
ATOM   3803  C   MET   481      38.810  49.173  62.815  1.00 -1.00           C  
ATOM   3804  O   MET   481      39.937  49.210  62.611  1.00 -1.00           O  
ATOM   3805  CB  MET   481      38.133  50.888  64.500  1.00 -1.00           C  
ATOM   3806  CG  MET   481      37.645  52.181  65.050  1.00 -1.00           C  
ATOM   3807  SD  MET   481      38.638  53.620  64.493  1.00 -1.00           S  
ATOM   3808  CE  MET   481      40.167  53.197  65.255  1.00 -1.00           C  
ATOM   3809  N   ASN   482      38.108  48.034  62.812  1.00 -1.00           N  
ATOM   3810  CA  ASN   482      38.677  46.725  62.290  1.00  1.10           C  
ATOM   3811  C   ASN   482      39.044  46.665  60.823  1.00 -1.00           C  
ATOM   3812  O   ASN   482      40.006  46.060  60.511  1.00 -1.00           O  
ATOM   3813  CB  ASN   482      37.750  45.569  62.597  1.00 -1.00           C  
ATOM   3814  CG  ASN   482      38.556  44.314  62.563  1.00 -1.00           C  
ATOM   3815  ND2 ASN   482      38.273  43.350  61.737  1.00 -1.00           N  
ATOM   3816  OD1 ASN   482      39.485  44.222  63.305  1.00 -1.00           O  
ATOM   3817  N   TYR   483      38.336  47.394  59.921  1.00 -1.00           N  
ATOM   3818  CA  TYR   483      38.666  47.445  58.457  1.00  1.49           C  
ATOM   3819  C   TYR   483      39.940  48.293  58.169  1.00 -1.00           C  
ATOM   3820  O   TYR   483      40.601  48.039  57.192  1.00 -1.00           O  
ATOM   3821  CB  TYR   483      37.443  48.118  57.810  1.00 -1.00           C  
ATOM   3822  CG  TYR   483      36.158  47.251  57.718  1.00 -1.00           C  
ATOM   3823  CD1 TYR   483      34.987  47.764  58.307  1.00 -1.00           C  
ATOM   3824  CD2 TYR   483      36.259  46.047  57.118  1.00 -1.00           C  
ATOM   3825  CE1 TYR   483      33.851  46.896  58.229  1.00 -1.00           C  
ATOM   3826  CE2 TYR   483      35.165  45.101  57.198  1.00 -1.00           C  
ATOM   3827  CZ  TYR   483      33.969  45.545  57.760  1.00 -1.00           C  
ATOM   3828  OH  TYR   483      32.898  44.689  57.956  1.00 -1.00           O  
ATOM   3829  N   LEU   484      40.225  49.290  59.066  1.00 -1.00           N  
ATOM   3830  CA  LEU   484      41.405  50.117  58.925  1.00  1.93           C  
ATOM   3831  C   LEU   484      42.713  49.392  59.079  1.00 -1.00           C  
ATOM   3832  O   LEU   484      43.779  49.814  58.546  1.00 -1.00           O  
ATOM   3833  CB  LEU   484      41.456  51.346  59.922  1.00 -1.00           C  
ATOM   3834  CG  LEU   484      40.335  52.394  59.842  1.00 -1.00           C  
ATOM   3835  CD1 LEU   484      40.309  53.415  60.965  1.00 -1.00           C  
ATOM   3836  CD2 LEU   484      40.474  53.265  58.546  1.00 -1.00           C  
ATOM   3837  N   GLU   485      42.730  48.178  59.665  1.00 -1.00           N  
ATOM   3838  CA  GLU   485      43.910  47.373  59.696  1.00  1.38           C  
ATOM   3839  C   GLU   485      44.284  46.967  58.221  1.00 -1.00           C  
ATOM   3840  O   GLU   485      45.439  46.944  57.768  1.00 -1.00           O  
ATOM   3841  CB  GLU   485      43.880  46.380  60.832  1.00 -1.00           C  
ATOM   3842  CG  GLU   485      45.233  45.527  60.915  1.00 -1.00           C  
ATOM   3843  CD  GLU   485      45.181  44.475  61.959  1.00 -1.00           C  
ATOM   3844  OE1 GLU   485      44.209  44.451  62.728  1.00 -1.00           O  
ATOM   3845  OE2 GLU   485      46.232  43.752  62.207  1.00 -1.00           O1-
ATOM   3846  N   ASP   486      43.255  46.738  57.403  1.00 -1.00           N  
ATOM   3847  CA  ASP   486      43.417  46.126  56.102  1.00  1.69           C  
ATOM   3848  C   ASP   486      44.310  46.857  55.049  1.00 -1.00           C  
ATOM   3849  O   ASP   486      45.016  46.141  54.354  1.00 -1.00           O  
ATOM   3850  CB  ASP   486      42.118  45.685  55.424  1.00 -1.00           C  
ATOM   3851  CG  ASP   486      41.279  44.739  56.319  1.00 -1.00           C  
ATOM   3852  OD1 ASP   486      41.786  44.275  57.373  1.00 -1.00           O  
ATOM   3853  OD2 ASP   486      40.101  44.399  55.910  1.00 -1.00           O1-
ATOM   3854  N   ARG   487      44.383  48.127  55.214  1.00 -1.00           N  
ATOM   3855  CA  ARG   487      45.213  49.109  54.499  1.00  1.98           C  
ATOM   3856  C   ARG   487      46.332  49.821  55.336  1.00 -1.00           C  
ATOM   3857  O   ARG   487      47.015  50.703  54.787  1.00 -1.00           O  
ATOM   3858  CB  ARG   487      44.283  50.232  54.027  1.00 -1.00           C  
ATOM   3859  CG  ARG   487      43.479  49.778  52.738  1.00 -1.00           C  
ATOM   3860  CD  ARG   487      42.536  50.880  52.330  1.00 -1.00           C  
ATOM   3861  NE  ARG   487      42.108  50.715  50.937  1.00 -1.00           N  
ATOM   3862  CZ  ARG   487      40.859  50.413  50.527  1.00 -1.00           C  
ATOM   3863  NH1 ARG   487      39.844  50.127  51.303  1.00 -1.00           N1+
ATOM   3864  NH2 ARG   487      40.706  50.685  49.286  1.00 -1.00           N  
ATOM   3865  N   ARG   488      46.607  49.374  56.589  1.00 -1.00           N  
ATOM   3866  CA  ARG   488      47.592  49.933  57.531  1.00  2.60           C  
ATOM   3867  C   ARG   488      47.389  51.379  57.863  1.00 -1.00           C  
ATOM   3868  O   ARG   488      48.264  52.279  57.640  1.00 -1.00           O  
ATOM   3869  CB  ARG   488      49.079  49.610  57.099  1.00 -1.00           C  
ATOM   3870  CG  ARG   488      49.080  48.149  56.505  1.00 -1.00           C  
ATOM   3871  CD  ARG   488      50.592  47.932  56.240  1.00 -1.00           C  
ATOM   3872  NE  ARG   488      51.428  47.710  57.450  1.00 -1.00           N  
ATOM   3873  CZ  ARG   488      52.511  48.276  57.877  1.00 -1.00           C  
ATOM   3874  NH1 ARG   488      53.172  49.214  57.293  1.00 -1.00           N1+
ATOM   3875  NH2 ARG   488      53.100  47.823  58.916  1.00 -1.00           N  
ATOM   3876  N   LEU   489      46.105  51.743  58.214  1.00 -1.00           N  
ATOM   3877  CA  LEU   489      45.744  53.059  58.619  1.00  2.30           C  
ATOM   3878  C   LEU   489      45.528  53.157  60.200  1.00 -1.00           C  
ATOM   3879  O   LEU   489      44.957  52.269  60.805  1.00 -1.00           O  
ATOM   3880  CB  LEU   489      44.461  53.516  57.824  1.00 -1.00           C  
ATOM   3881  CG  LEU   489      44.547  53.798  56.289  1.00 -1.00           C  
ATOM   3882  CD1 LEU   489      43.275  53.795  55.419  1.00 -1.00           C  
ATOM   3883  CD2 LEU   489      45.441  55.009  55.919  1.00 -1.00           C  
ATOM   3884  N   VAL   490      45.881  54.268  60.866  1.00 -1.00           N  
ATOM   3885  CA  VAL   490      45.670  54.430  62.269  1.00  1.51           C  
ATOM   3886  C   VAL   490      44.992  55.707  62.597  1.00 -1.00           C  
ATOM   3887  O   VAL   490      45.463  56.779  62.166  1.00 -1.00           O  
ATOM   3888  CB  VAL   490      46.971  54.322  63.072  1.00 -1.00           C  
ATOM   3889  CG1 VAL   490      47.162  52.825  63.421  1.00 -1.00           C  
ATOM   3890  CG2 VAL   490      48.153  55.087  62.441  1.00 -1.00           C  
ATOM   3891  N   HIE   491      43.890  55.804  63.334  1.00 -1.00           N  
ATOM   3892  CA  HIE   491      43.021  57.065  63.374  1.00  1.30           C  
ATOM   3893  C   HIE   491      43.650  58.288  64.121  1.00 -1.00           C  
ATOM   3894  O   HIE   491      43.491  59.432  63.808  1.00 -1.00           O  
ATOM   3895  CB  HIE   491      41.665  56.765  63.885  1.00 -1.00           C  
ATOM   3896  CG  HIE   491      40.580  57.730  63.530  1.00 -1.00           C  
ATOM   3897  CD2 HIE   491      39.719  58.387  64.407  1.00 -1.00           C  
ATOM   3898  ND1 HIE   491      40.204  57.990  62.262  1.00 -1.00           N  
ATOM   3899  CE1 HIE   491      39.135  58.811  62.335  1.00 -1.00           C  
ATOM   3900  NE2 HIE   491      38.823  59.084  63.553  1.00 -1.00           N  
ATOM   3901  N   ARG   492      44.482  57.964  65.121  1.00 -1.00           N  
ATOM   3902  CA  ARG   492      45.129  58.748  66.174  1.00  1.16           C  
ATOM   3903  C   ARG   492      44.224  59.617  67.045  1.00 -1.00           C  
ATOM   3904  O   ARG   492      44.643  60.240  68.025  1.00 -1.00           O  
ATOM   3905  CB  ARG   492      46.411  59.526  65.679  1.00 -1.00           C  
ATOM   3906  CG  ARG   492      47.539  58.737  65.064  1.00 -1.00           C  
ATOM   3907  CD  ARG   492      48.830  59.632  64.875  1.00 -1.00           C  
ATOM   3908  NE  ARG   492      48.716  60.553  63.800  1.00 -1.00           N  
ATOM   3909  CZ  ARG   492      49.554  61.505  63.382  1.00 -1.00           C  
ATOM   3910  NH1 ARG   492      50.669  61.622  63.940  1.00 -1.00           N1+
ATOM   3911  NH2 ARG   492      49.210  62.323  62.473  1.00 -1.00           N  
ATOM   3912  N   ASP   493      42.929  59.840  66.756  1.00 -1.00           N  
ATOM   3913  CA  ASP   493      42.043  60.889  67.403  1.00  1.40           C  
ATOM   3914  C   ASP   493      40.690  60.433  67.963  1.00 -1.00           C  
ATOM   3915  O   ASP   493      39.944  61.319  68.406  1.00 -1.00           O  
ATOM   3916  CB  ASP   493      41.918  61.947  66.350  1.00 -1.00           C  
ATOM   3917  CG  ASP   493      41.342  63.323  66.773  1.00 -1.00           C  
ATOM   3918  OD1 ASP   493      40.574  63.959  66.081  1.00 -1.00           O  
ATOM   3919  OD2 ASP   493      41.671  63.743  67.961  1.00 -1.00           O1-
ATOM   3920  N   LEU   494      40.416  59.149  68.010  1.00 -1.00           N  
ATOM   3921  CA  LEU   494      39.158  58.513  68.394  1.00  1.21           C  
ATOM   3922  C   LEU   494      38.607  58.944  69.730  1.00 -1.00           C  
ATOM   3923  O   LEU   494      39.299  59.015  70.714  1.00 -1.00           O  
ATOM   3924  CB  LEU   494      39.087  56.945  68.178  1.00 -1.00           C  
ATOM   3925  CG  LEU   494      37.619  56.617  68.080  1.00 -1.00           C  
ATOM   3926  CD1 LEU   494      36.871  57.165  66.873  1.00 -1.00           C  
ATOM   3927  CD2 LEU   494      37.404  55.068  68.097  1.00 -1.00           C  
ATOM   3928  N   ALA   495      37.274  59.359  69.759  1.00 -1.00           N  
ATOM   3929  CA  ALA   495      36.678  60.065  70.865  1.00  1.01           C  
ATOM   3930  C   ALA   495      35.141  60.244  70.668  1.00 -1.00           C  
ATOM   3931  O   ALA   495      34.676  60.227  69.519  1.00 -1.00           O  
ATOM   3932  CB  ALA   495      37.369  61.411  70.827  1.00 -1.00           C  
ATOM   3933  N   ALA   496      34.301  60.447  71.659  1.00 -1.00           N  
ATOM   3934  CA  ALA   496      32.862  60.594  71.462  1.00  0.92           C  
ATOM   3935  C   ALA   496      32.473  61.776  70.644  1.00 -1.00           C  
ATOM   3936  O   ALA   496      31.584  61.708  69.760  1.00 -1.00           O  
ATOM   3937  CB  ALA   496      32.149  60.570  72.828  1.00 -1.00           C  
ATOM   3938  N   ARG   497      33.344  62.846  70.564  1.00 -1.00           N  
ATOM   3939  CA  ARG   497      33.379  64.127  69.872  1.00  0.91           C  
ATOM   3940  C   ARG   497      33.665  63.956  68.380  1.00 -1.00           C  
ATOM   3941  O   ARG   497      33.364  64.861  67.653  1.00 -1.00           O  
ATOM   3942  CB  ARG   497      34.495  64.979  70.578  1.00 -1.00           C  
ATOM   3943  CG  ARG   497      35.032  66.281  69.859  1.00 -1.00           C  
ATOM   3944  CD  ARG   497      36.048  66.048  68.754  1.00 -1.00           C  
ATOM   3945  NE  ARG   497      37.215  65.160  69.155  1.00 -1.00           N  
ATOM   3946  CZ  ARG   497      38.206  64.812  68.366  1.00 -1.00           C  
ATOM   3947  NH1 ARG   497      38.196  64.920  67.072  1.00 -1.00           N1+
ATOM   3948  NH2 ARG   497      39.158  64.344  68.973  1.00 -1.00           N  
ATOM   3949  N   ASN   498      34.283  62.823  67.959  1.00 -1.00           N  
ATOM   3950  CA  ASN   498      34.823  62.499  66.619  1.00  2.10           C  
ATOM   3951  C   ASN   498      33.882  61.632  65.777  1.00 -1.00           C  
ATOM   3952  O   ASN   498      33.892  61.687  64.553  1.00 -1.00           O  
ATOM   3953  CB  ASN   498      36.117  61.629  66.884  1.00 -1.00           C  
ATOM   3954  CG  ASN   498      36.941  61.429  65.623  1.00 -1.00           C  
ATOM   3955  ND2 ASN   498      38.076  61.973  65.558  1.00 -1.00           N  
ATOM   3956  OD1 ASN   498      36.492  60.797  64.648  1.00 -1.00           O  
ATOM   3957  N   VAL   499      33.038  60.915  66.459  1.00 -1.00           N  
ATOM   3958  CA  VAL   499      31.959  60.117  65.889  1.00  0.87           C  
ATOM   3959  C   VAL   499      30.909  61.067  65.503  1.00 -1.00           C  
ATOM   3960  O   VAL   499      30.525  61.926  66.314  1.00 -1.00           O  
ATOM   3961  CB  VAL   499      31.446  59.098  66.799  1.00 -1.00           C  
ATOM   3962  CG1 VAL   499      30.230  58.325  66.284  1.00 -1.00           C  
ATOM   3963  CG2 VAL   499      32.512  57.982  67.130  1.00 -1.00           C  
ATOM   3964  N   LEU   500      30.315  60.965  64.336  1.00 -1.00           N  
ATOM   3965  CA  LEU   500      28.996  61.565  63.959  1.00  0.80           C  
ATOM   3966  C   LEU   500      27.838  60.585  63.753  1.00 -1.00           C  
ATOM   3967  O   LEU   500      27.998  59.503  63.291  1.00 -1.00           O  
ATOM   3968  CB  LEU   500      29.114  62.505  62.757  1.00 -1.00           C  
ATOM   3969  CG  LEU   500      29.508  63.945  63.034  1.00 -1.00           C  
ATOM   3970  CD1 LEU   500      30.797  64.060  63.891  1.00 -1.00           C  
ATOM   3971  CD2 LEU   500      29.785  64.772  61.709  1.00 -1.00           C  
ATOM   3972  N   VAL   501      26.609  60.935  64.211  1.00 -1.00           N  
ATOM   3973  CA  VAL   501      25.424  60.064  64.127  1.00  0.96           C  
ATOM   3974  C   VAL   501      24.691  60.413  62.820  1.00 -1.00           C  
ATOM   3975  O   VAL   501      24.521  61.588  62.518  1.00 -1.00           O  
ATOM   3976  CB  VAL   501      24.551  60.230  65.318  1.00 -1.00           C  
ATOM   3977  CG1 VAL   501      23.268  59.290  65.172  1.00 -1.00           C  
ATOM   3978  CG2 VAL   501      25.299  59.957  66.632  1.00 -1.00           C  
ATOM   3979  N   LYS   502      24.257  59.449  62.001  1.00 -1.00           N  
ATOM   3980  CA  LYS   502      23.394  59.782  60.912  1.00  1.02           C  
ATOM   3981  C   LYS   502      21.905  60.143  61.252  1.00 -1.00           C  
ATOM   3982  O   LYS   502      21.511  61.309  61.243  1.00 -1.00           O  
ATOM   3983  CB  LYS   502      23.552  58.549  60.007  1.00 -1.00           C  
ATOM   3984  CG  LYS   502      22.983  58.750  58.637  1.00 -1.00           C  
ATOM   3985  CD  LYS   502      23.440  57.532  57.810  1.00 -1.00           C  
ATOM   3986  CE  LYS   502      22.747  57.552  56.414  1.00 -1.00           C  
ATOM   3987  NZ  LYS   502      23.582  56.706  55.531  1.00 -1.00           N1+
ATOM   3988  N   THR   503      21.185  59.096  61.707  1.00 -1.00           N  
ATOM   3989  CA  THR   503      20.033  59.151  62.660  1.00  1.21           C  
ATOM   3990  C   THR   503      20.342  58.122  63.851  1.00 -1.00           C  
ATOM   3991  O   THR   503      21.222  57.362  63.672  1.00 -1.00           O  
ATOM   3992  CB  THR   503      18.789  58.749  61.981  1.00 -1.00           C  
ATOM   3993  CG2 THR   503      18.486  59.691  60.807  1.00 -1.00           C  
ATOM   3994  OG1 THR   503      19.025  57.425  61.474  1.00 -1.00           O  
ATOM   3995  N   PRO   504      19.730  58.190  65.009  1.00 -1.00           N  
ATOM   3996  CA  PRO   504      20.121  57.295  66.120  1.00  1.39           C  
ATOM   3997  C   PRO   504      20.261  55.804  65.868  1.00 -1.00           C  
ATOM   3998  O   PRO   504      20.816  55.116  66.683  1.00 -1.00           O  
ATOM   3999  CB  PRO   504      18.975  57.388  67.151  1.00 -1.00           C  
ATOM   4000  CG  PRO   504      18.535  58.907  66.892  1.00 -1.00           C  
ATOM   4001  CD  PRO   504      18.590  58.963  65.407  1.00 -1.00           C  
ATOM   4002  N   GLN   505      19.794  55.286  64.740  1.00 -1.00           N  
ATOM   4003  CA  GLN   505      20.001  53.998  64.372  1.00  1.37           C  
ATOM   4004  C   GLN   505      21.474  53.605  63.895  1.00 -1.00           C  
ATOM   4005  O   GLN   505      21.826  52.431  63.731  1.00 -1.00           O  
ATOM   4006  CB  GLN   505      18.987  53.624  63.227  1.00 -1.00           C  
ATOM   4007  CG  GLN   505      17.531  53.679  63.594  1.00 -1.00           C  
ATOM   4008  CD  GLN   505      17.090  55.067  63.818  1.00 -1.00           C  
ATOM   4009  NE2 GLN   505      16.101  55.174  64.663  1.00 -1.00           N  
ATOM   4010  OE1 GLN   505      17.596  56.133  63.450  1.00 -1.00           O  
ATOM   4011  N   HIE   506      22.316  54.630  63.522  1.00 -1.00           N  
ATOM   4012  CA  HIE   506      23.678  54.467  62.875  1.00  1.99           C  
ATOM   4013  C   HIE   506      24.686  55.665  63.019  1.00 -1.00           C  
ATOM   4014  O   HIE   506      24.329  56.795  62.995  1.00 -1.00           O  
ATOM   4015  CB  HIE   506      23.397  54.230  61.423  1.00 -1.00           C  
ATOM   4016  CG  HIE   506      24.632  53.742  60.668  1.00 -1.00           C  
ATOM   4017  CD2 HIE   506      25.157  52.471  60.764  1.00 -1.00           C  
ATOM   4018  ND1 HIE   506      25.558  54.596  60.037  1.00 -1.00           N  
ATOM   4019  CE1 HIE   506      26.630  53.793  59.776  1.00 -1.00           C  
ATOM   4020  NE2 HIE   506      26.443  52.549  60.172  1.00 -1.00           N  
ATOM   4021  N   VAL   507      25.946  55.236  63.053  1.00 -1.00           N  
ATOM   4022  CA  VAL   507      27.053  56.227  63.289  1.00  1.35           C  
ATOM   4023  C   VAL   507      28.272  56.080  62.379  1.00 -1.00           C  
ATOM   4024  O   VAL   507      28.644  54.964  62.000  1.00 -1.00           O  
ATOM   4025  CB  VAL   507      27.485  56.233  64.755  1.00 -1.00           C  
ATOM   4026  CG1 VAL   507      26.361  56.598  65.728  1.00 -1.00           C  
ATOM   4027  CG2 VAL   507      28.119  54.978  65.465  1.00 -1.00           C  
ATOM   4028  N   LYS   508      28.980  57.170  62.192  1.00 -1.00           N  
ATOM   4029  CA  LYS   508      30.221  57.113  61.402  1.00  0.90           C  
ATOM   4030  C   LYS   508      31.318  57.717  62.271  1.00 -1.00           C  
ATOM   4031  O   LYS   508      31.301  58.885  62.695  1.00 -1.00           O  
ATOM   4032  CB  LYS   508      29.994  57.830  60.060  1.00 -1.00           C  
ATOM   4033  CG  LYS   508      28.985  57.112  59.117  1.00 -1.00           C  
ATOM   4034  CD  LYS   508      28.653  57.936  57.868  1.00 -1.00           C  
ATOM   4035  CE  LYS   508      27.871  57.176  56.755  1.00 -1.00           C  
ATOM   4036  NZ  LYS   508      28.665  56.042  56.170  1.00 -1.00           N1+
ATOM   4037  N   ILE   509      32.475  57.035  62.296  1.00 -1.00           N  
ATOM   4038  CA  ILE   509      33.730  57.648  62.623  1.00  0.83           C  
ATOM   4039  C   ILE   509      34.086  58.546  61.423  1.00 -1.00           C  
ATOM   4040  O   ILE   509      34.057  58.138  60.272  1.00 -1.00           O  
ATOM   4041  CB  ILE   509      34.792  56.445  62.799  1.00 -1.00           C  
ATOM   4042  CG1 ILE   509      34.556  55.580  64.060  1.00 -1.00           C  
ATOM   4043  CG2 ILE   509      36.211  57.065  62.894  1.00 -1.00           C  
ATOM   4044  CD1 ILE   509      34.322  54.143  63.626  1.00 -1.00           C  
ATOM   4045  N   THR   510      34.384  59.861  61.797  1.00 -1.00           N  
ATOM   4046  CA  THR   510      34.331  60.884  60.800  1.00  0.76           C  
ATOM   4047  C   THR   510      35.574  61.830  60.866  1.00 -1.00           C  
ATOM   4048  O   THR   510      35.906  62.274  59.693  1.00 -1.00           O  
ATOM   4049  CB  THR   510      33.020  61.798  60.991  1.00 -1.00           C  
ATOM   4050  CG2 THR   510      32.994  62.909  59.976  1.00 -1.00           C  
ATOM   4051  OG1 THR   510      31.947  60.894  60.883  1.00 -1.00           O  
ATOM   4052  N   ASP   511      36.203  62.161  61.947  1.00 -1.00           N  
ATOM   4053  CA  ASP   511      37.334  63.088  61.843  1.00  0.88           C  
ATOM   4054  C   ASP   511      38.686  62.358  61.738  1.00 -1.00           C  
ATOM   4055  O   ASP   511      39.349  62.074  62.746  1.00 -1.00           O  
ATOM   4056  CB  ASP   511      37.258  64.166  62.982  1.00 -1.00           C  
ATOM   4057  CG  ASP   511      38.326  65.241  62.967  1.00 -1.00           C  
ATOM   4058  OD1 ASP   511      39.233  65.223  62.037  1.00 -1.00           O  
ATOM   4059  OD2 ASP   511      38.284  66.190  63.774  1.00 -1.00           O1-
ATOM   4060  N   PHE   512      39.183  62.414  60.507  1.00 -1.00           N  
ATOM   4061  CA  PHE   512      40.371  61.737  60.019  1.00  1.28           C  
ATOM   4062  C   PHE   512      41.516  62.765  59.891  1.00 -1.00           C  
ATOM   4063  O   PHE   512      42.509  62.510  59.237  1.00 -1.00           O  
ATOM   4064  CB  PHE   512      40.019  61.080  58.695  1.00 -1.00           C  
ATOM   4065  CG  PHE   512      39.213  59.828  58.779  1.00 -1.00           C  
ATOM   4066  CD1 PHE   512      37.785  59.993  58.633  1.00 -1.00           C  
ATOM   4067  CD2 PHE   512      39.779  58.628  59.170  1.00 -1.00           C  
ATOM   4068  CE1 PHE   512      36.953  58.799  58.746  1.00 -1.00           C  
ATOM   4069  CE2 PHE   512      38.956  57.408  59.187  1.00 -1.00           C  
ATOM   4070  CZ  PHE   512      37.537  57.527  58.948  1.00 -1.00           C  
ATOM   4071  N   GLY   513      41.483  63.909  60.589  1.00 -1.00           N  
ATOM   4072  CA  GLY   513      42.491  64.998  60.463  1.00  1.02           C  
ATOM   4073  C   GLY   513      43.932  64.647  60.875  1.00 -1.00           C  
ATOM   4074  O   GLY   513      44.925  65.255  60.407  1.00 -1.00           O  
ATOM   4075  N   LEU   514      44.044  63.625  61.686  1.00 -1.00           N  
ATOM   4076  CA  LEU   514      45.337  63.124  62.147  1.00  1.26           C  
ATOM   4077  C   LEU   514      45.524  61.716  61.694  1.00 -1.00           C  
ATOM   4078  O   LEU   514      46.595  61.101  61.956  1.00 -1.00           O  
ATOM   4079  CB  LEU   514      45.611  63.260  63.643  1.00 -1.00           C  
ATOM   4080  CG  LEU   514      45.512  64.708  64.170  1.00 -1.00           C  
ATOM   4081  CD1 LEU   514      45.381  64.632  65.768  1.00 -1.00           C  
ATOM   4082  CD2 LEU   514      46.760  65.432  63.869  1.00 -1.00           C  
ATOM   4083  N   ALA   515      44.532  61.047  61.083  1.00 -1.00           N  
ATOM   4084  CA  ALA   515      44.607  59.694  60.674  1.00  1.38           C  
ATOM   4085  C   ALA   515      45.731  59.520  59.590  1.00 -1.00           C  
ATOM   4086  O   ALA   515      46.041  60.413  58.854  1.00 -1.00           O  
ATOM   4087  CB  ALA   515      43.270  59.262  60.212  1.00 -1.00           C  
ATOM   4088  N   LYS   516      46.346  58.349  59.553  1.00 -1.00           N  
ATOM   4089  CA  LYS   516      47.537  58.231  58.784  1.00  1.33           C  
ATOM   4090  C   LYS   516      47.810  56.848  58.307  1.00 -1.00           C  
ATOM   4091  O   LYS   516      47.394  55.934  58.993  1.00 -1.00           O  
ATOM   4092  CB  LYS   516      48.627  58.867  59.720  1.00 -1.00           C  
ATOM   4093  CG  LYS   516      49.816  59.387  58.941  1.00 -1.00           C  
ATOM   4094  CD  LYS   516      49.586  60.597  57.940  1.00 -1.00           C  
ATOM   4095  CE  LYS   516      48.928  61.797  58.632  1.00 -1.00           C  
ATOM   4096  NZ  LYS   516      48.289  62.717  57.631  1.00 -1.00           N1+
ATOM   4097  N   LEU   517      48.507  56.648  57.138  1.00 -1.00           N  
ATOM   4098  CA  LEU   517      49.088  55.395  56.689  1.00  1.88           C  
ATOM   4099  C   LEU   517      50.546  55.238  57.282  1.00 -1.00           C  
ATOM   4100  O   LEU   517      51.272  56.185  57.306  1.00 -1.00           O  
ATOM   4101  CB  LEU   517      49.001  55.579  55.147  1.00 -1.00           C  
ATOM   4102  CG  LEU   517      49.426  54.237  54.504  1.00 -1.00           C  
ATOM   4103  CD1 LEU   517      48.140  53.486  54.107  1.00 -1.00           C  
ATOM   4104  CD2 LEU   517      50.237  54.428  53.243  1.00 -1.00           C  
ATOM   4105  N   LEU   518      50.841  53.953  57.688  1.00 -1.00           N  
ATOM   4106  CA  LEU   518      52.206  53.588  58.024  1.00  1.91           C  
ATOM   4107  C   LEU   518      53.207  53.423  56.837  1.00 -1.00           C  
ATOM   4108  O   LEU   518      52.734  53.342  55.709  1.00 -1.00           O  
ATOM   4109  CB  LEU   518      52.159  52.370  58.863  1.00 -1.00           C  
ATOM   4110  CG  LEU   518      51.621  52.604  60.255  1.00 -1.00           C  
ATOM   4111  CD1 LEU   518      50.163  52.820  60.433  1.00 -1.00           C  
ATOM   4112  CD2 LEU   518      51.954  51.345  61.142  1.00 -1.00           C  
ATOM   4113  N   GLY   519      54.524  53.375  57.155  1.00 -1.00           N  
ATOM   4114  CA  GLY   519      55.567  52.919  56.182  1.00  2.06           C  
ATOM   4115  C   GLY   519      55.557  51.346  56.038  1.00 -1.00           C  
ATOM   4116  O   GLY   519      55.444  50.701  57.052  1.00 -1.00           O  
ATOM   4117  N   ALA   520      55.835  50.794  54.838  1.00 -1.00           N  
ATOM   4118  CA  ALA   520      55.731  49.324  54.492  1.00  2.44           C  
ATOM   4119  C   ALA   520      56.586  48.362  55.233  1.00 -1.00           C  
ATOM   4120  O   ALA   520      56.415  47.159  55.181  1.00 -1.00           O  
ATOM   4121  CB  ALA   520      55.908  49.156  52.971  1.00 -1.00           C  
ATOM   4122  N   GLU   521      57.593  48.956  55.862  1.00 -1.00           N  
ATOM   4123  CA  GLU   521      58.695  48.310  56.731  1.00  3.13           C  
ATOM   4124  C   GLU   521      58.723  48.689  58.193  1.00 -1.00           C  
ATOM   4125  O   GLU   521      59.616  48.111  58.896  1.00 -1.00           O  
ATOM   4126  CB  GLU   521      60.021  48.698  56.185  1.00 -1.00           C  
ATOM   4127  CG  GLU   521      60.183  48.263  54.731  1.00 -1.00           C  
ATOM   4128  CD  GLU   521      61.201  49.167  53.949  1.00 -1.00           C  
ATOM   4129  OE1 GLU   521      60.671  50.198  53.447  1.00 -1.00           O  
ATOM   4130  OE2 GLU   521      62.395  48.822  53.746  1.00 -1.00           O1-
ATOM   4131  N   GLU   522      57.836  49.553  58.597  1.00 -1.00           N  
ATOM   4132  CA  GLU   522      57.638  50.011  60.053  1.00  3.85           C  
ATOM   4133  C   GLU   522      56.483  49.286  60.595  1.00 -1.00           C  
ATOM   4134  O   GLU   522      55.477  48.971  59.881  1.00 -1.00           O  
ATOM   4135  CB  GLU   522      57.368  51.477  60.009  1.00 -1.00           C  
ATOM   4136  CG  GLU   522      58.294  52.404  59.347  1.00 -1.00           C  
ATOM   4137  CD  GLU   522      59.476  52.650  60.150  1.00 -1.00           C  
ATOM   4138  OE1 GLU   522      60.569  52.495  59.650  1.00 -1.00           O  
ATOM   4139  OE2 GLU   522      59.399  53.114  61.342  1.00 -1.00           O1-
ATOM   4140  N   LYS   523      56.463  49.097  61.921  1.00 -1.00           N  
ATOM   4141  CA  LYS   523      55.358  48.468  62.718  1.00  3.45           C  
ATOM   4142  C   LYS   523      54.514  49.434  63.527  1.00 -1.00           C  
ATOM   4143  O   LYS   523      53.456  49.067  64.117  1.00 -1.00           O  
ATOM   4144  CB  LYS   523      55.950  47.321  63.520  1.00 -1.00           C  
ATOM   4145  CG  LYS   523      57.057  47.864  64.460  1.00 -1.00           C  
ATOM   4146  CD  LYS   523      57.708  46.818  65.155  1.00 -1.00           C  
ATOM   4147  CE  LYS   523      58.804  47.491  66.031  1.00 -1.00           C  
ATOM   4148  NZ  LYS   523      58.576  47.909  67.387  1.00 -1.00           N1+
ATOM   4149  N   GLU   524      54.954  50.721  63.578  1.00 -1.00           N  
ATOM   4150  CA  GLU   524      54.381  51.787  64.387  1.00  4.09           C  
ATOM   4151  C   GLU   524      54.495  53.155  63.729  1.00 -1.00           C  
ATOM   4152  O   GLU   524      55.420  53.440  62.912  1.00 -1.00           O  
ATOM   4153  CB  GLU   524      54.902  51.715  65.839  1.00 -1.00           C  
ATOM   4154  CG  GLU   524      56.337  52.007  66.207  1.00 -1.00           C  
ATOM   4155  CD  GLU   524      57.087  50.764  66.584  1.00 -1.00           C  
ATOM   4156  OE1 GLU   524      58.297  50.686  66.307  1.00 -1.00           O  
ATOM   4157  OE2 GLU   524      56.599  49.871  67.290  1.00 -1.00           O1-
ATOM   4158  N   TYR   525      53.669  54.114  64.135  1.00 -1.00           N  
ATOM   4159  CA  TYR   525      53.699  55.482  63.681  1.00  3.07           C  
ATOM   4160  C   TYR   525      54.133  56.467  64.803  1.00 -1.00           C  
ATOM   4161  O   TYR   525      54.509  56.064  65.909  1.00 -1.00           O  
ATOM   4162  CB  TYR   525      52.286  55.845  63.053  1.00 -1.00           C  
ATOM   4163  CG  TYR   525      52.438  57.046  62.086  1.00 -1.00           C  
ATOM   4164  CD1 TYR   525      53.045  56.774  60.839  1.00 -1.00           C  
ATOM   4165  CD2 TYR   525      52.030  58.302  62.403  1.00 -1.00           C  
ATOM   4166  CE1 TYR   525      53.308  57.805  59.873  1.00 -1.00           C  
ATOM   4167  CE2 TYR   525      52.386  59.381  61.526  1.00 -1.00           C  
ATOM   4168  CZ  TYR   525      52.930  59.115  60.262  1.00 -1.00           C  
ATOM   4169  OH  TYR   525      53.193  60.137  59.402  1.00 -1.00           O  
ATOM   4170  N   HIE   526      54.226  57.748  64.469  1.00 -1.00           N  
ATOM   4171  CA  HIE   526      54.704  58.759  65.464  1.00  2.30           C  
ATOM   4172  C   HIE   526      53.478  59.384  66.073  1.00 -1.00           C  
ATOM   4173  O   HIE   526      52.573  59.806  65.379  1.00 -1.00           O  
ATOM   4174  CB  HIE   526      55.615  59.802  64.747  1.00 -1.00           C  
ATOM   4175  CG  HIE   526      56.763  59.321  63.962  1.00 -1.00           C  
ATOM   4176  CD2 HIE   526      56.728  59.261  62.553  1.00 -1.00           C  
ATOM   4177  ND1 HIE   526      57.886  58.679  64.507  1.00 -1.00           N  
ATOM   4178  CE1 HIE   526      58.464  58.229  63.366  1.00 -1.00           C  
ATOM   4179  NE2 HIE   526      57.856  58.558  62.230  1.00 -1.00           N  
ATOM   4180  N   ALA   527      53.462  59.498  67.454  1.00 -1.00           N  
ATOM   4181  CA  ALA   527      52.358  60.272  68.075  1.00  2.97           C  
ATOM   4182  C   ALA   527      52.525  61.763  67.863  1.00 -1.00           C  
ATOM   4183  O   ALA   527      53.673  62.239  67.765  1.00 -1.00           O  
ATOM   4184  CB  ALA   527      52.322  59.951  69.550  1.00 -1.00           C  
ATOM   4185  N   GLU   528      51.498  62.641  67.749  1.00 -1.00           N  
ATOM   4186  CA  GLU   528      51.525  64.136  67.649  1.00  2.28           C  
ATOM   4187  C   GLU   528      51.893  64.890  68.942  1.00 -1.00           C  
ATOM   4188  O   GLU   528      52.563  65.928  68.937  1.00 -1.00           O  
ATOM   4189  CB  GLU   528      50.264  64.534  66.801  1.00 -1.00           C  
ATOM   4190  CG  GLU   528      50.007  66.016  66.505  1.00 -1.00           C  
ATOM   4191  CD  GLU   528      51.007  66.671  65.477  1.00 -1.00           C  
ATOM   4192  OE1 GLU   528      51.009  67.900  65.131  1.00 -1.00           O  
ATOM   4193  OE2 GLU   528      51.920  65.889  65.030  1.00 -1.00           O1-
ATOM   4194  N   GLY   529      51.690  64.143  70.043  1.00 -1.00           N  
ATOM   4195  CA  GLY   529      52.089  64.508  71.410  1.00  3.50           C  
ATOM   4196  C   GLY   529      51.346  65.650  71.976  1.00 -1.00           C  
ATOM   4197  O   GLY   529      50.121  65.846  71.795  1.00 -1.00           O  
ATOM   4198  N   GLY   530      52.025  66.526  72.735  1.00 -1.00           N  
ATOM   4199  CA  GLY   530      51.522  67.727  73.303  1.00  3.46           C  
ATOM   4200  C   GLY   530      51.360  68.950  72.383  1.00 -1.00           C  
ATOM   4201  O   GLY   530      51.071  70.006  72.945  1.00 -1.00           O  
ATOM   4202  N   LYS   531      51.360  68.809  71.049  1.00 -1.00           N  
ATOM   4203  CA  LYS   531      50.784  69.686  70.049  1.00  3.35           C  
ATOM   4204  C   LYS   531      49.213  69.540  69.991  1.00 -1.00           C  
ATOM   4205  O   LYS   531      48.507  70.418  69.637  1.00 -1.00           O  
ATOM   4206  CB  LYS   531      51.307  69.162  68.709  1.00 -1.00           C  
ATOM   4207  CG  LYS   531      52.723  69.665  68.473  1.00 -1.00           C  
ATOM   4208  CD  LYS   531      53.077  69.443  67.000  1.00 -1.00           C  
ATOM   4209  CE  LYS   531      54.630  69.452  66.838  1.00 -1.00           C  
ATOM   4210  NZ  LYS   531      54.892  69.417  65.405  1.00 -1.00           N1+
ATOM   4211  N   VAL   532      48.728  68.319  70.306  1.00 -1.00           N  
ATOM   4212  CA  VAL   532      47.267  68.007  70.432  1.00  4.14           C  
ATOM   4213  C   VAL   532      46.873  67.590  71.844  1.00 -1.00           C  
ATOM   4214  O   VAL   532      47.798  67.234  72.587  1.00 -1.00           O  
ATOM   4215  CB  VAL   532      46.910  66.960  69.351  1.00 -1.00           C  
ATOM   4216  CG1 VAL   532      46.861  67.587  67.965  1.00 -1.00           C  
ATOM   4217  CG2 VAL   532      47.815  65.661  69.477  1.00 -1.00           C  
ATOM   4218  N   PRO   533      45.561  67.606  72.228  1.00 -1.00           N  
ATOM   4219  CA  PRO   533      45.157  67.044  73.494  1.00  2.88           C  
ATOM   4220  C   PRO   533      45.477  65.505  73.623  1.00 -1.00           C  
ATOM   4221  O   PRO   533      45.373  64.781  72.595  1.00 -1.00           O  
ATOM   4222  CB  PRO   533      43.732  67.399  73.653  1.00 -1.00           C  
ATOM   4223  CG  PRO   533      43.504  68.625  72.748  1.00 -1.00           C  
ATOM   4224  CD  PRO   533      44.539  68.433  71.651  1.00 -1.00           C  
ATOM   4225  N   ILE   534      46.146  65.099  74.748  1.00 -1.00           N  
ATOM   4226  CA  ILE   534      46.661  63.824  75.010  1.00  2.28           C  
ATOM   4227  C   ILE   534      45.588  62.831  75.625  1.00 -1.00           C  
ATOM   4228  O   ILE   534      45.956  61.650  75.800  1.00 -1.00           O  
ATOM   4229  CB  ILE   534      47.984  63.983  75.802  1.00 -1.00           C  
ATOM   4230  CG1 ILE   534      47.715  64.340  77.331  1.00 -1.00           C  
ATOM   4231  CG2 ILE   534      48.985  64.846  75.037  1.00 -1.00           C  
ATOM   4232  CD1 ILE   534      48.919  63.918  78.278  1.00 -1.00           C  
ATOM   4233  N   LYS   535      44.375  63.217  76.080  1.00 -1.00           N  
ATOM   4234  CA  LYS   535      43.450  62.402  76.929  1.00  1.91           C  
ATOM   4235  C   LYS   535      43.018  61.013  76.371  1.00 -1.00           C  
ATOM   4236  O   LYS   535      42.494  60.305  77.159  1.00 -1.00           O  
ATOM   4237  CB  LYS   535      42.071  63.243  77.262  1.00 -1.00           C  
ATOM   4238  CG  LYS   535      42.281  64.441  78.174  1.00 -1.00           C  
ATOM   4239  CD  LYS   535      41.089  65.350  78.152  1.00 -1.00           C  
ATOM   4240  CE  LYS   535      41.448  66.629  78.911  1.00 -1.00           C  
ATOM   4241  NZ  LYS   535      40.328  67.590  79.021  1.00 -1.00           N1+
ATOM   4242  N   TRP   536      43.206  60.774  75.042  1.00 -1.00           N  
ATOM   4243  CA  TRP   536      42.745  59.614  74.281  1.00  1.68           C  
ATOM   4244  C   TRP   536      43.870  58.706  73.769  1.00 -1.00           C  
ATOM   4245  O   TRP   536      43.725  57.540  73.314  1.00 -1.00           O  
ATOM   4246  CB  TRP   536      41.907  60.096  73.077  1.00 -1.00           C  
ATOM   4247  CG  TRP   536      40.642  60.731  73.572  1.00 -1.00           C  
ATOM   4248  CD1 TRP   536      39.467  60.056  73.830  1.00 -1.00           C  
ATOM   4249  CD2 TRP   536      40.331  62.158  73.877  1.00 -1.00           C  
ATOM   4250  CE2 TRP   536      38.955  62.212  74.236  1.00 -1.00           C  
ATOM   4251  CE3 TRP   536      41.019  63.419  73.780  1.00 -1.00           C  
ATOM   4252  NE1 TRP   536      38.472  60.945  74.095  1.00 -1.00           N  
ATOM   4253  CZ2 TRP   536      38.379  63.446  74.664  1.00 -1.00           C  
ATOM   4254  CZ3 TRP   536      40.416  64.592  74.213  1.00 -1.00           C  
ATOM   4255  CH2 TRP   536      39.082  64.656  74.675  1.00 -1.00           C  
ATOM   4256  N   MET   537      45.095  59.173  73.758  1.00 -1.00           N  
ATOM   4257  CA  MET   537      46.324  58.407  73.450  1.00  1.38           C  
ATOM   4258  C   MET   537      46.531  57.235  74.397  1.00 -1.00           C  
ATOM   4259  O   MET   537      46.320  57.325  75.638  1.00 -1.00           O  
ATOM   4260  CB  MET   537      47.582  59.375  73.567  1.00 -1.00           C  
ATOM   4261  CG  MET   537      47.741  60.285  72.346  1.00 -1.00           C  
ATOM   4262  SD  MET   537      49.437  60.603  71.700  1.00 -1.00           S  
ATOM   4263  CE  MET   537      50.098  61.671  73.070  1.00 -1.00           C  
ATOM   4264  N   ALA   538      47.143  56.138  73.904  1.00 -1.00           N  
ATOM   4265  CA  ALA   538      47.783  55.150  74.733  1.00  1.69           C  
ATOM   4266  C   ALA   538      49.003  55.685  75.519  1.00 -1.00           C  
ATOM   4267  O   ALA   538      49.709  56.650  75.227  1.00 -1.00           O  
ATOM   4268  CB  ALA   538      48.130  53.884  73.913  1.00 -1.00           C  
ATOM   4269  N   LEU   539      49.368  54.913  76.583  1.00 -1.00           N  
ATOM   4270  CA  LEU   539      50.474  55.297  77.417  1.00  1.34           C  
ATOM   4271  C   LEU   539      51.849  55.284  76.667  1.00 -1.00           C  
ATOM   4272  O   LEU   539      52.556  56.304  76.716  1.00 -1.00           O  
ATOM   4273  CB  LEU   539      50.559  54.491  78.744  1.00 -1.00           C  
ATOM   4274  CG  LEU   539      51.591  55.068  79.658  1.00 -1.00           C  
ATOM   4275  CD1 LEU   539      51.229  56.501  80.215  1.00 -1.00           C  
ATOM   4276  CD2 LEU   539      51.896  54.163  80.819  1.00 -1.00           C  
ATOM   4277  N   GLU   540      52.065  54.251  75.811  1.00 -1.00           N  
ATOM   4278  CA  GLU   540      53.296  54.219  74.964  1.00  1.66           C  
ATOM   4279  C   GLU   540      53.440  55.374  73.982  1.00 -1.00           C  
ATOM   4280  O   GLU   540      54.528  55.933  73.761  1.00 -1.00           O  
ATOM   4281  CB  GLU   540      53.459  52.915  74.173  1.00 -1.00           C  
ATOM   4282  CG  GLU   540      52.361  52.529  73.131  1.00 -1.00           C  
ATOM   4283  CD  GLU   540      51.059  51.956  73.783  1.00 -1.00           C  
ATOM   4284  OE1 GLU   540      50.982  51.687  75.004  1.00 -1.00           O  
ATOM   4285  OE2 GLU   540      50.104  51.692  72.985  1.00 -1.00           O1-
ATOM   4286  N   SER   541      52.335  56.025  73.559  1.00 -1.00           N  
ATOM   4287  CA  SER   541      52.220  57.228  72.741  1.00  1.56           C  
ATOM   4288  C   SER   541      52.628  58.474  73.599  1.00 -1.00           C  
ATOM   4289  O   SER   541      53.326  59.301  73.040  1.00 -1.00           O  
ATOM   4290  CB  SER   541      50.840  57.355  72.196  1.00 -1.00           C  
ATOM   4291  OG  SER   541      50.393  56.385  71.366  1.00 -1.00           O  
ATOM   4292  N   ILE   542      52.273  58.592  74.869  1.00 -1.00           N  
ATOM   4293  CA  ILE   542      52.580  59.724  75.753  1.00  1.69           C  
ATOM   4294  C   ILE   542      54.058  59.726  76.139  1.00 -1.00           C  
ATOM   4295  O   ILE   542      54.664  60.815  76.009  1.00 -1.00           O  
ATOM   4296  CB  ILE   542      51.634  59.597  76.975  1.00 -1.00           C  
ATOM   4297  CG1 ILE   542      50.179  60.080  76.581  1.00 -1.00           C  
ATOM   4298  CG2 ILE   542      52.195  60.499  78.088  1.00 -1.00           C  
ATOM   4299  CD1 ILE   542      49.194  59.801  77.689  1.00 -1.00           C  
ATOM   4300  N   LEU   543      54.663  58.590  76.501  1.00 -1.00           N  
ATOM   4301  CA  LEU   543      56.011  58.502  77.048  1.00  1.85           C  
ATOM   4302  C   LEU   543      57.099  58.159  75.994  1.00 -1.00           C  
ATOM   4303  O   LEU   543      58.189  58.746  76.143  1.00 -1.00           O  
ATOM   4304  CB  LEU   543      56.079  57.465  78.237  1.00 -1.00           C  
ATOM   4305  CG  LEU   543      55.003  57.710  79.340  1.00 -1.00           C  
ATOM   4306  CD1 LEU   543      55.288  56.572  80.327  1.00 -1.00           C  
ATOM   4307  CD2 LEU   543      55.317  58.999  80.036  1.00 -1.00           C  
ATOM   4308  N   HIE   544      56.781  57.333  75.022  1.00 -1.00           N  
ATOM   4309  CA  HIE   544      57.711  56.701  74.021  1.00  2.12           C  
ATOM   4310  C   HIE   544      57.275  56.858  72.551  1.00 -1.00           C  
ATOM   4311  O   HIE   544      57.783  56.139  71.703  1.00 -1.00           O  
ATOM   4312  CB  HIE   544      57.932  55.249  74.385  1.00 -1.00           C  
ATOM   4313  CG  HIE   544      58.529  55.193  75.798  1.00 -1.00           C  
ATOM   4314  CD2 HIE   544      57.806  54.689  76.927  1.00 -1.00           C  
ATOM   4315  ND1 HIE   544      59.668  55.791  76.183  1.00 -1.00           N  
ATOM   4316  CE1 HIE   544      59.737  55.546  77.548  1.00 -1.00           C  
ATOM   4317  NE2 HIE   544      58.644  54.934  77.973  1.00 -1.00           N  
ATOM   4318  N   ARG   545      56.412  57.859  72.290  1.00 -1.00           N  
ATOM   4319  CA  ARG   545      55.749  58.314  71.019  1.00  2.36           C  
ATOM   4320  C   ARG   545      55.202  57.243  69.993  1.00 -1.00           C  
ATOM   4321  O   ARG   545      54.898  57.599  68.909  1.00 -1.00           O  
ATOM   4322  CB  ARG   545      56.698  59.380  70.296  1.00 -1.00           C  
ATOM   4323  CG  ARG   545      58.080  58.822  69.819  1.00 -1.00           C  
ATOM   4324  CD  ARG   545      58.061  57.725  68.807  1.00 -1.00           C  
ATOM   4325  NE  ARG   545      59.462  57.382  68.419  1.00 -1.00           N  
ATOM   4326  CZ  ARG   545      60.072  56.274  68.777  1.00 -1.00           C  
ATOM   4327  NH1 ARG   545      59.703  55.455  69.713  1.00 -1.00           N1+
ATOM   4328  NH2 ARG   545      61.213  55.944  68.210  1.00 -1.00           N  
ATOM   4329  N   ILE   546      55.186  55.942  70.412  1.00 -1.00           N  
ATOM   4330  CA  ILE   546      54.746  54.779  69.627  1.00  3.07           C  
ATOM   4331  C   ILE   546      53.238  55.014  69.218  1.00 -1.00           C  
ATOM   4332  O   ILE   546      52.466  55.294  70.120  1.00 -1.00           O  
ATOM   4333  CB  ILE   546      54.916  53.467  70.449  1.00 -1.00           C  
ATOM   4334  CG1 ILE   546      56.344  53.124  71.098  1.00 -1.00           C  
ATOM   4335  CG2 ILE   546      54.317  52.232  69.698  1.00 -1.00           C  
ATOM   4336  CD1 ILE   546      57.480  53.047  70.081  1.00 -1.00           C  
ATOM   4337  N   TYR   547      52.788  54.858  67.922  1.00 -1.00           N  
ATOM   4338  CA  TYR   547      51.363  54.640  67.686  1.00  1.90           C  
ATOM   4339  C   TYR   547      51.189  53.444  66.783  1.00 -1.00           C  
ATOM   4340  O   TYR   547      51.887  53.166  65.872  1.00 -1.00           O  
ATOM   4341  CB  TYR   547      50.887  55.970  66.941  1.00 -1.00           C  
ATOM   4342  CG  TYR   547      49.434  56.206  67.078  1.00 -1.00           C  
ATOM   4343  CD1 TYR   547      49.107  57.106  68.092  1.00 -1.00           C  
ATOM   4344  CD2 TYR   547      48.516  55.275  66.581  1.00 -1.00           C  
ATOM   4345  CE1 TYR   547      47.730  57.141  68.518  1.00 -1.00           C  
ATOM   4346  CE2 TYR   547      47.211  55.323  67.010  1.00 -1.00           C  
ATOM   4347  CZ  TYR   547      46.790  56.267  67.963  1.00 -1.00           C  
ATOM   4348  OH  TYR   547      45.534  56.259  68.498  1.00 -1.00           O  
ATOM   4349  N   THR   548      50.218  52.600  67.199  1.00 -1.00           N  
ATOM   4350  CA  THR   548      49.724  51.412  66.478  1.00  1.38           C  
ATOM   4351  C   THR   548      48.177  51.271  66.463  1.00 -1.00           C  
ATOM   4352  O   THR   548      47.434  51.822  67.281  1.00 -1.00           O  
ATOM   4353  CB  THR   548      50.343  50.066  66.927  1.00 -1.00           C  
ATOM   4354  CG2 THR   548      51.910  50.153  66.848  1.00 -1.00           C  
ATOM   4355  OG1 THR   548      49.889  49.914  68.240  1.00 -1.00           O  
ATOM   4356  N   HIE   549      47.690  50.287  65.763  1.00 -1.00           N  
ATOM   4357  CA  HIE   549      46.295  49.799  65.916  1.00  1.58           C  
ATOM   4358  C   HIE   549      45.938  49.422  67.371  1.00 -1.00           C  
ATOM   4359  O   HIE   549      44.738  49.461  67.768  1.00 -1.00           O  
ATOM   4360  CB  HIE   549      45.965  48.728  64.822  1.00 -1.00           C  
ATOM   4361  CG  HIE   549      46.915  47.606  64.838  1.00 -1.00           C  
ATOM   4362  CD2 HIE   549      47.423  47.075  63.688  1.00 -1.00           C  
ATOM   4363  ND1 HIE   549      47.448  46.854  65.874  1.00 -1.00           N  
ATOM   4364  CE1 HIE   549      48.289  45.992  65.347  1.00 -1.00           C  
ATOM   4365  NE2 HIE   549      48.297  46.020  63.991  1.00 -1.00           N  
ATOM   4366  N   GLN   550      46.874  49.054  68.223  1.00 -1.00           N  
ATOM   4367  CA  GLN   550      46.629  48.826  69.644  1.00  2.52           C  
ATOM   4368  C   GLN   550      46.668  50.064  70.492  1.00 -1.00           C  
ATOM   4369  O   GLN   550      46.259  49.985  71.661  1.00 -1.00           O  
ATOM   4370  CB  GLN   550      47.701  47.804  70.165  1.00 -1.00           C  
ATOM   4371  CG  GLN   550      47.377  46.358  69.704  1.00 -1.00           C  
ATOM   4372  CD  GLN   550      48.454  45.666  68.838  1.00 -1.00           C  
ATOM   4373  NE2 GLN   550      48.347  44.347  68.703  1.00 -1.00           N  
ATOM   4374  OE1 GLN   550      49.469  46.272  68.485  1.00 -1.00           O  
ATOM   4375  N   SER   551      47.165  51.161  69.924  1.00 -1.00           N  
ATOM   4376  CA  SER   551      47.067  52.493  70.557  1.00  1.74           C  
ATOM   4377  C   SER   551      45.627  53.071  70.338  1.00 -1.00           C  
ATOM   4378  O   SER   551      44.959  53.563  71.274  1.00 -1.00           O  
ATOM   4379  CB  SER   551      48.140  53.446  70.033  1.00 -1.00           C  
ATOM   4380  OG  SER   551      49.413  52.975  70.197  1.00 -1.00           O  
ATOM   4381  N   ASP   552      45.086  52.745  69.165  1.00 -1.00           N  
ATOM   4382  CA  ASP   552      43.739  53.050  68.730  1.00  1.15           C  
ATOM   4383  C   ASP   552      42.672  52.294  69.534  1.00 -1.00           C  
ATOM   4384  O   ASP   552      41.563  52.748  69.705  1.00 -1.00           O  
ATOM   4385  CB  ASP   552      43.564  52.766  67.240  1.00 -1.00           C  
ATOM   4386  CG  ASP   552      43.924  53.927  66.375  1.00 -1.00           C  
ATOM   4387  OD1 ASP   552      44.098  55.114  66.798  1.00 -1.00           O  
ATOM   4388  OD2 ASP   552      44.094  53.688  65.151  1.00 -1.00           O1-
ATOM   4389  N   VAL   553      42.982  51.005  70.031  1.00 -1.00           N  
ATOM   4390  CA  VAL   553      42.113  50.234  70.958  1.00  1.02           C  
ATOM   4391  C   VAL   553      42.002  50.867  72.359  1.00 -1.00           C  
ATOM   4392  O   VAL   553      40.939  51.001  72.978  1.00 -1.00           O  
ATOM   4393  CB  VAL   553      42.547  48.707  71.032  1.00 -1.00           C  
ATOM   4394  CG1 VAL   553      41.632  47.995  72.083  1.00 -1.00           C  
ATOM   4395  CG2 VAL   553      42.396  47.942  69.717  1.00 -1.00           C  
ATOM   4396  N   TRP   554      43.094  51.489  72.904  1.00 -1.00           N  
ATOM   4397  CA  TRP   554      43.014  52.325  74.116  1.00  1.09           C  
ATOM   4398  C   TRP   554      42.075  53.530  73.957  1.00 -1.00           C  
ATOM   4399  O   TRP   554      41.415  53.974  74.911  1.00 -1.00           O  
ATOM   4400  CB  TRP   554      44.474  52.774  74.309  1.00 -1.00           C  
ATOM   4401  CG  TRP   554      44.715  53.422  75.590  1.00 -1.00           C  
ATOM   4402  CD1 TRP   554      44.219  54.625  75.921  1.00 -1.00           C  
ATOM   4403  CD2 TRP   554      45.559  53.033  76.714  1.00 -1.00           C  
ATOM   4404  CE2 TRP   554      45.649  54.168  77.651  1.00 -1.00           C  
ATOM   4405  CE3 TRP   554      46.223  51.878  77.151  1.00 -1.00           C  
ATOM   4406  NE1 TRP   554      44.718  55.081  77.127  1.00 -1.00           N  
ATOM   4407  CZ2 TRP   554      46.384  54.084  78.824  1.00 -1.00           C  
ATOM   4408  CZ3 TRP   554      47.075  51.833  78.312  1.00 -1.00           C  
ATOM   4409  CH2 TRP   554      47.179  52.951  79.159  1.00 -1.00           C  
ATOM   4410  N   SER   555      42.124  54.109  72.710  1.00 -1.00           N  
ATOM   4411  CA  SER   555      41.238  55.243  72.300  1.00  1.17           C  
ATOM   4412  C   SER   555      39.781  54.765  72.270  1.00 -1.00           C  
ATOM   4413  O   SER   555      38.873  55.526  72.666  1.00 -1.00           O  
ATOM   4414  CB  SER   555      41.498  55.790  70.980  1.00 -1.00           C  
ATOM   4415  OG  SER   555      42.782  56.297  70.786  1.00 -1.00           O  
ATOM   4416  N   TYR   556      39.473  53.490  71.936  1.00 -1.00           N  
ATOM   4417  CA  TYR   556      38.129  52.906  72.091  1.00  0.97           C  
ATOM   4418  C   TYR   556      37.732  52.809  73.566  1.00 -1.00           C  
ATOM   4419  O   TYR   556      36.661  53.218  73.894  1.00 -1.00           O  
ATOM   4420  CB  TYR   556      38.019  51.588  71.283  1.00 -1.00           C  
ATOM   4421  CG  TYR   556      36.687  50.842  71.276  1.00 -1.00           C  
ATOM   4422  CD1 TYR   556      35.655  51.044  70.218  1.00 -1.00           C  
ATOM   4423  CD2 TYR   556      36.403  49.924  72.230  1.00 -1.00           C  
ATOM   4424  CE1 TYR   556      34.482  50.376  70.212  1.00 -1.00           C  
ATOM   4425  CE2 TYR   556      35.215  49.167  72.186  1.00 -1.00           C  
ATOM   4426  CZ  TYR   556      34.207  49.419  71.205  1.00 -1.00           C  
ATOM   4427  OH  TYR   556      33.007  48.787  71.203  1.00 -1.00           O  
ATOM   4428  N   GLY   557      38.683  52.472  74.434  1.00 -1.00           N  
ATOM   4429  CA  GLY   557      38.467  52.449  75.939  1.00  0.96           C  
ATOM   4430  C   GLY   557      37.803  53.738  76.347  1.00 -1.00           C  
ATOM   4431  O   GLY   557      36.752  53.684  77.031  1.00 -1.00           O  
ATOM   4432  N   VAL   558      38.452  54.830  75.913  1.00 -1.00           N  
ATOM   4433  CA  VAL   558      37.961  56.149  76.319  1.00  1.04           C  
ATOM   4434  C   VAL   558      36.716  56.573  75.604  1.00 -1.00           C  
ATOM   4435  O   VAL   558      35.801  57.161  76.209  1.00 -1.00           O  
ATOM   4436  CB  VAL   558      39.058  57.200  76.100  1.00 -1.00           C  
ATOM   4437  CG1 VAL   558      38.658  58.543  76.756  1.00 -1.00           C  
ATOM   4438  CG2 VAL   558      40.369  56.843  76.713  1.00 -1.00           C  
ATOM   4439  N   THR   559      36.502  56.147  74.326  1.00 -1.00           N  
ATOM   4440  CA  THR   559      35.301  56.603  73.548  1.00  1.07           C  
ATOM   4441  C   THR   559      34.041  55.981  74.213  1.00 -1.00           C  
ATOM   4442  O   THR   559      32.950  56.575  74.257  1.00 -1.00           O  
ATOM   4443  CB  THR   559      35.471  56.150  72.070  1.00 -1.00           C  
ATOM   4444  CG2 THR   559      34.243  56.397  71.184  1.00 -1.00           C  
ATOM   4445  OG1 THR   559      36.573  56.609  71.397  1.00 -1.00           O  
ATOM   4446  N   VAL   560      34.164  54.697  74.693  1.00 -1.00           N  
ATOM   4447  CA  VAL   560      33.057  53.946  75.328  1.00  0.93           C  
ATOM   4448  C   VAL   560      32.727  54.366  76.766  1.00 -1.00           C  
ATOM   4449  O   VAL   560      31.639  54.643  77.017  1.00 -1.00           O  
ATOM   4450  CB  VAL   560      33.117  52.400  75.146  1.00 -1.00           C  
ATOM   4451  CG1 VAL   560      31.732  51.784  75.395  1.00 -1.00           C  
ATOM   4452  CG2 VAL   560      33.410  52.187  73.591  1.00 -1.00           C  
ATOM   4453  N   TRP   561      33.757  54.614  77.564  1.00 -1.00           N  
ATOM   4454  CA  TRP   561      33.649  55.253  78.864  1.00  1.13           C  
ATOM   4455  C   TRP   561      32.925  56.611  78.736  1.00 -1.00           C  
ATOM   4456  O   TRP   561      31.898  56.795  79.508  1.00 -1.00           O  
ATOM   4457  CB  TRP   561      35.067  55.304  79.533  1.00 -1.00           C  
ATOM   4458  CG  TRP   561      35.097  55.948  80.842  1.00 -1.00           C  
ATOM   4459  CD1 TRP   561      34.923  55.163  81.921  1.00 -1.00           C  
ATOM   4460  CD2 TRP   561      34.974  57.309  81.265  1.00 -1.00           C  
ATOM   4461  CE2 TRP   561      34.828  57.284  82.673  1.00 -1.00           C  
ATOM   4462  CE3 TRP   561      35.069  58.547  80.588  1.00 -1.00           C  
ATOM   4463  NE1 TRP   561      34.756  55.987  83.028  1.00 -1.00           N  
ATOM   4464  CZ2 TRP   561      34.751  58.488  83.373  1.00 -1.00           C  
ATOM   4465  CZ3 TRP   561      34.943  59.732  81.356  1.00 -1.00           C  
ATOM   4466  CH2 TRP   561      34.767  59.759  82.745  1.00 -1.00           C  
ATOM   4467  N   GLU   562      33.359  57.460  77.767  1.00 -1.00           N  
ATOM   4468  CA  GLU   562      32.677  58.712  77.407  1.00  1.33           C  
ATOM   4469  C   GLU   562      31.169  58.379  77.138  1.00 -1.00           C  
ATOM   4470  O   GLU   562      30.334  58.909  77.805  1.00 -1.00           O  
ATOM   4471  CB  GLU   562      33.334  59.477  76.200  1.00 -1.00           C  
ATOM   4472  CG  GLU   562      34.529  60.316  76.568  1.00 -1.00           C  
ATOM   4473  CD  GLU   562      35.006  61.189  75.351  1.00 -1.00           C  
ATOM   4474  OE1 GLU   562      34.883  62.428  75.485  1.00 -1.00           O  
ATOM   4475  OE2 GLU   562      35.485  60.674  74.347  1.00 -1.00           O1-
ATOM   4476  N   LEU   563      30.865  57.411  76.213  1.00 -1.00           N  
ATOM   4477  CA  LEU   563      29.476  57.054  75.790  1.00  1.40           C  
ATOM   4478  C   LEU   563      28.560  56.658  76.990  1.00 -1.00           C  
ATOM   4479  O   LEU   563      27.411  57.024  77.097  1.00 -1.00           O  
ATOM   4480  CB  LEU   563      29.491  55.871  74.836  1.00 -1.00           C  
ATOM   4481  CG  LEU   563      28.155  55.617  74.079  1.00 -1.00           C  
ATOM   4482  CD1 LEU   563      27.729  56.991  73.341  1.00 -1.00           C  
ATOM   4483  CD2 LEU   563      28.376  54.387  73.183  1.00 -1.00           C  
ATOM   4484  N   MET   564      29.121  55.859  77.928  1.00 -1.00           N  
ATOM   4485  CA  MET   564      28.518  55.247  79.087  1.00  1.28           C  
ATOM   4486  C   MET   564      28.431  56.230  80.286  1.00 -1.00           C  
ATOM   4487  O   MET   564      27.665  55.970  81.145  1.00 -1.00           O  
ATOM   4488  CB  MET   564      29.376  53.998  79.501  1.00 -1.00           C  
ATOM   4489  CG  MET   564      29.089  52.814  78.512  1.00 -1.00           C  
ATOM   4490  SD  MET   564      27.361  52.244  78.467  1.00 -1.00           S  
ATOM   4491  CE  MET   564      27.523  50.940  77.324  1.00 -1.00           C  
ATOM   4492  N   THR   565      29.318  57.295  80.331  1.00 -1.00           N  
ATOM   4493  CA  THR   565      29.207  58.433  81.391  1.00  1.49           C  
ATOM   4494  C   THR   565      28.435  59.625  80.781  1.00 -1.00           C  
ATOM   4495  O   THR   565      28.546  60.687  81.261  1.00 -1.00           O  
ATOM   4496  CB  THR   565      30.619  58.834  81.814  1.00 -1.00           C  
ATOM   4497  CG2 THR   565      31.320  57.815  82.713  1.00 -1.00           C  
ATOM   4498  OG1 THR   565      31.322  59.265  80.685  1.00 -1.00           O  
ATOM   4499  N   PHE   566      27.683  59.445  79.761  1.00 -1.00           N  
ATOM   4500  CA  PHE   566      26.972  60.355  78.900  1.00  1.50           C  
ATOM   4501  C   PHE   566      27.782  61.683  78.555  1.00 -1.00           C  
ATOM   4502  O   PHE   566      27.440  62.804  78.916  1.00 -1.00           O  
ATOM   4503  CB  PHE   566      25.594  60.626  79.444  1.00 -1.00           C  
ATOM   4504  CG  PHE   566      24.907  59.444  80.016  1.00 -1.00           C  
ATOM   4505  CD1 PHE   566      24.468  58.427  79.114  1.00 -1.00           C  
ATOM   4506  CD2 PHE   566      24.792  59.281  81.381  1.00 -1.00           C  
ATOM   4507  CE1 PHE   566      23.779  57.353  79.646  1.00 -1.00           C  
ATOM   4508  CE2 PHE   566      24.307  58.058  81.842  1.00 -1.00           C  
ATOM   4509  CZ  PHE   566      23.784  57.069  81.018  1.00 -1.00           C  
ATOM   4510  N   GLY   567      29.019  61.495  78.156  1.00 -1.00           N  
ATOM   4511  CA  GLY   567      30.056  62.546  77.920  1.00  1.73           C  
ATOM   4512  C   GLY   567      30.477  63.349  79.115  1.00 -1.00           C  
ATOM   4513  O   GLY   567      30.615  64.581  78.927  1.00 -1.00           O  
ATOM   4514  N   SER   568      30.807  62.721  80.139  1.00 -1.00           N  
ATOM   4515  CA  SER   568      31.649  63.229  81.181  1.00  1.54           C  
ATOM   4516  C   SER   568      33.004  63.624  80.672  1.00 -1.00           C  
ATOM   4517  O   SER   568      33.322  63.146  79.588  1.00 -1.00           O  
ATOM   4518  CB  SER   568      31.806  62.289  82.339  1.00 -1.00           C  
ATOM   4519  OG  SER   568      32.360  62.922  83.453  1.00 -1.00           O  
ATOM   4520  N   LYS   569      33.894  64.351  81.455  1.00 -1.00           N  
ATOM   4521  CA  LYS   569      35.241  64.869  81.102  1.00  1.65           C  
ATOM   4522  C   LYS   569      36.256  63.806  81.557  1.00 -1.00           C  
ATOM   4523  O   LYS   569      36.276  63.458  82.775  1.00 -1.00           O  
ATOM   4524  CB  LYS   569      35.385  66.227  81.780  1.00 -1.00           C  
ATOM   4525  CG  LYS   569      34.430  67.415  81.429  1.00 -1.00           C  
ATOM   4526  CD  LYS   569      34.783  68.660  82.267  1.00 -1.00           C  
ATOM   4527  CE  LYS   569      33.903  69.865  81.928  1.00 -1.00           C  
ATOM   4528  NZ  LYS   569      33.259  70.354  83.176  1.00 -1.00           N1+
ATOM   4529  N   PRO   570      37.058  63.284  80.638  1.00 -1.00           N  
ATOM   4530  CA  PRO   570      38.068  62.262  80.970  1.00  1.98           C  
ATOM   4531  C   PRO   570      39.163  62.835  81.871  1.00 -1.00           C  
ATOM   4532  O   PRO   570      39.713  63.882  81.425  1.00 -1.00           O  
ATOM   4533  CB  PRO   570      38.641  61.814  79.618  1.00 -1.00           C  
ATOM   4534  CG  PRO   570      37.467  62.019  78.669  1.00 -1.00           C  
ATOM   4535  CD  PRO   570      36.805  63.245  79.219  1.00 -1.00           C  
ATOM   4536  N   TYR   571      39.577  62.229  82.948  1.00 -1.00           N  
ATOM   4537  CA  TYR   571      40.608  62.560  83.914  1.00  1.62           C  
ATOM   4538  C   TYR   571      40.751  63.990  84.401  1.00 -1.00           C  
ATOM   4539  O   TYR   571      41.807  64.557  84.648  1.00 -1.00           O  
ATOM   4540  CB  TYR   571      41.921  62.060  83.304  1.00 -1.00           C  
ATOM   4541  CG  TYR   571      42.047  60.756  82.648  1.00 -1.00           C  
ATOM   4542  CD1 TYR   571      41.616  60.688  81.283  1.00 -1.00           C  
ATOM   4543  CD2 TYR   571      42.648  59.593  83.247  1.00 -1.00           C  
ATOM   4544  CE1 TYR   571      41.847  59.488  80.607  1.00 -1.00           C  
ATOM   4545  CE2 TYR   571      42.732  58.402  82.550  1.00 -1.00           C  
ATOM   4546  CZ  TYR   571      42.307  58.335  81.221  1.00 -1.00           C  
ATOM   4547  OH  TYR   571      42.524  57.200  80.545  1.00 -1.00           O  
ATOM   4548  N   ASP   572      39.571  64.599  84.487  1.00 -1.00           N  
ATOM   4549  CA  ASP   572      39.252  65.997  84.713  1.00  1.82           C  
ATOM   4550  C   ASP   572      39.851  66.384  86.084  1.00 -1.00           C  
ATOM   4551  O   ASP   572      39.790  65.748  87.150  1.00 -1.00           O  
ATOM   4552  CB  ASP   572      37.776  66.226  84.538  1.00 -1.00           C  
ATOM   4553  CG  ASP   572      37.350  67.632  84.924  1.00 -1.00           C  
ATOM   4554  OD1 ASP   572      38.077  68.599  84.652  1.00 -1.00           O  
ATOM   4555  OD2 ASP   572      36.189  67.844  85.497  1.00 -1.00           O1-
ATOM   4556  N   GLY   573      40.404  67.537  86.188  1.00 -1.00           N  
ATOM   4557  CA  GLY   573      40.975  68.055  87.366  1.00  2.36           C  
ATOM   4558  C   GLY   573      42.413  67.417  87.792  1.00 -1.00           C  
ATOM   4559  O   GLY   573      43.085  68.150  88.591  1.00 -1.00           O  
ATOM   4560  N   ILE   574      42.924  66.420  87.046  1.00 -1.00           N  
ATOM   4561  CA  ILE   574      44.355  66.072  87.076  1.00  2.57           C  
ATOM   4562  C   ILE   574      45.070  66.818  85.831  1.00 -1.00           C  
ATOM   4563  O   ILE   574      44.553  66.669  84.740  1.00 -1.00           O  
ATOM   4564  CB  ILE   574      44.425  64.540  86.965  1.00 -1.00           C  
ATOM   4565  CG1 ILE   574      43.679  63.818  88.153  1.00 -1.00           C  
ATOM   4566  CG2 ILE   574      45.875  64.035  86.886  1.00 -1.00           C  
ATOM   4567  CD1 ILE   574      43.330  62.351  88.012  1.00 -1.00           C  
ATOM   4568  N   PRO   575      46.170  67.526  85.983  1.00 -1.00           N  
ATOM   4569  CA  PRO   575      46.877  68.142  84.902  1.00  2.34           C  
ATOM   4570  C   PRO   575      47.695  67.138  84.045  1.00 -1.00           C  
ATOM   4571  O   PRO   575      48.060  66.086  84.478  1.00 -1.00           O  
ATOM   4572  CB  PRO   575      47.859  69.086  85.528  1.00 -1.00           C  
ATOM   4573  CG  PRO   575      48.207  68.376  86.855  1.00 -1.00           C  
ATOM   4574  CD  PRO   575      46.824  67.860  87.230  1.00 -1.00           C  
ATOM   4575  N   ALA   576      47.969  67.578  82.777  1.00 -1.00           N  
ATOM   4576  CA  ALA   576      48.563  66.705  81.711  1.00  2.50           C  
ATOM   4577  C   ALA   576      49.979  66.214  82.129  1.00 -1.00           C  
ATOM   4578  O   ALA   576      50.408  65.176  81.639  1.00 -1.00           O  
ATOM   4579  CB  ALA   576      48.748  67.454  80.426  1.00 -1.00           C  
ATOM   4580  N   SER   577      50.704  66.928  82.979  1.00 -1.00           N  
ATOM   4581  CA  SER   577      52.028  66.513  83.390  1.00  2.46           C  
ATOM   4582  C   SER   577      51.988  65.439  84.544  1.00 -1.00           C  
ATOM   4583  O   SER   577      52.917  64.630  84.790  1.00 -1.00           O  
ATOM   4584  CB  SER   577      52.812  67.681  83.952  1.00 -1.00           C  
ATOM   4585  OG  SER   577      52.299  68.339  85.036  1.00 -1.00           O  
ATOM   4586  N   GLU   578      50.897  65.398  85.263  1.00 -1.00           N  
ATOM   4587  CA  GLU   578      50.514  64.225  86.150  1.00  2.75           C  
ATOM   4588  C   GLU   578      49.570  63.164  85.526  1.00 -1.00           C  
ATOM   4589  O   GLU   578      49.790  62.068  85.935  1.00 -1.00           O  
ATOM   4590  CB  GLU   578      49.813  64.794  87.441  1.00 -1.00           C  
ATOM   4591  CG  GLU   578      49.612  63.849  88.635  1.00 -1.00           C  
ATOM   4592  CD  GLU   578      50.844  63.030  89.235  1.00 -1.00           C  
ATOM   4593  OE1 GLU   578      51.982  63.496  89.056  1.00 -1.00           O  
ATOM   4594  OE2 GLU   578      50.768  61.969  89.875  1.00 -1.00           O1-
ATOM   4595  N   ILE   579      48.908  63.431  84.395  1.00 -1.00           N  
ATOM   4596  CA  ILE   579      48.326  62.359  83.543  1.00  2.82           C  
ATOM   4597  C   ILE   579      49.440  61.395  83.173  1.00 -1.00           C  
ATOM   4598  O   ILE   579      49.176  60.140  83.344  1.00 -1.00           O  
ATOM   4599  CB  ILE   579      47.542  62.855  82.335  1.00 -1.00           C  
ATOM   4600  CG1 ILE   579      46.250  63.652  82.583  1.00 -1.00           C  
ATOM   4601  CG2 ILE   579      47.244  61.778  81.336  1.00 -1.00           C  
ATOM   4602  CD1 ILE   579      45.132  62.776  83.225  1.00 -1.00           C  
ATOM   4603  N   SER   580      50.593  61.805  82.614  1.00 -1.00           N  
ATOM   4604  CA  SER   580      51.681  60.863  82.236  1.00  2.12           C  
ATOM   4605  C   SER   580      52.387  60.282  83.495  1.00 -1.00           C  
ATOM   4606  O   SER   580      53.414  59.669  83.370  1.00 -1.00           O  
ATOM   4607  CB  SER   580      52.648  61.570  81.325  1.00 -1.00           C  
ATOM   4608  OG  SER   580      53.261  62.679  81.987  1.00 -1.00           O  
ATOM   4609  N   SER   581      51.790  60.465  84.729  1.00 -1.00           N  
ATOM   4610  CA  SER   581      52.135  59.787  86.027  1.00  2.33           C  
ATOM   4611  C   SER   581      50.974  58.708  86.386  1.00 -1.00           C  
ATOM   4612  O   SER   581      51.284  57.517  86.563  1.00 -1.00           O  
ATOM   4613  CB  SER   581      52.360  60.732  87.147  1.00 -1.00           C  
ATOM   4614  OG  SER   581      52.508  60.117  88.401  1.00 -1.00           O  
ATOM   4615  N   ILE   582      49.712  59.178  86.465  1.00 -1.00           N  
ATOM   4616  CA  ILE   582      48.573  58.321  87.056  1.00  2.41           C  
ATOM   4617  C   ILE   582      48.314  57.011  86.216  1.00 -1.00           C  
ATOM   4618  O   ILE   582      48.173  55.969  86.825  1.00 -1.00           O  
ATOM   4619  CB  ILE   582      47.333  59.166  87.172  1.00 -1.00           C  
ATOM   4620  CG1 ILE   582      46.841  59.969  85.950  1.00 -1.00           C  
ATOM   4621  CG2 ILE   582      47.622  60.225  88.346  1.00 -1.00           C  
ATOM   4622  CD1 ILE   582      45.519  59.326  85.533  1.00 -1.00           C  
ATOM   4623  N   LEU   583      48.408  57.077  84.904  1.00 -1.00           N  
ATOM   4624  CA  LEU   583      48.357  55.830  84.088  1.00  2.15           C  
ATOM   4625  C   LEU   583      49.582  54.921  84.330  1.00 -1.00           C  
ATOM   4626  O   LEU   583      49.520  53.704  84.090  1.00 -1.00           O  
ATOM   4627  CB  LEU   583      48.155  56.247  82.644  1.00 -1.00           C  
ATOM   4628  CG  LEU   583      46.922  57.087  82.248  1.00 -1.00           C  
ATOM   4629  CD1 LEU   583      47.178  57.652  80.892  1.00 -1.00           C  
ATOM   4630  CD2 LEU   583      45.697  56.160  82.246  1.00 -1.00           C  
ATOM   4631  N   GLU   584      50.672  55.416  84.881  1.00 -1.00           N  
ATOM   4632  CA  GLU   584      51.976  54.803  84.828  1.00  1.95           C  
ATOM   4633  C   GLU   584      52.133  54.171  86.253  1.00 -1.00           C  
ATOM   4634  O   GLU   584      52.494  53.048  86.369  1.00 -1.00           O  
ATOM   4635  CB  GLU   584      53.050  55.835  84.472  1.00 -1.00           C  
ATOM   4636  CG  GLU   584      54.330  55.245  84.175  1.00 -1.00           C  
ATOM   4637  CD  GLU   584      55.046  54.621  85.290  1.00 -1.00           C  
ATOM   4638  OE1 GLU   584      56.156  54.020  85.040  1.00 -1.00           O  
ATOM   4639  OE2 GLU   584      54.851  55.016  86.442  1.00 -1.00           O1-
ATOM   4640  N   LYS   585      51.605  54.853  87.292  1.00 -1.00           N  
ATOM   4641  CA  LYS   585      51.344  54.426  88.677  1.00  2.67           C  
ATOM   4642  C   LYS   585      50.315  53.295  88.705  1.00 -1.00           C  
ATOM   4643  O   LYS   585      50.195  52.621  89.777  1.00 -1.00           O  
ATOM   4644  CB  LYS   585      50.806  55.550  89.598  1.00 -1.00           C  
ATOM   4645  CG  LYS   585      51.760  56.738  89.898  1.00 -1.00           C  
ATOM   4646  CD  LYS   585      53.195  56.237  90.151  1.00 -1.00           C  
ATOM   4647  CE  LYS   585      54.030  57.291  90.871  1.00 -1.00           C  
ATOM   4648  NZ  LYS   585      54.299  58.383  89.947  1.00 -1.00           N1+
ATOM   4649  N   GLY   586      49.514  53.136  87.649  1.00 -1.00           N  
ATOM   4650  CA  GLY   586      48.409  52.177  87.618  1.00  2.64           C  
ATOM   4651  C   GLY   586      47.035  52.674  88.083  1.00 -1.00           C  
ATOM   4652  O   GLY   586      46.110  51.866  88.377  1.00 -1.00           O  
ATOM   4653  N   GLU   587      46.760  53.983  88.216  1.00 -1.00           N  
ATOM   4654  CA  GLU   587      45.423  54.578  88.227  1.00  2.09           C  
ATOM   4655  C   GLU   587      44.770  54.451  86.778  1.00 -1.00           C  
ATOM   4656  O   GLU   587      45.329  54.631  85.700  1.00 -1.00           O  
ATOM   4657  CB  GLU   587      45.416  56.029  88.728  1.00 -1.00           C  
ATOM   4658  CG  GLU   587      46.368  56.338  89.902  1.00 -1.00           C  
ATOM   4659  CD  GLU   587      46.294  55.333  91.044  1.00 -1.00           C  
ATOM   4660  OE1 GLU   587      45.163  54.965  91.518  1.00 -1.00           O  
ATOM   4661  OE2 GLU   587      47.342  55.037  91.673  1.00 -1.00           O1-
ATOM   4662  N   ARG   588      43.435  54.392  86.784  1.00 -1.00           N  
ATOM   4663  CA  ARG   588      42.516  54.383  85.611  1.00  2.36           C  
ATOM   4664  C   ARG   588      41.167  55.095  85.930  1.00 -1.00           C  
ATOM   4665  O   ARG   588      40.730  55.360  87.038  1.00 -1.00           O  
ATOM   4666  CB  ARG   588      42.282  52.906  85.127  1.00 -1.00           C  
ATOM   4667  CG  ARG   588      43.517  52.169  84.729  1.00 -1.00           C  
ATOM   4668  CD  ARG   588      44.142  52.655  83.420  1.00 -1.00           C  
ATOM   4669  NE  ARG   588      45.048  51.664  82.994  1.00 -1.00           N  
ATOM   4670  CZ  ARG   588      46.287  51.489  83.385  1.00 -1.00           C  
ATOM   4671  NH1 ARG   588      46.797  52.165  84.320  1.00 -1.00           N1+
ATOM   4672  NH2 ARG   588      47.102  50.585  82.890  1.00 -1.00           N  
ATOM   4673  N   LEU   589      40.415  55.356  84.834  1.00 -1.00           N  
ATOM   4674  CA  LEU   589      39.055  55.960  84.868  1.00  1.86           C  
ATOM   4675  C   LEU   589      38.143  55.092  85.677  1.00 -1.00           C  
ATOM   4676  O   LEU   589      38.193  53.892  85.469  1.00 -1.00           O  
ATOM   4677  CB  LEU   589      38.479  56.264  83.504  1.00 -1.00           C  
ATOM   4678  CG  LEU   589      39.126  57.464  82.776  1.00 -1.00           C  
ATOM   4679  CD1 LEU   589      38.596  57.583  81.346  1.00 -1.00           C  
ATOM   4680  CD2 LEU   589      38.941  58.815  83.471  1.00 -1.00           C  
ATOM   4681  N   PRO   590      37.232  55.592  86.588  1.00 -1.00           N  
ATOM   4682  CA  PRO   590      36.278  54.775  87.343  1.00  1.56           C  
ATOM   4683  C   PRO   590      35.117  54.191  86.572  1.00 -1.00           C  
ATOM   4684  O   PRO   590      34.864  54.679  85.467  1.00 -1.00           O  
ATOM   4685  CB  PRO   590      35.820  55.802  88.446  1.00 -1.00           C  
ATOM   4686  CG  PRO   590      36.121  57.185  87.977  1.00 -1.00           C  
ATOM   4687  CD  PRO   590      37.197  56.980  86.921  1.00 -1.00           C  
ATOM   4688  N   GLN   591      34.479  53.213  87.138  1.00 -1.00           N  
ATOM   4689  CA  GLN   591      33.388  52.497  86.509  1.00  1.74           C  
ATOM   4690  C   GLN   591      32.166  53.223  86.280  1.00 -1.00           C  
ATOM   4691  O   GLN   591      31.565  53.856  87.199  1.00 -1.00           O  
ATOM   4692  CB  GLN   591      33.119  51.183  87.302  1.00 -1.00           C  
ATOM   4693  CG  GLN   591      31.931  50.226  86.837  1.00 -1.00           C  
ATOM   4694  CD  GLN   591      31.238  49.457  87.943  1.00 -1.00           C  
ATOM   4695  NE2 GLN   591      30.260  48.695  87.432  1.00 -1.00           N  
ATOM   4696  OE1 GLN   591      31.636  49.528  89.081  1.00 -1.00           O  
ATOM   4697  N   PRO   592      31.658  53.362  84.996  1.00 -1.00           N  
ATOM   4698  CA  PRO   592      30.541  54.234  84.703  1.00  1.89           C  
ATOM   4699  C   PRO   592      29.164  53.775  85.228  1.00 -1.00           C  
ATOM   4700  O   PRO   592      28.872  52.596  85.066  1.00 -1.00           O  
ATOM   4701  CB  PRO   592      30.393  54.242  83.164  1.00 -1.00           C  
ATOM   4702  CG  PRO   592      31.744  53.820  82.659  1.00 -1.00           C  
ATOM   4703  CD  PRO   592      32.356  52.967  83.765  1.00 -1.00           C  
ATOM   4704  N   PRO   593      28.411  54.556  86.025  1.00 -1.00           N  
ATOM   4705  CA  PRO   593      27.201  54.092  86.768  1.00  1.68           C  
ATOM   4706  C   PRO   593      26.158  53.262  86.005  1.00 -1.00           C  
ATOM   4707  O   PRO   593      25.581  52.413  86.701  1.00 -1.00           O  
ATOM   4708  CB  PRO   593      26.474  55.301  87.402  1.00 -1.00           C  
ATOM   4709  CG  PRO   593      27.585  56.313  87.444  1.00 -1.00           C  
ATOM   4710  CD  PRO   593      28.654  55.899  86.393  1.00 -1.00           C  
ATOM   4711  N   ILE   594      26.061  53.170  84.685  1.00 -1.00           N  
ATOM   4712  CA  ILE   594      25.142  52.340  83.871  1.00  2.00           C  
ATOM   4713  C   ILE   594      25.736  50.966  83.734  1.00 -1.00           C  
ATOM   4714  O   ILE   594      25.000  49.976  83.660  1.00 -1.00           O  
ATOM   4715  CB  ILE   594      24.922  53.106  82.615  1.00 -1.00           C  
ATOM   4716  CG1 ILE   594      23.808  52.494  81.754  1.00 -1.00           C  
ATOM   4717  CG2 ILE   594      26.197  53.200  81.727  1.00 -1.00           C  
ATOM   4718  CD1 ILE   594      23.548  53.079  80.399  1.00 -1.00           C  
ATOM   4719  N   CYS   595      27.067  50.865  83.627  1.00 -1.00           N  
ATOM   4720  CA  CYS   595      27.737  49.669  83.241  1.00  1.94           C  
ATOM   4721  C   CYS   595      27.788  48.633  84.411  1.00 -1.00           C  
ATOM   4722  O   CYS   595      28.290  49.054  85.459  1.00 -1.00           O  
ATOM   4723  CB  CYS   595      29.201  50.011  82.983  1.00 -1.00           C  
ATOM   4724  SG  CYS   595      29.273  50.779  81.328  1.00 -1.00           S  
ATOM   4725  N   THR   596      27.308  47.418  84.336  1.00 -1.00           N  
ATOM   4726  CA  THR   596      27.815  46.324  85.241  1.00  1.89           C  
ATOM   4727  C   THR   596      29.323  46.119  84.990  1.00 -1.00           C  
ATOM   4728  O   THR   596      29.829  46.338  83.838  1.00 -1.00           O  
ATOM   4729  CB  THR   596      27.158  44.938  85.128  1.00 -1.00           C  
ATOM   4730  CG2 THR   596      25.671  45.008  85.553  1.00 -1.00           C  
ATOM   4731  OG1 THR   596      27.223  44.299  83.875  1.00 -1.00           O  
ATOM   4732  N   ILE   597      30.028  45.707  86.029  1.00 -1.00           N  
ATOM   4733  CA  ILE   597      31.474  45.536  86.079  1.00  2.01           C  
ATOM   4734  C   ILE   597      32.012  44.716  84.908  1.00 -1.00           C  
ATOM   4735  O   ILE   597      33.017  45.111  84.314  1.00 -1.00           O  
ATOM   4736  CB  ILE   597      31.892  45.006  87.451  1.00 -1.00           C  
ATOM   4737  CG1 ILE   597      33.409  44.969  87.756  1.00 -1.00           C  
ATOM   4738  CG2 ILE   597      31.399  43.600  87.831  1.00 -1.00           C  
ATOM   4739  CD1 ILE   597      34.123  46.235  87.540  1.00 -1.00           C  
ATOM   4740  N   ASP   598      31.321  43.722  84.350  1.00 -1.00           N  
ATOM   4741  CA  ASP   598      31.767  42.992  83.121  1.00  2.10           C  
ATOM   4742  C   ASP   598      32.180  43.908  82.030  1.00 -1.00           C  
ATOM   4743  O   ASP   598      33.162  43.761  81.308  1.00 -1.00           O  
ATOM   4744  CB  ASP   598      30.664  42.031  82.495  1.00 -1.00           C  
ATOM   4745  CG  ASP   598      30.358  40.862  83.346  1.00 -1.00           C  
ATOM   4746  OD1 ASP   598      30.347  40.885  84.601  1.00 -1.00           O  
ATOM   4747  OD2 ASP   598      30.026  39.842  82.706  1.00 -1.00           O1-
ATOM   4748  N   VAL   599      31.317  44.899  81.790  1.00 -1.00           N  
ATOM   4749  CA  VAL   599      31.350  45.934  80.713  1.00  2.17           C  
ATOM   4750  C   VAL   599      32.496  46.901  80.972  1.00 -1.00           C  
ATOM   4751  O   VAL   599      33.136  47.386  79.993  1.00 -1.00           O  
ATOM   4752  CB  VAL   599      29.984  46.760  80.668  1.00 -1.00           C  
ATOM   4753  CG1 VAL   599      29.844  47.409  79.331  1.00 -1.00           C  
ATOM   4754  CG2 VAL   599      28.757  45.852  80.824  1.00 -1.00           C  
ATOM   4755  N   TYR   600      32.743  47.324  82.218  1.00 -1.00           N  
ATOM   4756  CA  TYR   600      34.046  48.101  82.570  1.00  1.68           C  
ATOM   4757  C   TYR   600      35.324  47.311  82.317  1.00 -1.00           C  
ATOM   4758  O   TYR   600      36.384  47.861  81.955  1.00 -1.00           O  
ATOM   4759  CB  TYR   600      33.960  48.670  84.010  1.00 -1.00           C  
ATOM   4760  CG  TYR   600      35.251  49.360  84.517  1.00 -1.00           C  
ATOM   4761  CD1 TYR   600      35.504  50.664  84.065  1.00 -1.00           C  
ATOM   4762  CD2 TYR   600      35.948  48.865  85.556  1.00 -1.00           C  
ATOM   4763  CE1 TYR   600      36.594  51.353  84.703  1.00 -1.00           C  
ATOM   4764  CE2 TYR   600      37.054  49.531  86.103  1.00 -1.00           C  
ATOM   4765  CZ  TYR   600      37.377  50.836  85.743  1.00 -1.00           C  
ATOM   4766  OH  TYR   600      38.461  51.406  86.090  1.00 -1.00           O  
ATOM   4767  N   MET   601      35.306  45.994  82.493  1.00 -1.00           N  
ATOM   4768  CA  MET   601      36.409  45.056  82.238  1.00  1.65           C  
ATOM   4769  C   MET   601      36.894  45.076  80.793  1.00 -1.00           C  
ATOM   4770  O   MET   601      38.049  45.120  80.433  1.00 -1.00           O  
ATOM   4771  CB  MET   601      35.969  43.666  82.750  1.00 -1.00           C  
ATOM   4772  CG  MET   601      37.174  42.921  83.157  1.00 -1.00           C  
ATOM   4773  SD  MET   601      37.356  41.165  82.604  1.00 -1.00           S  
ATOM   4774  CE  MET   601      38.496  40.651  83.857  1.00 -1.00           C  
ATOM   4775  N   ILE   602      35.931  45.323  79.868  1.00 -1.00           N  
ATOM   4776  CA  ILE   602      36.197  45.570  78.436  1.00  2.18           C  
ATOM   4777  C   ILE   602      36.991  46.870  78.255  1.00 -1.00           C  
ATOM   4778  O   ILE   602      37.912  46.871  77.501  1.00 -1.00           O  
ATOM   4779  CB  ILE   602      34.888  45.639  77.644  1.00 -1.00           C  
ATOM   4780  CG1 ILE   602      33.936  44.452  77.934  1.00 -1.00           C  
ATOM   4781  CG2 ILE   602      35.168  45.589  76.124  1.00 -1.00           C  
ATOM   4782  CD1 ILE   602      32.570  44.597  77.320  1.00 -1.00           C  
ATOM   4783  N   MET   603      36.710  47.889  79.012  1.00 -1.00           N  
ATOM   4784  CA  MET   603      37.466  49.117  79.093  1.00  1.54           C  
ATOM   4785  C   MET   603      38.819  48.879  79.723  1.00 -1.00           C  
ATOM   4786  O   MET   603      39.818  49.188  79.100  1.00 -1.00           O  
ATOM   4787  CB  MET   603      36.653  50.177  79.865  1.00 -1.00           C  
ATOM   4788  CG  MET   603      35.266  50.371  79.302  1.00 -1.00           C  
ATOM   4789  SD  MET   603      34.058  51.413  80.191  1.00 -1.00           S  
ATOM   4790  CE  MET   603      32.495  51.110  79.275  1.00 -1.00           C  
ATOM   4791  N   VAL   604      38.956  48.161  80.853  1.00 -1.00           N  
ATOM   4792  CA  VAL   604      40.229  47.839  81.456  1.00  1.39           C  
ATOM   4793  C   VAL   604      41.077  46.930  80.550  1.00 -1.00           C  
ATOM   4794  O   VAL   604      42.266  47.190  80.426  1.00 -1.00           O  
ATOM   4795  CB  VAL   604      39.944  47.195  82.771  1.00 -1.00           C  
ATOM   4796  CG1 VAL   604      41.054  46.362  83.429  1.00 -1.00           C  
ATOM   4797  CG2 VAL   604      39.448  48.244  83.775  1.00 -1.00           C  
ATOM   4798  N   LYS   605      40.543  46.101  79.724  1.00 -1.00           N  
ATOM   4799  CA  LYS   605      41.201  45.311  78.646  1.00  1.54           C  
ATOM   4800  C   LYS   605      41.712  46.276  77.577  1.00 -1.00           C  
ATOM   4801  O   LYS   605      42.846  46.204  77.221  1.00 -1.00           O  
ATOM   4802  CB  LYS   605      40.224  44.270  78.098  1.00 -1.00           C  
ATOM   4803  CG  LYS   605      40.360  42.984  79.024  1.00 -1.00           C  
ATOM   4804  CD  LYS   605      39.103  42.111  78.676  1.00 -1.00           C  
ATOM   4805  CE  LYS   605      39.144  40.711  79.490  1.00 -1.00           C  
ATOM   4806  NZ  LYS   605      37.987  39.846  79.029  1.00 -1.00           N1+
ATOM   4807  N   CYS   606      40.931  47.314  77.089  1.00 -1.00           N  
ATOM   4808  CA  CYS   606      41.415  48.448  76.295  1.00  1.77           C  
ATOM   4809  C   CYS   606      42.614  49.243  76.974  1.00 -1.00           C  
ATOM   4810  O   CYS   606      43.439  49.753  76.279  1.00 -1.00           O  
ATOM   4811  CB  CYS   606      40.169  49.317  75.976  1.00 -1.00           C  
ATOM   4812  SG  CYS   606      38.861  48.492  75.088  1.00 -1.00           S  
ATOM   4813  N   TRP   607      42.758  49.189  78.277  1.00 -1.00           N  
ATOM   4814  CA  TRP   607      43.801  49.992  78.995  1.00  1.26           C  
ATOM   4815  C   TRP   607      44.934  49.149  79.629  1.00 -1.00           C  
ATOM   4816  O   TRP   607      45.620  49.593  80.559  1.00 -1.00           O  
ATOM   4817  CB  TRP   607      43.059  50.792  80.047  1.00 -1.00           C  
ATOM   4818  CG  TRP   607      42.014  51.803  79.533  1.00 -1.00           C  
ATOM   4819  CD1 TRP   607      42.062  52.373  78.394  1.00 -1.00           C  
ATOM   4820  CD2 TRP   607      40.830  52.316  80.223  1.00 -1.00           C  
ATOM   4821  CE2 TRP   607      40.186  53.296  79.381  1.00 -1.00           C  
ATOM   4822  CE3 TRP   607      40.247  52.071  81.478  1.00 -1.00           C  
ATOM   4823  NE1 TRP   607      40.964  53.207  78.256  1.00 -1.00           N  
ATOM   4824  CZ2 TRP   607      38.974  53.883  79.689  1.00 -1.00           C  
ATOM   4825  CZ3 TRP   607      39.111  52.796  81.849  1.00 -1.00           C  
ATOM   4826  CH2 TRP   607      38.360  53.582  80.916  1.00 -1.00           C  
ATOM   4827  N   MET   608      45.166  47.975  79.077  1.00 -1.00           N  
ATOM   4828  CA  MET   608      46.256  47.048  79.432  1.00  1.32           C  
ATOM   4829  C   MET   608      47.549  47.698  78.967  1.00 -1.00           C  
ATOM   4830  O   MET   608      47.753  48.105  77.758  1.00 -1.00           O  
ATOM   4831  CB  MET   608      46.080  45.605  78.784  1.00 -1.00           C  
ATOM   4832  CG  MET   608      44.985  44.684  79.443  1.00 -1.00           C  
ATOM   4833  SD  MET   608      44.984  44.661  81.260  1.00 -1.00           S  
ATOM   4834  CE  MET   608      43.444  43.728  81.634  1.00 -1.00           C  
ATOM   4835  N   ILE   609      48.584  47.830  79.829  1.00 -1.00           N  
ATOM   4836  CA  ILE   609      49.943  48.347  79.449  1.00  1.83           C  
ATOM   4837  C   ILE   609      50.591  47.499  78.377  1.00 -1.00           C  
ATOM   4838  O   ILE   609      51.190  48.076  77.537  1.00 -1.00           O  
ATOM   4839  CB  ILE   609      50.847  48.543  80.704  1.00 -1.00           C  
ATOM   4840  CG1 ILE   609      51.978  49.574  80.395  1.00 -1.00           C  
ATOM   4841  CG2 ILE   609      51.348  47.295  81.401  1.00 -1.00           C  
ATOM   4842  CD1 ILE   609      52.523  50.159  81.660  1.00 -1.00           C  
ATOM   4843  N   ASP   610      50.396  46.155  78.403  1.00 -1.00           N  
ATOM   4844  CA  ASP   610      50.703  45.186  77.395  1.00  1.82           C  
ATOM   4845  C   ASP   610      49.919  45.371  76.101  1.00 -1.00           C  
ATOM   4846  O   ASP   610      48.753  45.082  76.149  1.00 -1.00           O  
ATOM   4847  CB  ASP   610      50.593  43.775  77.962  1.00 -1.00           C  
ATOM   4848  CG  ASP   610      51.051  42.758  76.980  1.00 -1.00           C  
ATOM   4849  OD1 ASP   610      50.653  41.577  76.995  1.00 -1.00           O  
ATOM   4850  OD2 ASP   610      51.982  43.087  76.170  1.00 -1.00           O1-
ATOM   4851  N   ALA   611      50.471  45.839  75.003  1.00 -1.00           N  
ATOM   4852  CA  ALA   611      49.737  45.910  73.715  1.00  2.05           C  
ATOM   4853  C   ALA   611      49.308  44.535  73.189  1.00 -1.00           C  
ATOM   4854  O   ALA   611      48.459  44.524  72.293  1.00 -1.00           O  
ATOM   4855  CB  ALA   611      50.634  46.786  72.812  1.00 -1.00           C  
ATOM   4856  N   ASP   612      49.821  43.401  73.652  1.00 -1.00           N  
ATOM   4857  CA  ASP   612      49.336  42.135  73.098  1.00  1.70           C  
ATOM   4858  C   ASP   612      48.046  41.735  73.808  1.00 -1.00           C  
ATOM   4859  O   ASP   612      47.157  41.065  73.256  1.00 -1.00           O  
ATOM   4860  CB  ASP   612      50.455  41.128  73.305  1.00 -1.00           C  
ATOM   4861  CG  ASP   612      50.125  39.713  72.836  1.00 -1.00           C  
ATOM   4862  OD1 ASP   612      50.226  38.838  73.729  1.00 -1.00           O  
ATOM   4863  OD2 ASP   612      49.742  39.503  71.693  1.00 -1.00           O1-
ATOM   4864  N   SER   613      47.815  42.097  75.094  1.00 -1.00           N  
ATOM   4865  CA  SER   613      46.622  41.741  75.963  1.00  2.28           C  
ATOM   4866  C   SER   613      45.352  42.604  75.581  1.00 -1.00           C  
ATOM   4867  O   SER   613      44.313  42.107  75.951  1.00 -1.00           O  
ATOM   4868  CB  SER   613      47.033  41.896  77.443  1.00 -1.00           C  
ATOM   4869  OG  SER   613      48.075  41.035  77.798  1.00 -1.00           O  
ATOM   4870  N   ARG   614      45.379  43.689  74.788  1.00 -1.00           N  
ATOM   4871  CA  ARG   614      44.169  44.523  74.453  1.00  1.93           C  
ATOM   4872  C   ARG   614      43.491  43.963  73.243  1.00 -1.00           C  
ATOM   4873  O   ARG   614      44.146  43.655  72.238  1.00 -1.00           O  
ATOM   4874  CB  ARG   614      44.548  46.004  74.049  1.00 -1.00           C  
ATOM   4875  CG  ARG   614      45.487  46.846  74.986  1.00 -1.00           C  
ATOM   4876  CD  ARG   614      46.005  48.173  74.301  1.00 -1.00           C  
ATOM   4877  NE  ARG   614      47.111  48.572  75.167  1.00 -1.00           N  
ATOM   4878  CZ  ARG   614      48.142  49.309  74.786  1.00 -1.00           C  
ATOM   4879  NH1 ARG   614      48.138  49.941  73.721  1.00 -1.00           N1+
ATOM   4880  NH2 ARG   614      49.148  49.511  75.590  1.00 -1.00           N  
ATOM   4881  N   PRO   615      42.105  43.932  73.254  1.00 -1.00           N  
ATOM   4882  CA  PRO   615      41.217  43.145  72.314  1.00  1.45           C  
ATOM   4883  C   PRO   615      41.132  43.783  70.911  1.00 -1.00           C  
ATOM   4884  O   PRO   615      40.633  44.842  70.718  1.00 -1.00           O  
ATOM   4885  CB  PRO   615      39.851  43.061  73.049  1.00 -1.00           C  
ATOM   4886  CG  PRO   615      39.809  44.360  73.843  1.00 -1.00           C  
ATOM   4887  CD  PRO   615      41.285  44.481  74.274  1.00 -1.00           C  
ATOM   4888  N   LYS   616      41.822  43.181  69.936  1.00 -1.00           N  
ATOM   4889  CA  LYS   616      41.801  43.537  68.525  1.00  1.51           C  
ATOM   4890  C   LYS   616      40.320  43.742  68.104  1.00 -1.00           C  
ATOM   4891  O   LYS   616      39.445  43.156  68.634  1.00 -1.00           O  
ATOM   4892  CB  LYS   616      42.558  42.679  67.621  1.00 -1.00           C  
ATOM   4893  CG  LYS   616      44.122  42.882  67.801  1.00 -1.00           C  
ATOM   4894  CD  LYS   616      44.832  44.212  67.366  1.00 -1.00           C  
ATOM   4895  CE  LYS   616      44.758  44.616  65.885  1.00 -1.00           C  
ATOM   4896  NZ  LYS   616      45.490  43.600  65.041  1.00 -1.00           N1+
ATOM   4897  N   PHE   617      40.057  44.735  67.200  1.00 -1.00           N  
ATOM   4898  CA  PHE   617      38.658  45.233  67.065  1.00  1.79           C  
ATOM   4899  C   PHE   617      37.772  44.192  66.579  1.00 -1.00           C  
ATOM   4900  O   PHE   617      36.581  44.124  66.958  1.00 -1.00           O  
ATOM   4901  CB  PHE   617      38.650  46.362  65.996  1.00 -1.00           C  
ATOM   4902  CG  PHE   617      39.233  47.662  66.608  1.00 -1.00           C  
ATOM   4903  CD1 PHE   617      40.445  48.172  66.236  1.00 -1.00           C  
ATOM   4904  CD2 PHE   617      38.344  48.512  67.322  1.00 -1.00           C  
ATOM   4905  CE1 PHE   617      40.880  49.438  66.652  1.00 -1.00           C  
ATOM   4906  CE2 PHE   617      38.735  49.835  67.693  1.00 -1.00           C  
ATOM   4907  CZ  PHE   617      40.045  50.305  67.332  1.00 -1.00           C  
ATOM   4908  N   ARG   618      38.266  43.246  65.831  1.00 -1.00           N  
ATOM   4909  CA  ARG   618      37.599  41.965  65.439  1.00  1.28           C  
ATOM   4910  C   ARG   618      36.914  41.059  66.509  1.00 -1.00           C  
ATOM   4911  O   ARG   618      35.961  40.243  66.209  1.00 -1.00           O  
ATOM   4912  CB  ARG   618      38.504  41.136  64.523  1.00 -1.00           C  
ATOM   4913  CG  ARG   618      39.869  40.876  65.164  1.00 -1.00           C  
ATOM   4914  CD  ARG   618      40.487  39.520  64.715  1.00 -1.00           C  
ATOM   4915  NE  ARG   618      41.980  39.498  64.927  1.00 -1.00           N  
ATOM   4916  CZ  ARG   618      42.725  38.883  65.824  1.00 -1.00           C  
ATOM   4917  NH1 ARG   618      42.133  38.282  66.886  1.00 -1.00           N1+
ATOM   4918  NH2 ARG   618      44.028  38.846  65.855  1.00 -1.00           N  
ATOM   4919  N   GLU   619      37.513  41.171  67.676  1.00 -1.00           N  
ATOM   4920  CA  GLU   619      37.134  40.609  68.963  1.00  2.41           C  
ATOM   4921  C   GLU   619      36.047  41.438  69.606  1.00 -1.00           C  
ATOM   4922  O   GLU   619      34.964  40.910  69.943  1.00 -1.00           O  
ATOM   4923  CB  GLU   619      38.355  40.430  69.854  1.00 -1.00           C  
ATOM   4924  CG  GLU   619      39.590  39.703  69.260  1.00 -1.00           C  
ATOM   4925  CD  GLU   619      39.166  38.321  68.843  1.00 -1.00           C  
ATOM   4926  OE1 GLU   619      39.508  37.957  67.683  1.00 -1.00           O  
ATOM   4927  OE2 GLU   619      38.755  37.485  69.652  1.00 -1.00           O1-
ATOM   4928  N   LEU   620      36.256  42.748  69.688  1.00 -1.00           N  
ATOM   4929  CA  LEU   620      35.417  43.863  70.156  1.00  2.23           C  
ATOM   4930  C   LEU   620      34.006  43.898  69.473  1.00 -1.00           C  
ATOM   4931  O   LEU   620      33.047  44.187  70.164  1.00 -1.00           O  
ATOM   4932  CB  LEU   620      36.093  45.261  70.041  1.00 -1.00           C  
ATOM   4933  CG  LEU   620      37.356  45.465  70.946  1.00 -1.00           C  
ATOM   4934  CD1 LEU   620      38.022  46.909  70.674  1.00 -1.00           C  
ATOM   4935  CD2 LEU   620      37.017  45.352  72.404  1.00 -1.00           C  
ATOM   4936  N   ILE   621      33.895  43.406  68.231  1.00 -1.00           N  
ATOM   4937  CA  ILE   621      32.632  43.269  67.575  1.00  1.42           C  
ATOM   4938  C   ILE   621      31.721  42.240  68.315  1.00 -1.00           C
[truncated: 36,543 more chars]
