# Supplementary material for: Structure–function analysis of oncogenic EGFR Kinase Domain Duplication reveals insights into activation and a potential approach for therapeutic targeting
Source: Nat Commun. 2021 Mar 2;12:1382. doi: 10.1038/s41467-021-21613-6 (PMC7925532; doi:10.1038/s41467-021-21613-6)
Supplement: Supplementary file 8 — Source data [file 41467_2021_21613_MOESM8_ESM.xlsx]

## Sheet: Fig 1c
	replicate 1
	WB date: 3/22/2017, 3/24/2017, 3/29/2017
														replicate 2											replicate 3
														WB date: 3/15/2017, 3/17/2017											WB date: 7/27/2020
	Quantification
	replicate 1													replicate 2											replicate 3
	2017-03-22													2017-03-15											2020-07-27
		EGFR-WT	EGFR-KDD	N1	Dead1	C1	N2	Dead2	C2						EGFR-WT	EGFR-KDD	N1	Dead1	C1	N2	Dead2	C2				EGFR-WT	EGFR-KDD	N1	Dead1	C1	N2	Dead2	C2
	p-EGFR(Y1068)	396.749	13333.5	5159.47	11780.3	1239.67	746.184	1262.26	22688.7					p-EGFR(Y1068)	1170.79	13337.4	6991.05	11500.8	1402.91	797.134	2504.69	18961.8			p-EGFR(Y1068)	258.263	1587.15	7191.22	20697.6	3511.12	1329.45	1492.62	10886.9
	EGFR	19317.5	24680.8	19295.4	22946.8	19689.1	19690	18291.2	22816.4					EGFR	20591.6	17886.8	20580.6	25636.7	14603.4	22377.5	27830.3	24621			EGFR	20874	25600.2	23133.8	34995.1	36691.2	27449	20485	25371.2
	p-EGFR(Y1068)/EGFR	0.0205383	0.540238	0.267394	0.513376	0.0629621	0.0378966	0.0690088	0.994401					p-EGFR(Y1068)/EGFR	0.0568576	0.745656	0.339692	0.448608	0.0960673	0.0356222	0.0899986	0.770146			p-EGFR(Y1068)/EGFR	0.0123725	0.0619977	0.310853	0.591443	0.0956939	0.0484334	0.0728642	0.429106
	Mean	0.038698	0.642947	0.303543	0.480992	0.0795147	0.0367594	0.0795037	0.882273
	SD	0.0256816	0.145252	0.0511222	0.0457975	0.0234089	0.00160831	0.014842	0.158573

## Sheet: Fig 1d
replicate # 1								replicate # 2						replicate # 3
YAMC cells seeded on 03May17								YAMC cells plated on May15, 17						YAMC cells plated on May22, 2017
Plates scanned on 24May, 2017								Plates scanned on 6Jun17						Plates scanned on 13Jun17
Plate	Treatment	Well	Number of colonies				Plate	Treatment	Count					Plate	Treatment	Well	Number of colonies
1	Mock	1	40				1	Mock	13					1	Mock	1	5
1	Mock	2	20				1	Mock	31					1	Mock	2	4
1	Mock	3	36				1	Mock	55					1	Mock	3	16
1	pMSCV	4	47				1	pMSCV	10					1	pMSCV	4	11
1	pMSCV	5	36				1	pMSCV	16					1	pMSCV	5	6
1	pMSCV	6	43				1	pMSCV	11					1	pMSCV	6	11
2	EGFR-WT	1	22				2	EGFR-WT	2					2	EGFR-WT	1	9
2	EGFR-WT	2	29				2	EGFR-WT	4					2	EGFR-WT	2	4
2	EGFR-WT	3	57				2	EGFR-WT	2					2	EGFR-WT	3	6
2	EGFR-KDD	4	182				2	EGFR-KDD	157					2	EGFR-KDD	4	24
2	EGFR-KDD	5	164				2	EGFR-KDD	121					2	EGFR-KDD	5	42
2	EGFR-KDD	6	266				2	EGFR-KDD	131					2	EGFR-KDD	6	44
3	EGFR-KDD-I706Q	1	117				3	EGFR-KDD-I706Q	247					3	EGFR-KDD-I706Q	1	45
3	EGFR-KDD-I706Q	2	130				3	EGFR-KDD-I706Q	142					3	EGFR-KDD-I706Q	2	52
3	EGFR-KDD-I706Q	3	93				3	EGFR-KDD-I706Q	141					3	EGFR-KDD-I706Q	3	59
3	EGFR-KDD-D837N	4	170				3	EGFR-KDD-D837N	96					3	EGFR-KDD-D837N	4	44
3	EGFR-KDD-D837N	5	170				3	EGFR-KDD-D837N	153					3	EGFR-KDD-D837N	5	29
3	EGFR-KDD-D837N	6	136				3	EGFR-KDD-D837N	99					3	EGFR-KDD-D837N	6	31
4	EGFR-KDD-V948R	1	17				4	EGFR-KDD-V948R	6					4	EGFR-KDD-V948R	1	3
4	EGFR-KDD-V948R	2	20				4	EGFR-KDD-V948R	7					4	EGFR-KDD-V948R	2	5
4	EGFR-KDD-V948R	3	22				4	EGFR-KDD-V948R	7					4	EGFR-KDD-V948R	3	3
4	EGFR-KDD-I1057Q	4	40				4	EGFR-KDD-I1057Q	12					4	EGFR-KDD-I1057Q	4	2
4	EGFR-KDD-I1057Q	5	20				4	EGFR-KDD-I1057Q	9					4	EGFR-KDD-I1057Q	5	4
4	EGFR-KDD-I1057Q	6	19				4	EGFR-KDD-I1057Q	9					4	EGFR-KDD-I1057Q	6	4
5	EGFR-KDD-D1188N	1	73				5	EGFR-KDD-D1188N	48					5	EGFR-KDD-D1188N	1	29
5	EGFR-KDD-D1188N	2	59				5	EGFR-KDD-D1188N	8					5	EGFR-KDD-D1188N	2	20
5	EGFR-KDD-D1188N	3	93				5	EGFR-KDD-D1188N	28					5	EGFR-KDD-D1188N	3	17
5	EGFR-KDD-V1299R	4	198				5	EGFR-KDD-V1299R	173					5	EGFR-KDD-V1299R	4	120
5	EGFR-KDD-V1299R	5	163				5	EGFR-KDD-V1299R	168					5	EGFR-KDD-V1299R	5	52
5	EGFR-KDD-V1299R	6	182				5	EGFR-KDD-V1299R	159					5	EGFR-KDD-V1299R	6	53

## Sheet: Fig 2d
Residue #	Residue ID	Backbone	Sidechains
1015	E	1.5241	2.1261
1016	Y	1.5737	2.2339
1017	L	2.0626	2.7682
1018	I	2.3951	2.4851
1019	P	3.3881	3.4629
1020	Q	4.0667	6.3921
1021	Q	4.3171	5.6085
1022	G	4.8242	4.8753
1023	F	5.0258	6.5846
1024	F	5.6082	7.2993
1025	S	5.9174	7.06
1026	S	4.9568	5.1958
1027	P	4.7786	5.458
1028	S	4.5212	5.1877
1029	T	4.4361	5.1666
1030	S	4.0194	5.0416
1031	R	2.8671	4.8961
1032	T	2.5294	3.3021
1033	P	2.6486	3.4534
1034	L	2.2885	3.6309
1035	L	2.448	3.3327
1036	S	2.5192	3.1804
1037	S	1.811	1.8584
1038	L	1.6623	2.2363
1039	L	1.6651	1.8651
1040	V	2.0842	2.5267
1041	E	2.3395	3.3026
1042	P	3.0399	3.5209
1043	L	3.1738	4.1194
1044	T	3.3373	4.0585
1045	P	3.6453	4.1784
1046	S	4.3173	5.5239

## Sheet: Fig 2e
replicate 1
WB date: 8/1/2019
												replicate 2 and 3 (sample collected on 9/30/2019 and 12/11/2019 respectively)
												WB date: 2/13/2020
	replicate 1											replicate 2								replicate 3
	WB date: 8/1/2019											WB date: 2/13/2020								WB date: 2/13/2020
		EGFR-WT	EGFR-KDD	KDD-GGS3	KDD-GGS6							panel 1	EGFR-WT	EGFR-KDD	KDD-GGS3	KDD-GGS6				panel 2	EGFR-WT	EGFR-KDD	KDD-GGS3	KDD-GGS6
	p-EGFR(Y1068)	613.527	7086.92	2897.45	6605.35							p-EGFR(Y1068)	455.749	22883	10589.3	20071.1				p-EGFR(Y1068)/Actin	968.163	14864.3	5428.88	9168.95
	EGFR	4441.05	6852.27	7346.05	3548.4							EGFR	7160.44	18052.1	16959.4	22149.1				EGFR	5216.47	8738.08	9111.9	7706.9
	p-EGFR(Y1068)/EGFR	0.138149	1.03425	0.394423	1.8615							p-EGFR(Y1068)/EGFR	0.0636482	1.26761	0.624388	0.906182				p-EGFR(Y1068)/EGFR	0.185597	1.7011	0.595801	1.18971
	Mean	0.124623	1.48435	0.610095	1.04794
	SD	0.0862311	0.306522	0.0202141	0.200482

## Sheet: Fig 2g
	replicate 1
	WB date: 9/11/2019
																								replicate 3
													replicate 2											WB date: 5/25/2019, 9/11/2019
													WB date: 9/2/2019
	replicate 1												replicate 2
	WB date: 9/11/2019												WB date: 9/2/2019											replicate 3								replicate 3
		EGFR-WT	EGFR-KDD	L1038A	L1039A	LLAA	L1038R	L1039R	LLRR					EGFR-WT	EGFR-KDD	L1038A	L1039A	LLAA	L1038R	L1039R	LLRR			WB date: 5/25/2017								WB date: 9/11/2019
	p-EGFR(Y1068)	782.77	6683.42	6888.66	7537.9	4189.07	7484.07	8817.82	4338.94				p-EGFR(Y1068)	3248.08	18366.1	16000.8	18235.9	10371.5	18931.9	17658.7	10857.3					EGFR-WT	EGFR-KDD	L1038A	L1039A	LLAA		EGFR-WT	EGFR-KDD	L1038R	L1039R	LLRR
	p-EGFR(Y1068)/Actin	0.102675	1.01025	0.913751	1.16829	0.676298	1.31092	1.2946	0.664577				EGFR	4415.96	11369.9	10995.2	12351.6	10870.8	11896.6	14748.1	9432.66			p-EGFR(Y1068)		1237.84	14731	12872.9	9842.08	7902.95		625.941	14017.7	16066.3	13886.8	6310.2
	EGFR	3206.69	6173.2	8517.27	8408.39	7651.15	8396.29	11532.2	7902.44				p-EGFR(Y1068)/EGFR	0.735532	1.61533	1.45525	1.47639	0.954066	1.59137	1.19736	1.15103			EGFR		12453.2	16601	15870.8	14589.4	13782.7		7638.15	12448.6	16626.9	19455.9	12647.6
	p-EGFR(Y1068)/EGFR	0.244105	1.08265	0.808788	0.896474	0.547509	0.891354	0.764626	0.549064				Normalized p-EGFR(Y1068)/EGFR	0.455345	1	0.900898	0.91399	0.590632	0.985167	0.741247	0.712569			p-EGFR(Y1068)/EGFR		0.0993997	0.887355	0.811104	0.674604	0.573396		0.0819493	1.12605	0.96628	0.713754	0.498925
	Normalized p-EGFR(Y1068)/EGFR	0.22547	1	0.747044	0.828036	0.505712	0.823307	0.706254	0.507148															Normalized p-EGFR(Y1068)/EGFR		0.112018	1	0.91407	0.760242	0.646186		0.072776	1	0.858116	0.633857	0.443076
	Mean	0.264278	1	0.854004	0.834089	0.580843	0.888863	0.693786	0.554264
	SD	0.171829	0	0.0793658	0.0745257	0.0579716	0.0846033	0.0506256	0.139569

## Sheet: Fig 3a
		replicate 1
		WB date: 6/8/2017, 6/13/2017, 6/15/2017
															replicate 2												replicate 3
															WB date: 5/18/2017, 5/24/2017												WB date: 2/21/2020
		replicate 1
		WB date: 6/13/2017
			EGFR-WT		EGFR-KDD		N1		Dead1		C1		N2		Dead2		C2
		EGF	No	Yes	No	Yes	No	Yes	No	Yes	No	Yes	No	Yes	No	Yes	No	Yes
		p-EGFR(Y1068)	91.192	7152.95	1548.2	12052.5	2078.03	2687.86	4585.52	11035.1	1583.01	17437.3	309.577	10287.1	348.627	7600.33	3180.57	5604.47
		EGFR	5359.05	3805.47	6836.07	6087.32	2867.86	1944.67	9322.27	7952.25	10324.6	8424.51	5760.47	3303	3471.33	3172.42	10977.6	11457.6
		p-EGFR(Y1068)/EGFR	0.0170164	1.87965	0.226476	1.97994	0.724593	1.38217	0.491889	1.38767	0.153325	2.06983	0.0537416	3.11446	0.10043	2.39575	0.289733	0.489149
		replicate 2
		WB date: 5/18/2017
			EGFR-WT		EGFR-KDD		N1		Dead1		C1		N2		Dead2		C2
		EGF	No	Yes	No	Yes	No	Yes	No	Yes	No	Yes	No	Yes	No	Yes	No	Yes
		p-EGFR(Y1068)	2911.93	21122.2	7882.07	17895.9	4327.54	6904.02	5919.78	10556.9	598.82	16149.6	1041.2	16548.4	425.163	5610.49	2103.57	3024.42
		EGFR	11916.7	12108.4	10515.4	10240.4	4841.71	6193.2	8676.73	8418.49	9524.78	10048.8	9087.9	8759.27	5648.3	4102.37	5235.71	5377.25
		p-EGFR(Y1068)/EGFR	0.244357	1.74443	0.749572	1.74757	0.893804	1.11478	0.682259	1.25401	0.0628697	1.60711	0.11457	1.88925	0.0752728	1.36762	0.401773	0.562447
		replicate 3
		WB date: 2/21/2020
			EGFR-WT		EGFR-KDD		I706Q		D837N		V948R		I1057Q		D1188N		V1299R
		EGF	No	Yes	No	Yes	No	Yes	No	Yes	No	Yes	No	Yes	No	Yes	No	Yes
		p-EGFR(Y1068)	1301.43	31211.7	3536.59	31967.2	3995.42	10270.5	15949	24693.9	6477.39	32669.8	3386.15	22478.4	1384.06	8689.68	11721.8	15056.5
		EGFR	17977.2	20716.1	18252.6	22995.7	20790.6	22652.4	15301.6	15954.1	22616	19469.9	10443.5	7433.17	9680.12	9462	21086.5	18052.7
		p-EGFR(Y1068)/EGFR	0.072393	1.50664	0.193759	1.39014	0.192174	0.453397	1.04231	1.54781	0.286407	1.67796	0.324235	3.02407	0.14298	0.918377	0.555892	0.834028
		Mean	0.111256	1.71024	0.389935	1.70588	0.603524	0.983447	0.73882	1.3965	0.167534	1.78497	0.164182	2.67593	0.106228	1.56058	0.4158	0.628542
		SD	0.118548	0.18884	0.311883	0.297105	0.366148	0.478111	0.279536	0.1471	0.112444	0.249229	0.141907	0.68278	0.0342238	0.757354	0.133633	0.181691

## Sheet: Fig 3b
		replicate 1
		WB date: 2/19/2020
													replicate 2												replicate 3
													WB date: 7/28/2020												WB date: 8/18/2020
replicate 1
WB date: 2/19/2020
	EGFR-WT				EGFR-KDD				V948R				I1057Q				D837N				D1188N
EGF	No	No	Yes	Yes	No	No	Yes	Yes	No	No	Yes	Yes	No	No	Yes	Yes	No	No	Yes	Yes	No	No	Yes	Yes
Cet	No	Yes	No	Yes	No	Yes	No	Yes	No	Yes	No	Yes	No	Yes	No	Yes	No	Yes	No	Yes	No	Yes	No	Yes
p-EGFR(Y1068)	595.749	639.648	14265.5	1512.74	5411.97	11532.9	20744.6	7148.34	1457.98	1765.31	18457	1847.26	1185.6	1360.57	5021.8	1967.98	17639.7	20684.7	27329.5	19478.8	2416.2	2194.13	16133.6	2158.26
EGFR	16130.5	15953.6	15012.2	18288.6	22510.3	25597.8	19627.8	22301.8	19784.2	20125.1	21265.9	20774.3	8792.77	6865.27	6095.97	8432.12	24347.1	25397.8	29252.5	27085.8	19745.9	17440.6	17815.5	14404.6
p-EGFR(Y1068)/EGFR	0.0369332	0.0400943	0.950258	0.0827147	0.240422	0.450543	1.0569	0.320528	0.0736942	0.0877168	0.867916	0.0889202	0.134838	0.198182	0.82379	0.233391	0.72451	0.81443	0.934264	0.719153	0.122365	0.125806	0.905591	0.149831
replicate 2
WB date: 7/28/2020
	EGFR-WT				EGFR-KDD				V948R				I1057Q				D837N				D1188N
EGF	No	No	Yes	Yes	No	No	Yes	Yes	No	No	Yes	Yes	No	No	Yes	Yes	No	No	Yes	Yes	No	No	Yes	Yes
Cet	No	Yes	No	Yes	No	Yes	No	Yes	No	Yes	No	Yes	No	Yes	No	Yes	No	Yes	No	Yes	No	Yes	No	Yes
p-EGFR(Y1068)	307.678	792.82	14174.4	1100.06	2299.05	2448.47	22004.5	4095.88	1050.43	1861.26	21798.8	2155.86	623.577	1690.6	16742.9	1681.43	6746.3	13510.7	23091.3	9879.95	1098.04	815.87	14520.8	1069.53
EGFR	9267.34	9448.12	8593.94	14051.9	19584.5	15865.1	19300.7	19681.6	16327.8	18262.7	18259.7	18887.3	14594.1	12414.6	12499.7	17072.2	15221.2	20938.9	18660.7	18583	10470	13723.5	9069	12665.5
p-EGFR(Y1068)/EGFR	0.0332003	0.083913	1.64934	0.0782854	0.117392	0.154331	1.14009	0.208107	0.0643334	0.101916	1.19382	0.114144	0.0427281	0.136178	1.33946	0.0984892	0.443217	0.645246	1.23743	0.531666	0.104875	0.0594504	1.60114	0.0844444
replicate 3
WB date: 8/18/2020
	EGFR-WT				EGFR-KDD				V948R				I1057Q				D837N				D1188N
EGF	No	No	Yes	Yes	No	No	Yes	Yes	No	No	Yes	Yes	No	No	Yes	Yes	No	No	Yes	Yes	No	No	Yes	Yes
Cet	No	Yes	No	Yes	No	Yes	No	Yes	No	Yes	No	Yes	No	Yes	No	Yes	No	Yes	No	Yes	No	Yes	No	Yes
p-EGFR(Y1068)	461.749	738.577	8683.44	848.284	4209.37	8801.68	26841.5	7558.87	3169.86	5778.37	27512.6	3830.93	2205.33	3025.98	24921.5	2753.62	16064	16679	25147.8	14929.5	1176.48	756.042	13830.4	656.335
EGFR	10037.2	10033	11154.4	12067.7	22152.7	25043.7	25304.6	24617.2	23167.9	19870.3	21314.5	20819.5	13621.1	14202.7	14040.6	16926.2	18900.4	17809.4	15513.7	18557.8	11253.2	8132.1	8128.29	5661.02
p-EGFR(Y1068)/EGFR	0.0460037	0.0736144	0.778476	0.070294	0.190016	0.351453	1.06074	0.307057	0.136821	0.290804	1.29079	0.184007	0.161905	0.213057	1.77496	0.162684	0.849929	0.93653	1.621	0.804487	0.104546	0.0929701	1.70151	0.115939
mean	0.0387124	0.0658739	1.12603	0.0770981	0.18261	0.318776	1.08591	0.278564	0.0916162	0.160145	1.11751	0.129024	0.113157	0.182472	1.31274	0.164855	0.672552	0.798735	1.26423	0.685102	0.110595	0.0927423	1.40275	0.116738
sd	0.00658453	0.0229119	0.461273	0.00629489	0.0618487	0.150786	0.0469605	0.061388	0.0394273	0.113376	0.221525	0.049259	0.0624765	0.0407756	0.476147	0.0674773	0.208274	0.146275	0.344151	0.139562	0.010194	0.0331785	0.433465	0.0327005

## Sheet: Fig 3e
WT	KDD	WT+EGF	KDD+EGF			WT	KDD	WT+EGF	KDD+EGF			Ordinary one-way ANOVA				(Compare the mean of each column with the mean of every other column)
0.0302	0.0003	0.0529	0.1047		Number of values	109	118	121	94			ANOVA summary
0.0012	0.0585	0.0058	0.1241									F	199.7						Number of families	1
0.0457	0.0433	0.0781	0.1204		Minimum	0.0002	0.0001	0.0058	0.0027			P value	<0.0001						Number of comparisons per family	6
0.0008	0.0714	0.0517	0.1921		25% Percentile	0.0023	0.0015	0.1402	0.1187			P value summary	****						Alpha	0.05
0.078	0.0001	0.067	0.1186		Median	0.0043	0.00445	0.1854	0.1697			Significant diff. among means (P < 0.05)?	Yes
0.0011	0.0711	0.0572	0.1342		75% Percentile	0.0514	0.05455	0.251	0.2287			R squared	0.5776						Tukey's multiple comparisons test	Mean Diff.	95.00% CI of diff.	Below threshold?	Summary	Adjusted P Value
0.0009	0.0011	0.2007	0.1187		Maximum	0.1465	0.1567	0.4	0.3853										WT vs. KDD	-0.001941	-0.02479 to 0.02091	No	ns	0.9963	A-B
0.0258	0.0508	0.1505	0.1188		Range	0.1463	0.1566	0.3942	0.3826			Brown-Forsythe test							WT vs. WT+EGF	-0.1637	-0.1864 to -0.1410	Yes	****	<0.0001	A-C
0.0007	0.0564	0.1517	0.1266									F (DFn, DFd)	33.33 (3, 438)						WT vs. KDD+EGF	-0.1457	-0.1699 to -0.1215	Yes	****	<0.0001	A-D
0.0664	0.0009	0.1784	0.2194		Mean	0.02748	0.02942	0.1912	0.1732			P value	<0.0001						KDD vs. WT+EGF	-0.1618	-0.1840 to -0.1395	Yes	****	<0.0001	B-C
0.0043	0.0547	0.1936	0.1007		Std. Deviation	0.03713	0.03827	0.08999	0.08399			P value summary	****						KDD vs. KDD+EGF	-0.1438	-0.1675 to -0.1200	Yes	****	<0.0001	B-D
0.1235	0.0016	0.3444	0.2594		Std. Error of Mean	0.003556	0.003523	0.008181	0.008663			Are SDs significantly different (P < 0.05)?	Yes						WT+EGF vs. KDD+EGF	0.018	-0.005645 to 0.04165	No	ns	0.2036	C-D
0.0025	0.0026	0.2601	0.1579
0.0036	0.0001	0.1819	0.0746									Bartlett's test							Test details	Mean 1	Mean 2	Mean Diff.	SE of diff.	n1	n2	q	DF
0.0025	0.0027	0.3106	0.1871									Bartlett's statistic (corrected)	141.1						WT vs. KDD	0.02748	0.02942	-0.001941	0.00886	109	118	0.3098	438
0.0033	0.0015	0.2369	0.2671									P value	<0.0001						WT vs. WT+EGF	0.02748	0.1912	-0.1637	0.008807	109	121	26.29	438
0.0034	0.0043	0.1822	0.15									P value summary	****						WT vs. KDD+EGF	0.02748	0.1732	-0.1457	0.009387	109	94	21.95	438
0.0172	0.0055	0.2102	0.1121									Are SDs significantly different (P < 0.05)?	Yes						KDD vs. WT+EGF	0.02942	0.1912	-0.1618	0.008629	118	121	26.51	438
0.0067	0.0864	0.2924	0.008																KDD vs. KDD+EGF	0.02942	0.1732	-0.1438	0.00922	118	94	22.05	438
0.0057	0.0003	0.2527	0.3449									ANOVA table	SS	DF	MS	F (DFn, DFd)	P value		WT+EGF vs. KDD+EGF	0.1912	0.1732	0.018	0.009169	121	94	2.777	438
0.0041	0.0015	0.3035	0.2288									Treatment (between columns)	2.664	3	0.8882	F (3, 438) = 199.7	P<0.0001
0.0031	0.0019	0.2372	0.0447									Residual (within columns)	1.948	438	0.004448
0.0095	0.0016	0.237	0.1463									Total	4.613	441
0.0031	0.0883	0.1815	0.0167
0.0034	0.001	0.2928	0.1508									Data summary
0.0041	0.001	0.1742	0.0051									Number of treatments (columns)	4
0.0103	0.0025	0.2305	0.0186									Number of values (total)	442
0.0057	0.012	0.2119	0.0745
0.0115	0.0489	0.3096	0.1342									Uncorrected Fisher's LSD
0.0468	0.0027	0.255	0.1504									ANOVA summary							Number of families	1
0.1147	0.0013	0.1574	0.2115									F	199.7						Number of comparisons per family	6
0.0035	0.0033	0.18	0.2865									P value	<0.0000000001						Alpha	0.05
0.0047	0.001	0.3021	0.0584									P value summary	****
0.0639	0.0222	0.1987	0.2476									Significant diff. among means (P < 0.05)?	Yes						Uncorrected Fisher's LSD	Mean Diff.	95.00% CI of diff.	Below threshold?	Summary	Individual P Value
0.0946	0.001	0.1587	0.1502									R squared	0.5776						WT vs. KDD	-0.001941	-0.01935 to 0.01547	No	ns	0.826724	A-B
0.0022	0.1452	0.1578	0.1704																WT vs. WT+EGF	-0.1637	-0.1810 to -0.1464	Yes	****	<0.0000000001	A-C
0.0782	0.0004	0.093	0.2157									Brown-Forsythe test							WT vs. KDD+EGF	-0.1457	-0.1642 to -0.1273	Yes	****	<0.0000000001	A-D
0.0016	0.043	0.1211	0.1299									F (DFn, DFd)	33.33 (3, 438)						KDD vs. WT+EGF	-0.1618	-0.1787 to -0.1448	Yes	****	<0.0000000001	B-C
0.005	0.022	0.1455	0.1222									P value	<0.0000000001						KDD vs. KDD+EGF	-0.1438	-0.1619 to -0.1256	Yes	****	<0.0000000001	B-D
0.0517	0.0545	0.1138	0.3853									P value summary	****						WT+EGF vs. KDD+EGF	0.018	-1.901e-005 to 0.03602	No	ns	0.0502411	C-D
0.1028	0.0404	0.216	0.2974									Are SDs significantly different (P < 0.05)?	Yes
0.0464	0.0012	0.2256	0.0803																Test details	Mean 1	Mean 2	Mean Diff.	SE of diff.	n1	n2	t	DF	Individual P Value
0.0511	0.0865	0.1995	0.2382									Bartlett's test							WT vs. KDD	0.02748	0.02942	-0.001941	0.00886	109	118	0.219	438	0.826752
0.0587	0.0015	0.2076	0.2708									Bartlett's statistic (corrected)	141.1						WT vs. WT+EGF	0.02748	0.1912	-0.1637	0.008807	109	121	18.59	438	2.72316e-57
0.0616	0.1027	0.382	0.1839									P value	<0.0000000001						WT vs. KDD+EGF	0.02748	0.1732	-0.1457	0.009387	109	94	15.52	438	1.33563e-43
0.0018	0.0051	0.318	0.171									P value summary	****						KDD vs. WT+EGF	0.02942	0.1912	-0.1618	0.008629	118	121	18.75	438	5.13582e-58
0.0812	0.0782	0.1929	0.0909									Are SDs significantly different (P < 0.05)?	Yes						KDD vs. KDD+EGF	0.02942	0.1732	-0.1438	0.00922	118	94	15.59	438	6.60438e-44
0.0032	0.0047	0.1903	0.1577																WT+EGF vs. KDD+EGF	0.1912	0.1732	0.018	0.009169	121	94	1.963	438	0.0502786
0.0026	0.0125	0.2931	0.1123									ANOVA table	SS	DF	MS	F (DFn, DFd)	P value
0.0555	0.0038	0.2302	0.233									Treatment (between columns)	2.664	3	0.8882	F (3, 438) = 199.7	P<0.0000000001
0.0045	0.0006	0.3378	0.2559									Residual (within columns)	1.948	438	0.004448
0.0014	0.004	0.2194	0.1992									Total	4.613	441
0.0026	0.0008	0.2541	0.1983
0.0008	0.0017	0.1426	0.2043									Model comparison	SS	DF	Probability it is correct
0.0091	0.0408	0.231	0.1965									Null H. All population means identical	4.613	441	0%
0.001	0.0221	0.3584	0.3384									Alternative H: Distinct population means	1.948	438	100%
0.001	0.0665	0.2909	0.2087									Ratio of probabilities			0
0.0805	0.0892	0.0806	0.2751									Difference in AICc			374.9
0.0018	0.0664	0.1764	0.164
0.0198	0.1103	0.1494	0.1636									Data summary
0.0479	0.008	0.1643	0.2092									Number of treatments (columns)	4
0.0017	0.0016	0.1887	0.3038									Number of values (total)	442
0.0525	0.0073	0.3377	0.1029
0.1389	0.0489	0.0293	0.2625
0.0022	0.0624	0.1733	0.252
0.0321	0.002	0.1586	0.2225
0.0014	0.0004	0.1378	0.1468
0.0005	0.0009	0.2043	0.3081
0.0013	0.0492	0.2896	0.1441
0.0002	0.0617	0.3742	0.1869
0.0008	0.0437	0.1502	0.1834
0.0036	0.0006	0.3928	0.1427
0.0032	0.002	0.2228	0.3101
0.054	0.0199	0.1854	0.2701
0.0021	0.0876	0.276	0.3675
0.0008	0.0639	0.0865	0.2076
0.0013	0.0007	0.3105	0.1957
0.1069	0.0003	0.2382	0.0027
0.0043	0.0001	0.3636	0.2387
0.0025	0.0452	0.2819	0.1373
0.0034	0.0014	0.1461	0.1459
0.0227	0.0012	0.1206	0.2643
0.0012	0.0021	0.044	0.1689
0.0029	0.0356	0.1594	0.107
0.0782	0.0434	0.2669	0.0743
0.0496	0.0022	0.16	0.1992
0.1465	0.0898	0.0702	0.0481
0.004	0.101	0.1229	0.0284
0.0026	0.0045	0.0817	0.1086
0.0006	0.0041	0.1886	0.0775
0.0897	0.0013	0.125	0.2202
0.0229	0.0304	0.018	0.2043
0.0044	0.096	0.15	0.2287
0.0036	0.0678	0.1517	0.1831
0.0019	0.0101	0.1625
0.0034	0.0024	0.2492
0.002	0.0006	0.181
0.0027	0.1567	0.084
0.1003	0.1412	0.1888
0.0629	0.001	0.1314
0.0027	0.0041	0.2296
0.0067	0.0025	0.2882
0.0817	0.0861	0.0944
0.0024	0.0018	0.0058
0.0687	0.0036	0.2279
0.0051	0.0052	0.1512
0.0778	0.0044	0.4
0.0449	0.0015	0.1857
0.1088	0.103	0.0957
	0.0015	0.3033
	0.0035	0.3315
	0.0366	0.1186
	0.0687	0.0955
	0.1144	0.211
	0.0019	0.1603
	0.0009	0.1449
	0.0226	0.0369
	0.002	0.0358
		0.1493
		0.1858
		0.099

## Sheet: Fig 4a
		replicate 1												replicate 2
		WB date: 8/9/2018, 10/2/2018												WB date: 10/12/2018

## Sheet: Fig 4b
WTxKDD	WTXKDD+EGF				WTxKDD	WTXKDD+EGF
0.0014	0.3069			Number of values	76	62
0.0027	0.1193
0.0542	0.2278			Minimum	0.0003	0.0272
0.0022	0.3249			25% Percentile	0.0021	0.1714
0.0075	0.0624			Median	0.0045	0.2196
0.0028	0.099			75% Percentile	0.0844	0.2981
0.0046	0.1875			Maximum	0.2163	0.4639
0.1232	0.2218			Range	0.216	0.4367
0.0623	0.1769
0.002	0.1299			Mean	0.04475	0.232
0.0016	0.3072			Std. Deviation	0.05983	0.09938
0.0022	0.1948			Std. Error of Mean	0.006862	0.01262
0.0016	0.2569
0.0013	0.2641
0.0029	0.3361			Paired t test		Individual P Value
0.0025	0.0921			P value	<0.0000000001	9.61724e-20
0.0038	0.2956			P value summary	****
0.1675	0.1857			Significantly different (P < 0.05)?	Yes
0.0012	0.1681			One- or two-tailed P value?	Two-tailed
0.163	0.4344			t, df	t=13.34, df=61
0.0492	0.0502			Number of pairs	62
0.1823	0.2014
0.0026	0.2775
0.0154	0.0473
0.009	0.4639
0.0916	0.1383
0.1948	0.2889
0.0015	0.0272
0.0025	0.2928
0.0578	0.2039
0.0936	0.4285
0.1387	0.1966
0.058	0.2173
0.0966	0.2167
0.1933	0.156
0.0021	0.2337
0.0864	0.326
0.0003	0.3861
0.0473	0.2569
0.0026	0.2979
0.0006	0.3631
0.1192	0.2146
0.002	0.3692
0.0036	0.1178
0.0021	0.2715
0.0044	0.2988
0.0531	0.2527
0.0025	0.185
0.1368	0.3524
0.003	0.1346
0.0041	0.4355
0.0025	0.1742
0.0018	0.1664
0.0117	0.2002
0.0012	0.1833
0.0021	0.3078
0.0039	0.1365
0.0973	0.1884
0.1079	0.2324
0.0784	0.2488
0.0012	0.1725
0.1098	0.2784
0.0694
0.0019
0.0019
0.0716
0.1022
0.0124
0.0063
0.0009
0.011
0.0015
0.0672
0.2163
0.1521
0.0013

[truncated: 30 more sheets: Fig 4c, Fig 4d, Fig 4e, Fig 5a, Fig 5b, Fig 5c, Suppl Fig 1a, Suppl Fig 1b, Suppl Fig 4a, Suppl Fig 4b, Suppl Fig 4c, Suppl Fig 4d, Suppl Fig 5a, Suppl Fig 5b, Suppl Fig 6a, Suppl Fig 6b, Suppl Fig 6c, Suppl Fig 6d, Suppl Fig 6e, Suppl Fig 6f …]
